# Supplementary material for: GPCR_LigandClassify.py; a rigorous machine learning classifier for GPCR targeting compounds
Source: Sci Rep. 2021 May 4;11:9510. doi: 10.1038/s41598-021-88939-5 (PMC8097070; doi:10.1038/s41598-021-88939-5)
Supplement: Supplementary file 1 — Supplementary Information 1. [file 41598_2021_88939_MOESM1_ESM.xlsx]

## Sheet: S1_rdkit_descriptors
MinAbsPartialCharge
NumRadicalElectrons
HeavyAtomMolWt
MaxAbsEStateIndex
MaxAbsPartialCharge
MaxEStateIndex
MinPartialCharge
ExactMolWt
MolWt
NumValenceElectrons
MinEStateIndex
MinAbsEStateIndex
MaxPartialCharge
BalabanJ
BertzCT
Chi0
Chi0n
Chi0v
Chi1
Chi1n
Chi1v
Chi2n
Chi2v
Chi3n
Chi3v
Chi4n
Chi4v
HallKierAlpha
Ipc
Kappa1
Kappa2
Kappa3
LabuteASA
PEOE_VSA1
PEOE_VSA10
PEOE_VSA11
PEOE_VSA12
PEOE_VSA13
PEOE_VSA14
PEOE_VSA2
PEOE_VSA3
PEOE_VSA4
PEOE_VSA5
PEOE_VSA6
PEOE_VSA7
PEOE_VSA8
PEOE_VSA9
SMR_VSA1
SMR_VSA10
SMR_VSA2
SMR_VSA3
SMR_VSA4
SMR_VSA5
SMR_VSA6
SMR_VSA7
SMR_VSA8
SMR_VSA9
SlogP_VSA1
SlogP_VSA10
SlogP_VSA11
SlogP_VSA12
SlogP_VSA2
SlogP_VSA3
SlogP_VSA4
SlogP_VSA5
SlogP_VSA6
SlogP_VSA7
SlogP_VSA8
SlogP_VSA9
TPSA
EState_VSA1
EState_VSA10
EState_VSA11
EState_VSA2
EState_VSA3
EState_VSA4
EState_VSA5
EState_VSA6
EState_VSA7
EState_VSA8
EState_VSA9
VSA_EState1
VSA_EState10
VSA_EState2
VSA_EState3
VSA_EState4
VSA_EState5
VSA_EState6
VSA_EState7
VSA_EState8
VSA_EState9
FractionCSP3
HeavyAtomCount
NHOHCount
NOCount
NumAliphaticCarbocycles
NumAliphaticHeterocycles
NumAliphaticRings
NumAromaticCarbocycles
NumAromaticHeterocycles
NumAromaticRings
NumHAcceptors
NumHDonors
NumHeteroatoms
NumRotatableBonds
NumSaturatedCarbocycles
NumSaturatedHeterocycles
NumSaturatedRings
RingCount
MolLogP
MolMR
