# Supplementary material for: GPCR_LigandClassify.py; a rigorous machine learning classifier for GPCR targeting compounds
Source: Sci Rep. 2021 May 4;11:9510. doi: 10.1038/s41598-021-88939-5 (PMC8097070; doi:10.1038/s41598-021-88939-5)
Supplement: Supplementary file 2 — Supplementary Information 2. [file 41598_2021_88939_MOESM2_ESM.xlsx]

## Sheet: full_clustering_results
	num_clusters	num_ligands	diversity (num_clusters/num_ligands)
5-hydroxytryptamine	617	14236	0.0433408
Adenosine	342	9506	0.0359773
Opioid	334	9266	0.0360458
Cannabinoid	305	8729	0.034941
Dopamine	479	8252	0.0580465
Metabotropic	250	7099	0.0352162
Histamine	249	6355	0.0391817
Prostaglandin	158	5856	0.0269809
C-C	151	5660	0.0266784
Orexin	186	4340	0.0428571
Muscarinic	229	3670	0.0623978
Sphingosine	272	3438	0.0791158
Melanin-concentrating	100	3394	0.0294638
Beta-adrenergic	152	2621	0.0579931
Angiotensin	73	2616	0.0279052
Alpha-adrenergic	199	2465	0.0807302
Substance-P	64	2434	0.0262942
Melanocortin	56	2398	0.0233528
Corticotropin-releasing	68	2139	0.0317906
C-X-C	77	2130	0.0361502
Trace	127	2120	0.0599057
P2Y	40	2047	0.0195408
Neuropeptide	159	1929	0.0824261
G-protein	314	1905	0.164829
Proteinase-activated	38	1821	0.0208677
Endothelin-1	41	1712	0.0239486
Growth	43	1686	0.0255042
Vasopressin	43	1402	0.0306705
Gonadotropin-releasing	26	1362	0.0190896
B-bradykinin	39	1313	0.029703
Free	48	1305	0.0367816
Glucose-dependent	34	1275	0.0266667
Platelet-activating	37	1199	0.030859
Gastrin/cholecystokinin	35	1156	0.0302768
Cholecystokinin	40	1152	0.0347222
Melatonin	42	1012	0.041502
Somatostatin	31	938	0.033049
Thromboxane	38	893	0.0425532
Smoothened	30	872	0.0344037
Nociceptin	41	819	0.0500611
Neuromedin-K	22	815	0.0269939
Glucagon	18	788	0.0228426
Hydroxycarboxylic	27	742	0.0363881
Substance-K	31	731	0.0424077
Oxytocin	24	676	0.035503
Cysteinyl	26	634	0.0410095
Calcitonin	10	619	0.0161551
Atypical	18	554	0.032491
Extracellular	21	528	0.0397727
Probable	18	511	0.035225
Endothelin	23	507	0.0453649
N-formyl	21	493	0.0425963
C5a	21	438	0.0479452
Urotensin-2	17	418	0.0406699
Taste	11	415	0.026506
Leukotriene	28	373	0.075067
Lysophosphatidic	17	342	0.0497076
Melanocyte-stimulating	19	324	0.058642
Bombesin	11	296	0.0371622
Neurotensin	47	290	0.162069
Motilin	10	266	0.037594
Neuropeptides	20	257	0.077821
Galanin	103	256	0.402344
Chemokine-like	3	247	0.0121457
fMet-Leu-Phe	22	217	0.101382
Glucagon-like	5	202	0.0247525
Prostacyclin	16	195	0.0820513
Prokineticin	7	165	0.0424242
Prolactin-releasing	1	135	0.00740741
Neuromedin-B	5	133	0.037594
C3a	3	119	0.0252101
Apelin	47	104	0.451923
KiSS-1	5	101	0.049505
Mas-related	11	93	0.11828
Pyroglutamylated	5	64	0.078125
Follicle-stimulating	5	61	0.0819672
Putative	4	57	0.0701754
Gamma-aminobutyric	19	54	0.351852
Vasoactive	3	51	0.0588235
Thyrotropin-releasing	3	47	0.0638298
Succinate	2	47	0.0425532
Thyrotropin	2	46	0.0434783
Oxoeicosanoid	4	44	0.0909091
Gastric	3	40	0.075
Parathyroid	4	31	0.129032
2-oxoglutarate	1	30	0.0333333
CX3C	1	28	0.0357143
Gastrin-releasing	5	26	0.192308

## Sheet: GPCRs_with_5000_records_or_more
	num_clusters	num_ligands	diversity (num_clusters/num_ligands)
Dopamine	479	8252	0.0580465
5-hydroxytryptamine	617	14236	0.0433408
Histamine	249	6355	0.0391817
Opioid	334	9266	0.0360458
Adenosine	342	9506	0.0359773
Metabotropic	250	7099	0.0352162
Cannabinoid	305	8729	0.034941
Prostaglandin	158	5856	0.0269809
C-C	151	5660	0.0266784

## Sheet: mean_inter-class_tanimoto_sim
	2-oxoglutarate	5-hydroxytryptamine	Adenosine	Alpha-adrenergic	Angiotensin	Apelin	Atypical	B-bradykinin	Beta-adrenergic	Bombesin	C-C	C-X-C	C3a	C5a	CX3C	Calcitonin	Cannabinoid	Chemokine-like	Cholecystokinin	Corticotropin-releasing	Cysteinyl	Dopamine	Extracellular	Follicle-stimulating	Free	G-protein	Galanin	Gamma-aminobutyric	Gastric	Gastrin-releasing	Gastrin/cholecystokinin	Glucagon	Glucagon-like	Glucose-dependent	Gonadotropin-releasing	Growth	Histamine	Hydroxycarboxylic	KiSS-1	Leukotriene	Lysophosphatidic	Mas-related	Melanin-concentrating	Melanocortin	Melanocyte-stimulating	Melatonin	Metabotropic	Motilin	Muscarinic
2-oxoglutarate	61.4292	6.34907	11.4318	6.70224	7.85933	6.70868	8.54284	7.55981	6.66343	6.4223	7.39585	7.03398	7.18279	6.00491	6.50391	7.38705	7.69885	8.31003	7.54582	6.46139	6.19458	6.35713	6.95468	8.33752	6.807	6.94281	7.0869	5.97511	6.77162	6.33703	7.58993	6.94231	7.52548	7.91931	6.73679	7.40043	6.75776	7.09131	7.0191	7.07788	6.80925	7.75964	7.08272	7.23862	6.7158	8.0827	7.00789	7.42483	7.01533
5-hydroxytryptamine	6.34907	9.445	7.55715	9.11784	8.12356	7.51466	9.77057	8.37478	7.68177	8.01408	8.80364	8.06672	7.74701	8.39917	6.81958	8.61052	8.06719	8.8103	8.49798	7.50499	7.71688	9.4168	8.44085	8.40632	7.94197	7.90563	7.70067	5.86497	7.36628	7.50066	8.50935	7.46415	7.63026	8.37341	8.26768	8.61379	8.46462	7.18185	7.66506	7.47888	6.92852	8.77236	8.78276	8.79622	8.01185	8.74201	7.7847	8.66052	8.3054
Adenosine	11.4318	7.55715	10.0064	7.67216	8.96678	7.79278	9.12475	8.23713	7.52246	7.78148	8.00078	7.78203	7.98276	7.54528	8.26149	8.1284	7.94038	8.25171	8.20108	7.88599	7.7999	7.57745	8.39782	8.1923	7.89682	7.69734	7.60369	5.77049	7.95164	7.19	8.11529	7.86567	8.02637	8.06494	8.1461	8.13148	7.61569	7.58411	8.2309	7.62994	6.91398	8.5847	8.18098	7.90969	7.61245	8.25996	7.90348	7.7944	7.53855
Alpha-adrenergic	6.70224	9.11784	7.67216	10.0364	8.2734	7.6939	9.56126	8.45572	7.86014	8.05536	8.7412	8.1672	7.90917	8.37484	7.27614	8.81777	8.02795	8.88523	8.50489	7.56121	7.70081	9.30362	8.57575	8.66415	8.0156	7.9627	7.70386	5.92685	7.50365	7.63789	8.5083	7.57197	7.8193	8.25477	8.40334	8.63967	8.40732	7.35161	7.68153	7.58692	7.10761	8.84232	8.68459	8.73197	8.0172	8.76204	7.86879	8.68101	8.36041
Angiotensin	7.85933	8.12356	8.96678	8.2734	18.5256	8.66902	9.6704	9.59396	8.77285	9.82078	8.96593	8.71331	9.10406	8.54905	8.68753	8.91232	8.83963	9.06973	9.59703	8.41799	9.52486	8.29578	9.61104	10.2221	9.16305	8.48682	8.1012	6.25565	9.97182	8.24425	9.4715	9.67867	9.7828	8.71086	9.68171	9.60842	8.06222	8.48336	8.85779	9.59944	9.01635	9.45239	8.99447	8.87544	8.8861	8.93012	8.41378	9.53098	8.33262
Apelin	6.70868	7.51466	7.79278	7.6939	8.66902	11.3018	9.20214	8.59624	7.94722	7.68236	8.24514	7.96094	8.38665	7.34053	8.05919	7.81319	8.13381	8.77263	8.54285	7.39598	8.2585	7.49824	8.63679	8.3256	8.72486	7.90896	7.84752	6.38371	8.55312	7.50239	8.49185	8.60458	7.93786	7.72336	7.95348	8.12995	7.2078	7.78419	8.22592	8.14956	7.68979	8.37818	8.09371	8.1653	7.749	8.96153	8.0053	7.54032	7.51775
Atypical	8.54284	9.77057	9.12475	9.56126	9.6704	9.20214	33.3434	10.8468	9.39038	9.61181	11.9862	10.4176	10.0947	9.66615	7.82454	10.8297	10.4183	12.8705	10.6278	8.93797	9.47764	10.1974	10.3948	11.1603	9.62894	9.63632	9.36065	7.5482	10.7973	8.74835	11.4035	9.97882	9.27311	10.0818	10.125	10.2064	9.8819	8.55192	10.9677	8.41383	8.65011	11.14	12.1159	10.997	9.30555	10.1315	9.50171	11.2449	10.1655
B-bradykinin	7.55981	8.37478	8.23713	8.45572	9.59396	8.59624	10.8468	12.7881	8.61641	8.79738	9.62607	8.86561	8.7891	8.68663	7.5067	9.45894	8.93471	9.88352	9.31132	8.12121	8.93664	8.36289	9.23081	8.87137	9.01275	8.5366	8.07609	6.24923	9.40038	8.62289	9.37369	9.08985	9.64769	9.00539	9.21733	9.19165	8.15808	7.67197	9.12705	8.2331	8.06496	9.58059	9.48177	9.53289	8.71515	9.26526	8.32847	9.20998	8.35641
Beta-adrenergic	6.66343	7.68177	7.52246	7.86014	8.77285	7.94722	9.39038	8.61641	12.9644	8.72318	8.59949	8.13785	8.80848	7.69615	8.52431	8.33133	7.96975	8.87979	8.84513	7.02859	8.47392	7.69112	9.65818	8.66799	9.07505	7.7436	7.61223	6.42883	9.08266	8.66129	8.93122	8.61301	8.78056	8.00525	8.74244	8.86928	7.63353	7.32334	8.56648	8.50982	8.11306	8.51529	8.39253	8.75415	8.57084	9.30121	7.47616	8.40237	7.7536
Bombesin	6.4223	8.01408	7.78148	8.05536	9.82078	7.68236	9.61181	8.79738	8.72318	14.8362	8.86467	8.2703	9.09934	8.4919	8.2982	9.13549	8.153	9.23917	9.95802	7.20017	8.39829	7.98546	8.94281	8.4156	8.93081	7.99324	7.71314	6.01405	8.85097	10.7595	9.86746	8.54322	9.06358	8.48605	8.67239	9.59662	8.05465	8.07781	9.27257	8.38652	7.68983	8.88385	8.45396	9.24881	10.1118	8.68646	7.86842	9.12859	8.04287
C-C	7.39585	8.80364	8.00078	8.7412	8.96593	8.24514	11.9862	9.62607	8.59949	8.86467	10.9728	8.99	9.03344	8.7485	7.4413	9.65574	9.07299	10.7527	9.41508	7.74761	8.44211	9.03233	9.3307	9.05887	8.94315	8.57748	8.06938	6.57286	9.24525	8.396	9.57003	8.83073	8.98382	9.18254	8.86959	9.34039	8.71408	7.52416	8.7689	7.98315	7.88505	9.75022	9.85742	10.1488	8.94463	9.14201	8.23441	9.65439	8.96833
C-X-C	7.03398	8.06672	7.78203	8.1672	8.71331	7.96094	10.4176	8.86561	8.13785	8.2703	8.99	9.91043	8.40106	8.23362	8.45953	8.99893	8.35142	9.39596	8.792	7.57486	8.05715	8.21571	8.69911	8.54143	8.50293	7.96584	7.60964	6.31002	8.63142	8.0629	8.82268	8.25754	8.26845	8.31315	8.52166	8.65596	7.93929	7.52183	8.46853	7.7231	7.433	8.94678	8.86702	9.14152	8.66675	8.52381	7.86275	8.90822	8.15113
C3a	7.18279	7.74701	7.98276	7.90917	9.10406	8.38665	10.0947	8.7891	8.80848	9.09934	9.03344	8.40106	23.2745	8.84155	9.5846	8.7758	8.36173	8.60808	10.0539	6.84607	8.33202	7.72568	9.42543	8.74007	8.72332	7.89756	7.61973	6.92853	9.34827	10.4435	9.97083	8.75998	9.80102	7.57266	8.41331	9.28715	7.86727	7.66344	12.3243	9.00504	8.24537	9.92822	8.3564	11.0074	13.2391	9.16131	7.61716	8.34908	8.14727
C5a	6.00491	8.39917	7.54528	8.37484	8.54905	7.34053	9.66615	8.68663	7.69615	8.4919	8.7485	8.23362	8.84155	15.1828	7.62682	8.96244	8.12484	8.99757	8.90111	8.16021	7.98984	8.39092	8.50594	8.17808	8.03173	8.08465	7.49627	5.86851	7.77798	8.48287	8.92663	7.73389	8.40958	8.54132	8.43825	8.9419	8.04794	7.1992	8.17146	7.47881	6.7288	9.05969	8.60113	9.53329	9.37084	8.31905	7.78137	8.51847	8.10188
CX3C	6.50391	6.81958	8.26149	7.27614	8.68753	8.05919	7.82454	7.5067	8.52431	8.2982	7.4413	8.45953	9.5846	7.62682	42.6404	7.41812	7.17865	7.44624	8.08705	7.3766	7.82132	6.77686	9.32857	7.19026	7.79916	7.30026	7.38272	5.8134	7.83188	8.24931	7.95115	7.44463	7.65329	6.55409	7.76312	8.31956	6.9852	7.25803	9.78478	7.9436	7.14046	7.95794	7.21438	7.94892	8.07797	8.03218	7.2048	7.22794	6.92517
Calcitonin	7.38705	8.61052	8.1284	8.81777	8.91232	7.81319	10.8297	9.45894	8.33133	9.13549	9.65574	8.99893	8.7758	8.96244	7.41812	17.218	8.63748	10.3651	9.88838	7.29112	8.2652	8.6967	8.67359	9.11744	8.54094	8.54354	7.83445	6.11734	8.3913	8.75418	10.0249	8.04556	8.82002	9.19184	9.32074	9.37722	8.58057	7.93868	8.39162	7.69394	7.22684	9.60528	9.43587	9.94073	8.98228	8.54472	8.25271	9.38907	8.89071
Cannabinoid	7.69885	8.06719	7.94038	8.02795	8.83963	8.13381	10.4183	8.93471	7.96975	8.153	9.07299	8.35142	8.36173	8.12484	7.17865	8.63748	9.52381	9.36899	8.66726	7.97699	8.05426	8.19513	8.77071	8.6507	8.48941	8.19983	7.80066	6.53514	8.75956	7.71103	8.72766	8.68359	8.34133	8.70208	8.27103	8.49547	8.0235	7.49576	8.11281	7.91126	7.56619	8.93245	8.91301	9.11379	7.91427	8.8227	8.08267	8.34691	8.15796
Chemokine-like	8.31003	8.8103	8.25171	8.88523	9.06973	8.77263	12.8705	9.88352	8.87979	9.23917	10.7527	9.39596	8.60808	8.99757	7.44624	10.3651	9.36899	35.2695	9.99316	8.55782	8.49019	8.86219	9.80337	10.7132	9.78229	8.85899	8.51894	6.61569	10.398	8.74816	10.4373	9.34043	8.47498	9.28402	9.63014	9.37725	8.18636	8.15522	8.76547	7.80204	7.99897	10.1252	10.4273	9.67202	8.33011	9.64689	9.03957	9.68355	9.09689
Cholecystokinin	7.54582	8.49798	8.20108	8.50489	9.59703	8.54285	10.6278	9.31132	8.84513	9.95802	9.41508	8.792	10.0539	8.90111	8.08705	9.88838	8.66726	9.99316	13.8323	7.35853	9.13025	8.45902	9.59917	9.41178	9.0511	8.29671	8.05333	6.46466	9.00846	12.0101	13.2928	8.78787	9.56037	8.30703	9.17322	10.1801	7.92029	8.01834	10.9758	8.74272	8.28107	9.64228	9.02653	10.4073	11.7346	9.58947	8.15947	8.76646	8.58894
Corticotropin-releasing	6.46139	7.50499	7.88599	7.56121	8.41799	7.39598	8.93797	8.12121	7.02859	7.20017	7.74761	7.57486	6.84607	8.16021	7.3766	7.29112	7.97699	8.55782	7.35853	11.8499	7.30365	7.5478	8.26699	7.76801	7.79985	7.72141	7.37819	5.37561	7.57194	6.774	7.28043	7.73079	7.93023	8.14506	8.03484	7.63076	7.40288	6.95487	6.94187	7.17568	6.83073	8.01884	8.10082	7.59475	6.61144	7.8678	7.80407	7.23128	7.17514
Cysteinyl	6.19458	7.71688	7.7999	7.70081	9.52486	8.2585	9.47764	8.93664	8.47392	8.39829	8.44211	8.05715	8.33202	7.98984	7.82132	8.2652	8.05426	8.49019	9.13025	7.30365	14.3819	7.71025	9.19349	8.71367	9.48769	8.00121	7.53104	6.03245	9.08689	8.08771	9.09798	8.89687	8.78309	7.87932	8.49506	8.59742	7.55739	7.72295	8.54074	9.6991	8.40799	8.61866	8.73463	8.6151	8.80494	9.27339	7.79321	7.94714	7.54546
Dopamine	6.35713	9.4168	7.57745	9.30362	8.29578	7.49824	10.1974	8.36289	7.69112	7.98546	9.03233	8.21571	7.72568	8.39092	6.77686	8.6967	8.19513	8.86219	8.45902	7.5478	7.71025	10.1129	8.51787	8.69911	8.09222	8.03815	7.71602	5.94184	7.81877	7.21078	8.48473	7.74019	7.84057	8.35551	8.2771	8.57123	8.7369	7.15587	7.67427	7.56794	7.05946	8.97393	9.03085	9.00316	7.89322	8.68006	7.83312	8.85113	8.55832
Extracellular	6.95468	8.44085	8.39782	8.57575	9.61104	8.63679	10.3948	9.23081	9.65818	8.94281	9.3307	8.69911	9.42543	8.50594	9.32857	8.67359	8.77071	9.80337	9.59917	8.26699	9.19349	8.51787	13.3737	9.20998	9.34089	8.37798	8.27221	6.59995	9.82801	8.5859	9.63701	9.18917	8.9228	8.42487	9.14331	9.28742	8.26556	7.80528	9.1436	8.81549	8.52188	9.59438	9.20356	9.41963	9.02878	9.83816	8.31603	8.63483	8.39271
Follicle-stimulating	8.33752	8.40632	8.1923	8.66415	10.2221	8.3256	11.1603	8.87137	8.66799	8.4156	9.05887	8.54143	8.74007	8.17808	7.19026	9.11744	8.6507	10.7132	9.41178	7.76801	8.71367	8.69911	9.20998	22.9111	9.00419	8.19612	8.05692	6.40732	10.1652	8.30502	9.57216	9.45806	8.52842	8.42922	8.90598	9.33566	8.05971	7.48764	9.30707	9.20002	9.29925	9.55992	9.45113	9.22484	8.87792	9.89588	8.0239	9.19595	8.50877
Free	6.807	7.94197	7.89682	8.0156	9.16305	8.72486	9.62894	9.01275	9.07505	8.93081	8.94315	8.50293	8.72332	8.03173	7.79916	8.54094	8.48941	9.78229	9.0511	7.79985	9.48769	8.09222	9.34089	9.00419	12.8596	8.51918	8.13715	6.76091	9.75821	7.53543	9.06876	9.3679	9.87782	8.7003	8.82431	8.85951	8.14932	8.21589	8.56827	9.70729	8.9591	8.79655	9.12372	8.82273	8.61978	9.77407	8.45221	8.6301	8.25594
G-protein	6.94281	7.90563	7.69734	7.9627	8.48682	7.90896	9.63632	8.5366	7.7436	7.99324	8.57748	7.96584	7.89756	8.08465	7.30026	8.54354	8.19983	8.85899	8.29671	7.72141	8.00121	8.03815	8.37798	8.19612	8.51918	9.47095	7.67189	6.08471	8.19051	7.34068	8.27109	8.14226	8.51762	8.5304	8.11636	8.31599	7.84219	7.4038	8.01098	7.89838	7.38094	8.51059	8.56267	8.47051	7.65855	8.48157	7.99868	8.28384	7.92304
Galanin	7.0869	7.70067	7.60369	7.70386	8.1012	7.84752	9.36065	8.07609	7.61223	7.71314	8.06938	7.60964	7.61973	7.49627	7.38272	7.83445	7.80066	8.51894	8.05333	7.37819	7.53104	7.71602	8.27221	8.05692	8.13715	7.67189	9.19674	5.72341	7.82608	7.17589	8.06963	7.71465	7.53007	7.92903	7.81569	8.10422	7.65123	7.17755	7.6283	7.40357	7.02283	8.23055	8.16301	8.0029	7.36959	8.47746	7.70207	7.74134	7.57094
Gamma-aminobutyric	5.97511	5.86497	5.77049	5.92685	6.25565	6.38371	7.5482	6.24923	6.42883	6.01405	6.57286	6.31002	6.92853	5.86851	5.8134	6.11734	6.53514	6.61569	6.46466	5.37561	6.03245	5.94184	6.59995	6.40732	6.76091	6.08471	5.72341	11.0477	6.44124	5.64013	6.52119	6.21093	5.59807	6.08067	6.04948	6.28177	5.8977	6.21728	6.723	6.46856	6.56532	6.35772	6.24427	6.76804	6.53615	6.83384	5.82166	6.06011	6.22181
Gastric	6.77162	7.36628	7.95164	7.50365	9.97182	8.55312	10.7973	9.40038	9.08266	8.85097	9.24525	8.63142	9.34827	7.77798	7.83188	8.3913	8.75956	10.398	9.00846	7.57194	9.08689	7.81877	9.82801	10.1652	9.75821	8.19051	7.82608	6.44124	26.807	7.90171	9.19364	15.2122	9.3212	8.23997	8.77541	8.91655	7.677	7.57841	9.65725	8.92869	8.70685	9.81614	9.56914	9.34528	8.59013	9.22878	7.97846	9.11443	7.8054
Gastrin-releasing	6.33703	7.50066	7.19	7.63789	8.24425	7.50239	8.74835	8.62289	8.66129	10.7595	8.396	8.0629	10.4435	8.48287	8.24931	8.75418	7.71103	8.74816	12.0101	6.774	8.08771	7.21078	8.5859	8.30502	7.53543	7.34068	7.17589	5.64013	7.90171	42.3877	11.891	8.00313	9.12341	7.2167	8.3023	10.0168	7.51195	7.08128	12.3949	8.217	7.54419	8.29755	7.81938	10.3171	15.4392	9.70292	7.21565	7.89843	7.27909
Gastrin/cholecystokinin	7.58993	8.50935	8.11529	8.5083	9.4715	8.49185	11.4035	9.37369	8.93122	9.86746	9.57003	8.82268	9.97083	8.92663	7.95115	10.0249	8.72766	10.4373	13.2928	7.28043	9.09798	8.48473	9.63701	9.57216	9.06876	8.27109	8.06963	6.52119	9.19364	11.891	14.3807	8.83719	9.34687	8.2309	9.18281	10.1286	7.92553	7.98574	10.9573	8.71577	8.12754	9.63816	9.15056	10.4758	11.5392	9.63978	8.08336	8.84068	8.66872
Glucagon	6.94231	7.46415	7.86567	7.57197	9.67867	8.60458	9.97882	9.08985	8.61301	8.54322	8.83073	8.25754	8.75998	7.73389	7.44463	8.04556	8.68359	9.34043	8.78787	7.73079	8.89687	7.74019	9.18917	9.45806	9.3679	8.14226	7.71465	6.21093	15.2122	8.00313	8.83719	14.5989	8.77041	8.11127	8.66035	8.53126	7.4497	7.59312	9.32562	8.7493	8.1333	9.28046	9.06315	9.04027	8.27088	9.01757	8.09721	8.32461	7.54218
Glucagon-like	7.52548	7.63026	8.02637	7.8193	9.7828	7.93786	9.27311	9.64769	8.78056	9.06358	8.98382	8.26845	9.80102	8.40958	7.65329	8.82002	8.34133	8.47498	9.56037	7.93023	8.78309	7.84057	8.9228	8.52842	9.87782	8.51762	7.53007	5.59807	9.3212	9.12341	9.34687	8.77041	43.2892	8.89141	8.69165	9.58813	7.80175	7.15075	9.0784	8.30036	8.24241	9.06577	8.96161	9.80003	9.68881	8.55901	8.12671	9.03218	7.78324
Glucose-dependent	7.91931	8.37341	8.06494	8.25477	8.71086	7.72336	10.0818	9.00539	8.00525	8.48605	9.18254	8.31315	7.57266	8.54132	6.55409	9.19184	8.70208	9.28402	8.30703	8.14506	7.87932	8.35551	8.42487	8.42922	8.7003	8.5304	7.92903	6.08067	8.23997	7.2167	8.2309	8.11127	8.89141	13.3181	8.50242	8.80067	8.62663	7.72065	7.50583	7.83465	7.47392	8.91175	9.28662	8.64308	7.4057	8.43733	8.38526	9.01535	8.47462
Gonadotropin-releasing	6.73679	8.26768	8.1461	8.40334	9.68171	7.95348	10.125	9.21733	8.74244	8.67239	8.86959	8.52166	8.41331	8.43825	7.76312	9.32074	8.27103	9.63014	9.17322	8.03484	8.49506	8.2771	9.14331	8.90598	8.82431	8.11636	7.81569	6.04948	8.77541	8.3023	9.18281	8.66035	8.69165	8.50242	13.2452	9.1788	7.85678	7.46645	8.65806	8.18605	7.95464	9.07024	9.07639	9.00429	8.69551	8.97488	8.07944	9.03302	8.1757
Growth	7.40043	8.61379	8.13148	8.63967	9.60842	8.12995	10.2064	9.19165	8.86928	9.59662	9.34039	8.65596	9.28715	8.9419	8.31956	9.37722	8.49547	9.37725	10.1801	7.63076	8.59742	8.57123	9.28742	9.33566	8.85951	8.31599	8.10422	6.28177	8.91655	10.0168	10.1286	8.53126	9.58813	8.80067	9.1788	11.9044	8.29689	7.64292	9.30902	8.36822	8.03599	9.29063	9.06487	9.79134	10.2642	9.35033	8.13513	10.2046	8.52912
Histamine	6.75776	8.46462	7.61569	8.40732	8.06222	7.2078	9.8819	8.15808	7.63353	8.05465	8.71408	7.93929	7.86727	8.04794	6.9852	8.58057	8.0235	8.18636	7.92029	7.40288	7.55739	8.7369	8.26556	8.05971	8.14932	7.84219	7.65123	5.8977	7.677	7.51195	7.92553	7.4497	7.80175	8.62663	7.85678	8.29689	9.76981	7.20437	7.22387	7.54487	6.97943	8.73376	8.87386	8.65431	7.86514	8.29526	7.75985	8.57321	8.30075
Hydroxycarboxylic	7.09131	7.18185	7.58411	7.35161	8.48336	7.78419	8.55192	7.67197	7.32334	8.07781	7.52416	7.52183	7.66344	7.1992	7.25803	7.93868	7.49576	8.15522	8.01834	6.95487	7.72295	7.15587	7.80528	7.48764	8.21589	7.4038	7.17755	6.21728	7.57841	7.08128	7.98574	7.59312	7.15075	7.72065	7.46645	7.64292	7.20437	10.5974	7.34188	7.83589	7.07366	7.70779	7.62388	7.55839	7.46729	8.20674	7.56124	7.39678	7.19901
KiSS-1	7.0191	7.66506	8.2309	7.68153	8.85779	8.22592	10.9677	9.12705	8.56648	9.27257	8.7689	8.46853	12.3243	8.17146	9.78478	8.39162	8.11281	8.76547	10.9758	6.94187	8.54074	7.67427	9.1436	9.30707	8.56827	8.01098	7.6283	6.723	9.65725	12.3949	10.9573	9.32562	9.0784	7.50583	8.65806	9.30902	7.22387	7.34188	28.758	8.59107	8.00197	9.15915	8.71321	10.502	12.9988	9.33093	7.94313	8.41618	7.72078
Leukotriene	7.07788	7.47888	7.62994	7.58692	9.59944	8.14956	8.41383	8.2331	8.50982	8.38652	7.98315	7.7231	9.00504	7.47881	7.9436	7.69394	7.91126	7.80204	8.74272	7.17568	9.6991	7.56794	8.81549	9.20002	9.70729	7.89838	7.40357	6.46856	8.92869	8.217	8.71577	8.7493	8.30036	7.83465	8.18605	8.36822	7.54487	7.83589	8.59107	14.0077	9.26298	8.07317	8.07602	8.02245	8.92491	9.47731	7.58846	7.73574	7.61077
Lysophosphatidic	6.80925	6.92852	6.91398	7.10761	9.01635	7.68979	8.65011	8.06496	8.11306	7.68983	7.88505	7.433	8.24537	6.7288	7.14046	7.22684	7.56619	7.99897	8.28107	6.83073	8.40799	7.05946	8.52188	9.29925	8.9591	7.38094	7.02283	6.56532	8.70685	7.54419	8.12754	8.1333	8.24241	7.47392	7.95464	8.03599	6.97943	7.07366	8.00197	9.26298	14.4714	7.84088	7.7611	7.84279	8.28075	8.96347	6.83757	7.76397	7.35574
Mas-related	7.75964	8.77236	8.5847	8.84232	9.45239	8.37818	11.14	9.58059	8.51529	8.88385	9.75022	8.94678	9.92822	9.05969	7.95794	9.60528	8.93245	10.1252	9.64228	8.01884	8.61866	8.97393	9.59438	9.55992	8.79655	8.51059	8.23055	6.35772	9.81614	8.29755	9.63816	9.28046	9.06577	8.91175	9.07024	9.29063	8.73376	7.70779	9.15915	8.07317	7.84088	15.6663	9.66397	10.2454	9.24692	9.04756	8.43112	9.3769	8.73862
Melanin-concentrating	7.08272	8.78276	8.18098	8.68459	8.99447	8.09371	12.1159	9.48177	8.39253	8.45396	9.85742	8.86702	8.3564	8.60113	7.21438	9.43587	8.91301	10.4273	9.02653	8.10082	8.73463	9.03085	9.20356	9.45113	9.12372	8.56267	8.16301	6.24427	9.56914	7.81938	9.15056	9.06315	8.96161	9.28662	9.07639	9.06487	8.87386	7.62388	8.71321	8.07602	7.7611	9.66397	11.2003	9.60233	8.38381	9.07401	8.48013	9.59162	8.65457
Melanocortin	7.23862	8.79622	7.90969	8.73197	8.87544	8.1653	10.997	9.53289	8.75415	9.24881	10.1488	9.14152	11.0074	9.53329	7.94892	9.94073	9.11379	9.67202	10.4073	7.59475	8.6151	9.00316	9.41963	9.22484	8.82273	8.47051	8.0029	6.76804	9.34528	10.3171	10.4758	9.04027	9.80003	8.64308	9.00429	9.79134	8.65431	7.55839	10.502	8.02245	7.84279	10.2454	9.60233	14.2996	11.9053	9.36265	7.91873	9.54804	8.74162
Melanocyte-stimulating	6.7158	8.01185	7.61245	8.0172	8.8861	7.749	9.30555	8.71515	8.57084	10.1118	8.94463	8.66675	13.2391	9.37084	8.07797	8.98228	7.91427	8.33011	11.7346	6.61144	8.80494	7.89322	9.02878	8.87792	8.61978	7.65855	7.36959	6.53615	8.59013	15.4392	11.5392	8.27088	9.68881	7.4057	8.69551	10.2642	7.86514	7.46729	12.9988	8.92491	8.28075	9.24692	8.38381	11.9053	18.9192	9.48569	7.25535	8.86555	8.00105
Melatonin	8.0827	8.74201	8.25996	8.76204	8.93012	8.96153	10.1315	9.26526	9.30121	8.68646	9.14201	8.52381	9.16131	8.31905	8.03218	8.54472	8.8227	9.64689	9.58947	7.8678	9.27339	8.68006	9.83816	9.89588	9.77407	8.48157	8.47746	6.83384	9.22878	9.70292	9.63978	9.01757	8.55901	8.43733	8.97488	9.35033	8.29526	8.20674	9.33093	9.47731	8.96347	9.04756	9.07401	9.36265	9.48569	15.5094	8.03497	8.6006	8.5614
Metabotropic	7.00789	7.7847	7.90348	7.86879	8.41378	8.0053	9.50171	8.32847	7.47616	7.86842	8.23441	7.86275	7.61716	7.78137	7.2048	8.25271	8.08267	9.03957	8.15947	7.80407	7.79321	7.83312	8.31603	8.0239	8.45221	7.99868	7.70207	5.82166	7.97846	7.21565	8.08336	8.09721	8.12671	8.38526	8.07944	8.13513	7.75985	7.56124	7.94313	7.58846	6.83757	8.43112	8.48013	7.91873	7.25535	8.03497	8.99493	8.02117	7.67706
Motilin	7.42483	8.66052	7.7944	8.68101	9.53098	7.54032	11.2449	9.20998	8.40237	9.12859	9.65439	8.90822	8.34908	8.51847	7.22794	9.38907	8.34691	9.68355	8.76646	7.23128	7.94714	8.85113	8.63483	9.19595	8.6301	8.28384	7.74134	6.06011	9.11443	7.89843	8.84068	8.32461	9.03218	9.01535	9.03302	10.2046	8.57321	7.39678	8.41618	7.73574	7.76397	9.3769	9.59162	9.54804	8.86555	8.6006	8.02117	16.0366	8.68797
Muscarinic	7.01533	8.3054	7.53855	8.36041	8.33262	7.51775	10.1655	8.35641	7.7536	8.04287	8.96833	8.15113	8.14727	8.10188	6.92517	8.89071	8.15796	9.09689	8.58894	7.17514	7.54546	8.55832	8.39271	8.50877	8.25594	7.92304	7.57094	6.22181	7.8054	7.27909	8.66872	7.54218	7.78324	8.47462	8.1757	8.52912	8.30075	7.19901	7.72078	7.61077	7.35574	8.73862	8.65457	8.74162	8.00105	8.5614	7.67706	8.68797	9.13736
N-formyl	8.78794	8.06489	7.71025	8.21909	8.20455	7.97001	11.3062	8.81057	8.04777	7.69133	9.20617	8.16806	7.92343	7.66861	7.53897	9.0604	8.46958	9.99334	8.71194	6.9954	7.88357	8.40071	8.39014	9.01144	8.18974	7.9022	7.69018	6.3472	8.75358	8.14257	9.08135	8.19955	7.88245	8.16749	8.03243	8.52412	8.23779	7.42964	8.16675	7.49043	7.40121	8.84706	9.00772	8.99151	8.00807	9.51598	7.49738	8.33653	8.14645
Neuromedin-B	5.85967	8.09603	7.21684	8.28773	7.89554	7.84884	9.7676	8.71845	7.8814	9.27514	8.60945	8.2638	7.83035	8.64935	6.94376	9.22798	7.91366	10.042	10.2202	6.9952	7.82202	7.93269	8.39192	8.12046	8.16048	7.55519	7.43753	5.9298	7.59925	13.6053	10.3613	7.7434	7.99928	7.59031	8.85693	9.30242	7.40833	7.58601	8.85656	7.16373	6.81587	8.39258	8.26078	9.07177	10.068	8.72641	7.74992	8.43007	7.73661
Neuromedin-K	7.48293	8.55066	8.39996	8.61626	9.3735	8.68862	10.5921	9.49883	8.36767	8.83312	9.82883	8.93717	9.64088	8.62881	8.1592	9.18647	8.97702	9.62144	10.0693	7.9541	8.78269	8.69511	9.48069	9.20844	9.27581	8.67184	8.18222	6.5946	9.41264	8.93377	9.9187	9.08208	9.61567	9.08312	8.88113	9.41282	8.41626	7.91286	9.45967	8.68503	8.1963	9.85807	9.35317	10.054	9.4326	9.31918	8.57634	9.11998	8.73453
Neuropeptide	6.88546	8.40431	7.97916	8.44916	8.79786	8.09973	10.4367	8.79119	8.18854	8.43914	9.05999	8.38834	8.9275	8.32327	7.80658	9.13586	8.3768	9.52493	9.13535	7.55319	8.17565	8.45352	8.97499	8.74343	8.55668	8.14469	7.98165	6.06481	8.28709	7.89813	9.23583	8.11681	8.49374	8.51953	8.48117	8.85924	8.16785	7.54563	8.64166	7.84047	7.35578	9.14824	8.95818	9.11519	8.63202	8.78551	8.10876	8.65581	8.32807
Neuropeptides	6.60491	8.3677	8.34601	8.36534	9.28188	8.5064	9.40096	8.88469	7.95384	8.23863	8.5913	8.19209	7.91341	8.25369	7.30631	8.30406	8.53879	8.45969	8.79259	8.85904	8.6527	8.36166	9.35918	8.26145	8.94532	8.38011	8.49395	5.84298	7.87264	8.0372	8.53838	8.34182	8.34713	8.73195	8.97975	8.76518	8.08638	7.65711	7.44423	7.90292	7.75628	9.23722	9.1405	8.97241	8.14482	9.43154	8.55452	8.21464	8.03159
Neurotensin	6.96963	8.02014	7.6837	8.11158	8.59003	7.74392	10.71	8.96077	8.40783	8.56959	9.17792	8.44259	13.0791	9.09103	8.45496	8.83343	8.37239	9.12919	9.91865	7.31931	8.22642	8.03188	8.93542	8.80319	8.49811	8.03566	7.61704	6.33714	8.56787	10.1504	9.95842	8.2541	10.9989	8.1313	8.62095	9.19064	7.88829	7.45082	10.7813	8.23561	7.74281	9.28682	8.74005	10.6265	11.1839	8.77997	7.54687	8.57403	8.2031
Nociceptin	6.71321	8.75791	7.72696	8.87651	8.37226	7.6513	10.3658	8.61937	7.80398	8.15151	9.36148	8.49132	8.31168	8.62671	7.40812	9.6494	8.39584	9.25332	8.71391	7.5121	7.71693	9.0599	8.73004	8.36939	8.22659	8.05018	7.68486	6.21631	7.5091	7.62169	8.84513	7.4786	7.93614	8.26228	8.38793	8.79554	8.55659	7.28863	7.41063	7.25223	6.96999	9.09177	8.95128	9.43804	8.23866	8.43224	7.8678	8.73502	8.81892
Opioid	7.16505	8.2829	7.57033	8.3953	8.35801	7.72721	10.3023	8.66411	8.1146	8.30436	9.23968	8.45806	9.01074	8.6336	7.37112	9.16934	8.25215	9.39856	9.06008	7.13068	7.90519	8.63779	8.64911	8.84642	8.53088	8.024	7.54159	6.311	8.07384	8.13336	9.20945	7.7199	9.00756	8.41917	8.33325	8.97031	8.1945	7.31131	8.47806	7.78508	7.42116	9.18482	8.80112	9.44693	9.0836	8.82367	7.59393	8.9687	8.58449
Orexin	7.67431	8.82159	8.46943	8.90408	9.31926	8.42326	10.9557	9.49583	8.05567	8.81308	9.5493	8.75307	8.47707	9.14551	7.25345	9.73518	9.0741	10.329	9.49162	8.39728	8.59461	8.92663	9.13072	9.23143	9.12529	8.96377	8.45983	6.38309	8.71255	7.87469	9.48552	8.54749	9.02053	9.59977	9.06134	9.21714	8.64603	8.11518	8.62891	8.34086	7.82631	9.57784	9.46736	9.21855	8.28018	9.15862	9.11472	9.18658	8.93776
Oxoeicosanoid	7.23978	6.82102	6.9385	6.49362	9.21394	7.57214	7.33061	7.21926	7.41804	7.15209	7.55543	7.10557	8.62737	6.67163	7.01198	7.08221	7.91284	7.67309	8.23853	6.96636	8.58545	6.90669	7.96705	9.00046	9.02515	7.19716	6.69441	6.60527	8.14086	7.71854	8.1917	8.44149	6.82136	6.66131	6.87363	7.22873	6.84917	7.39019	7.52471	10.4651	9.60374	7.26124	7.22786	8.07515	8.37827	8.97327	6.51905	6.82256	7.10296
Oxytocin	7.41859	8.63138	7.8753	8.71993	8.88524	7.989	10.0671	8.98281	8.12017	8.46699	9.31361	8.70197	8.52673	9.05057	7.18629	10.1773	8.50816	9.6549	9.26172	7.42499	8.06892	8.77489	8.629	9.02672	8.40296	8.37922	7.82057	6.17936	8.21821	8.1542	9.3827	7.86964	8.92838	9.16469	8.54931	9.24509	8.36318	7.39611	8.01008	7.72864	7.45917	9.20536	8.93978	9.55632	8.6597	9.06598	7.98808	9.16526	8.80363
P2Y	8.64924	8.36533	8.83725	8.44801	9.562	8.50871	10.6062	9.53924	8.6242	8.65841	9.47263	8.63552	9.08938	8.51712	8.08251	9.44782	8.93562	10.4809	9.88151	8.13952	8.95195	8.52754	9.49021	9.50223	9.09017	8.62257	8.27312	6.44001	9.589	8.44757	9.99942	9.22704	9.15005	9.20963	8.92076	9.2191	8.2352	7.80447	9.7346	8.83849	8.29318	9.60074	9.35474	9.54203	8.65964	9.10036	8.51349	8.68865	8.54863
Parathyroid	7.36764	8.67156	8.20329	8.88948	9.5072	7.91176	11.4847	9.09494	8.62896	9.10173	9.33426	8.48892	9.28606	8.94325	7.46907	10.2459	8.61468	9.72325	9.36134	8.44012	7.67349	8.7417	8.55485	8.96373	8.46176	8.60371	8.25991	6.61578	8.36653	8.06249	9.94322	8.27046	8.78912	9.19564	9.35275	9.47081	8.79	7.7576	8.29472	7.52207	6.7665	9.81952	9.5816	9.23348	8.50609	8.01289	8.39865	9.60889	8.79691
Platelet-activating	7.24068	7.76117	7.65316	8.05113	9.02816	7.81181	9.54278	8.60455	7.94712	8.05276	8.54183	7.94938	8.39709	7.76928	7.31748	8.70057	8.09701	8.78767	8.39158	7.60075	7.98531	7.84519	8.56413	8.80057	8.22152	7.97007	7.52684	5.98957	8.13877	7.94483	8.31378	8.02712	8.51991	8.28806	8.47716	8.47975	7.78406	7.26502	7.89118	8.23823	8.10531	8.62308	8.30881	8.45137	8.08408	8.6527	7.928	8.21364	7.92299
Probable	7.88078	7.99236	8.45045	8.21531	9.703	8.76912	10.0944	9.24819	9.43238	9.02694	9.24947	8.71943	10.5686	8.27544	9.26712	8.87168	8.74824	9.33311	10.0854	7.70293	9.13103	8.10392	10.1294	9.65597	9.95861	8.48381	8.16517	7.04013	10.0049	9.41493	10.0019	9.37988	10.4613	8.37992	9.06644	9.59698	8.0517	8.06892	9.94765	9.36549	9.44889	9.58236	9.12807	9.94485	9.97865	9.90683	8.32565	8.73566	8.34692
Prokineticin	6.44688	8.98684	7.99089	8.69674	8.87314	8.32479	10.5118	9.34326	7.86106	8.31397	9.51685	8.44292	7.87593	8.94088	6.44099	8.386	9.2536	8.83474	8.02149	9.09011	7.67439	8.97436	8.56694	8.18312	8.65023	8.75877	8.19479	6.29387	7.78079	6.68274	7.96681	8.34284	8.9896	9.87472	8.56564	8.78535	8.83251	7.75067	6.81309	7.30226	7.26046	9.16751	9.3996	9.34515	7.58832	8.23298	8.48832	8.67012	8.63435
Prolactin-releasing	6.96483	8.13201	8.21621	8.1186	8.77496	8.00589	10.1664	9.45858	8.16703	8.85638	9.83733	8.81767	8.98271	10.2642	8.01905	10.014	9.07779	11.1943	8.72773	8.36752	8.42206	8.27471	9.24063	7.96283	8.70569	9.06099	8.03736	6.10923	11.3942	7.83689	8.71552	9.85029	9.35921	9.62771	9.24299	8.62469	8.41618	7.79406	8.33057	7.70582	7.29297	10.0985	10.0258	10.1925	7.91855	8.67919	8.6624	8.63502	8.22457
Prostacyclin	6.87773	8.24695	7.82361	8.55853	8.99657	8.25945	9.67035	8.72849	8.37258	8.30764	8.68777	8.26347	9.04131	8.16167	7.48527	8.56579	8.15165	8.85025	9.01685	7.16768	8.62107	8.3789	8.94631	9.19064	9.42955	8.12947	7.85157	6.35371	8.99327	7.8994	9.11755	8.56251	8.53927	8.46154	8.42942	8.80487	7.98366	7.72723	8.39571	9.16077	8.25361	8.83129	8.73188	8.62898	8.7147	9.52047	7.9899	8.72326	8.32162
Prostaglandin	6.9305	8.33418	8.15469	8.28354	9.77623	8.89395	10.308	9.41148	8.69538	8.79529	9.34601	8.64665	8.92982	8.27293	7.78211	8.84728	8.83307	9.55887	9.37438	7.81763	9.37042	8.39374	9.32776	9.27229	10.0772	8.62281	8.12682	6.56904	9.92507	8.03418	9.41114	9.56388	9.13096	8.72304	9.06599	9.11183	8.04272	8.09736	8.85533	9.34859	8.67191	9.20218	9.25183	9.37955	8.90884	9.55298	8.40076	8.86822	8.35578
Proteinase-activated	7.30105	7.51189	7.88951	7.73512	8.41617	7.49219	9.46796	8.49515	7.53006	7.82697	8.19413	7.76725	8.98197	8.06926	7.51214	8.07743	7.95654	8.1615	8.27444	7.73366	8.38826	7.61883	8.38854	8.24762	8.59622	7.77501	7.49164	5.43078	8.7103	7.62773	8.23575	8.15016	9.19961	8.19761	8.31298	8.22733	7.45255	7.27654	9.02526	8.1984	7.16476	8.19905	8.42974	8.60094	8.47161	8.52402	7.86667	7.88148	7.56646
Putative	8.83995	6.75623	7.05702	6.90847	8.46264	7.01259	8.30208	7.67222	8.27266	7.42385	7.58223	7.11073	9.29402	7.43055	6.69815	6.98426	7.49038	7.32115	7.90099	6.25818	8.68741	6.8646	8.52219	9.0152	8.72024	7.26399	6.6739	7.19078	8.45994	7.62555	7.81742	7.66223	8.44345	7.3085	7.57948	7.95212	6.97039	6.86163	8.47081	10.722	11.8821	7.57927	7.38032	7.88512	8.4985	8.72238	6.66646	7.4774	7.18243
Pyroglutamylated	6.77536	7.72684	7.35927	7.81047	8.1264	7.90968	9.48656	8.3429	7.96651	8.30404	8.66489	8.24709	12.4938	8.87797	8.42179	8.15943	7.84234	8.09191	9.60462	7.07686	7.88608	7.87839	8.49975	8.75699	8.29632	7.64593	7.49059	6.53514	8.24275	9.49807	9.65059	7.85313	8.98983	7.61453	8.10617	8.85262	7.64628	7.05082	11.6777	8.47205	7.46809	9.16078	8.39734	10.2518	12.778	9.04581	7.34187	8.37254	7.89621
Smoothened	7.4535	8.60683	8.43289	8.61486	9.36524	8.4842	11.1076	9.38632	8.08927	8.61039	9.57092	8.79903	8.7276	8.82423	7.49057	9.78763	8.93623	10.0972	9.43114	7.89552	8.58795	8.79864	9.19291	9.10136	8.73248	8.70199	8.24678	6.21453	8.78711	7.94833	9.32751	8.73428	9.06825	9.23248	8.67905	9.09339	8.60061	7.88102	8.62668	7.97321	7.54135	9.81421	9.34395	9.5146	8.45526	8.81575	8.79102	8.88865	8.68336
Somatostatin	7.07182	8.51448	7.84684	8.56057	8.76363	7.58758	10.2826	8.76873	7.93826	8.86186	9.04458	8.40875	8.65551	8.60927	7.13036	9.20321	8.20476	8.83219	9.59369	7.18095	8.16381	8.64177	8.47874	8.6026	8.27812	8.02745	7.60946	6.03812	8.05765	10.0547	9.47113	8.11838	8.67666	8.6833	8.94176	9.2684	8.29331	7.47044	8.87413	7.92079	7.55693	8.88786	8.98517	9.41983	10.0142	8.64587	7.9497	8.95302	8.30282
Sphingosine	7.55012	7.97967	8.01008	8.05774	9.52589	8.21826	10.1694	9.05889	8.56537	8.53617	8.92892	8.34403	8.45368	8.18639	7.86263	8.53971	8.6074	9.57567	8.77348	8.02219	8.59188	8.13479	9.13574	9.0575	9.36373	8.36624	7.92292	6.60091	9.55282	7.93379	8.74332	9.06726	9.14993	8.89872	8.70082	8.85343	8.03701	7.78106	8.61611	8.83067	8.41035	8.83806	8.96649	8.71066	8.27586	9.05963	8.19959	8.66857	8.09925
Substance-K	6.77213	8.88479	7.89271	8.94842	8.88774	8.02302	10.857	9.29842	8.62719	9.25135	10.1042	8.90463	10.107	9.13608	8.46583	9.4687	8.58271	9.74449	10.467	7.15011	8.68344	9.12776	9.6074	9.34019	8.90661	8.27585	7.88056	6.32962	8.98641	10.0802	10.5215	8.39038	10.1502	8.19993	8.87003	10.081	8.57528	7.29554	9.8657	8.19367	7.96161	9.81874	9.46997	10.7529	11.267	9.04692	7.76949	9.5991	8.88848
Substance-P	6.65187	8.72491	7.84756	8.83702	8.78094	8.04787	10.6375	9.04081	8.56553	9.38403	9.96989	8.71808	9.2669	8.8411	7.65739	9.33442	8.58205	11.6923	9.91112	7.65363	8.50599	8.85715	9.55131	9.17586	9.12619	8.28029	8.02406	6.333	9.21016	9.47882	9.98546	8.63462	9.16736	8.67619	9.09894	9.63877	8.33859	7.519	8.8226	8.13517	7.92227	9.58682	9.37052	10.0075	9.92885	9.08063	8.04704	9.32403	8.83822
Succinate	7.43033	6.91757	7.89386	6.93154	9.9968	7.81514	8.16227	9.08285	7.99918	8.43047	7.98271	8.00123	8.26557	7.2572	7.84697	8.57904	7.97682	8.88661	8.05674	7.22651	9.11103	6.91859	8.60836	8.62142	8.92615	7.60093	7.29547	5.7509	9.94002	8.65185	7.88299	9.24668	8.37796	7.72837	8.33189	8.0374	7.1709	7.47898	8.47501	9.19581	7.63985	7.79934	8.53496	8.33519	8.50386	8.86463	8.09507	7.5888	6.90529
Taste	7.46018	7.81065	8.01055	7.98958	9.33464	8.35899	10.2455	8.8691	8.02615	8.03116	8.41504	8.13827	7.94738	7.60601	6.86721	8.53644	8.10696	9.74835	8.45126	7.96662	8.66776	7.91669	8.67039	8.99481	8.82747	8.38649	7.86553	6.14012	7.96424	7.0159	8.37003	7.98396	8.38248	8.49101	8.93992	8.45122	7.71401	8.0433	8.01538	8.19618	8.3056	8.55149	8.67607	7.96876	7.91933	8.87042	8.1358	8.43123	7.96364
Thromboxane	7.1658	7.72354	7.58722	7.71363	8.99703	8.47535	9.94212	8.79862	8.63508	8.3951	8.9364	8.19642	8.86025	7.51951	7.389	8.35198	8.41632	8.87721	8.86669	6.79805	8.83317	7.76742	8.64576	8.65771	9.43151	8.06204	7.55817	6.58955	9.38498	7.78433	9.13828	9.03809	8.338	8.41541	8.09705	8.54291	7.70416	7.61492	8.31492	9.32048	8.52096	8.55429	8.45932	8.72994	8.52643	9.12935	7.65077	8.4013	7.94958
Thyrotropin	7.19974	9.1326	8.69061	9.35282	10.4346	9.36115	12.0176	9.78152	9.56106	9.26834	10.0764	9.31227	9.70089	9.05503	7.85259	10.2743	9.25999	11.1073	10.8638	7.98426	10.1801	9.30312	10.3988	15.3574	10.4324	8.94092	8.88079	6.61469	9.72912	9.64466	11.3627	9.56319	10.1304	8.76489	9.84268	10.4688	8.45103	8.37647	9.57746	9.42255	8.97073	10.3207	10.3018	10.2134	10.0198	10.8419	8.8602	9.82989	9.30866
Thyrotropin-releasing	9.42873	8.11118	8.47673	8.29758	8.24078	7.46013	11.9532	8.87742	8.08751	8.97841	9.47514	8.79068	11.3191	9.57103	7.3085	10.5831	8.85642	9.13592	9.89882	7.51562	7.22321	8.23227	8.60251	7.90452	7.93086	8.21607	7.73219	6.99601	8.63537	9.254	10.0569	7.75507	10.5474	8.92295	8.4934	9.54764	8.98625	8.01733	8.9768	7.41431	7.09905	9.47556	9.05831	11.1694	10.3129	8.3718	7.94742	9.08629	8.61947
Trace	7.01758	7.78182	7.59762	8.00036	7.85677	7.86136	9.90396	8.0834	7.81002	8.12545	8.30405	7.93277	7.71664	7.433	7.06271	8.10678	7.98287	9.2232	8.01247	7.14634	7.44497	7.69833	8.21345	7.85601	8.28297	7.63517	7.63283	6.03636	8.35791	7.18477	8.08549	8.2486	8.42299	7.98114	7.76235	8.28503	7.75729	7.4902	7.86758	7.33603	6.74072	8.27319	8.38563	8.18008	7.67626	8.37742	7.91667	8.58637	7.62562
Urotensin-2	6.84902	8.90086	7.92008	8.91853	8.9916	8.47812	11.3511	9.59469	8.74469	8.69196	9.9383	8.99462	9.35853	8.68293	8.01597	9.18917	8.8446	9.78851	9.70292	7.99075	8.72909	9.12077	9.54909	9.2139	9.06519	8.44399	8.08062	6.71397	9.29008	8.71966	9.71562	8.87806	9.0496	8.63159	9.01729	9.38283	8.7423	7.58893	8.99154	8.30109	8.1222	9.71807	9.818	10.1843	9.407	9.57617	8.05848	9.5729	8.86055
Vasoactive	5.77246	7.32405	7.06454	7.28332	8.13377	7.76261	9.20308	8.13858	9.02258	8.2718	8.30889	7.73538	8.90585	7.5377	8.35729	7.73869	7.77569	8.91773	8.70696	6.64366	7.70145	7.38562	9.13695	7.9657	8.91459	7.50236	7.46967	6.27988	8.21524	7.27656	8.74242	7.71648	8.78636	7.50553	7.73298	8.52263	7.04589	6.95789	9.47844	7.98311	7.72216	7.97513	7.80895	8.45851	8.29155	9.08977	7.1094	7.89626	7.60403
Vasopressin	7.33231	8.91884	8.22002	8.94165	9.59563	8.43224	11.0922	9.65955	8.47188	8.69509	9.81519	8.89865	8.79064	8.91265	7.18531	10.1282	9.09588	10.2575	9.7228	7.84964	8.64401	9.1442	9.30601	9.80212	8.88489	8.73821	8.24498	6.29324	9.66884	8.05281	9.87551	8.98417	9.39827	8.98922	8.98476	9.37374	8.73962	7.65958	8.94366	8.17196	7.86993	9.91834	9.76549	10.0165	8.70284	9.29999	8.4995	9.39524	8.91669
fMet-Leu-Phe	7.29474	7.97447	8.18898	8.13371	9.20712	8.98663	10.3095	9.0479	9.01917	9.25604	9.26065	8.53752	10.8963	8.12101	9.18188	8.98309	8.56442	9.63097	10.741	7.52374	8.60052	7.92918	9.65326	8.87387	9.03003	8.34146	8.02637	6.72591	8.62947	10.1485	10.5421	8.57283	10.0353	8.24251	8.81064	9.71531	7.68517	7.93491	10.5053	8.7572	8.64292	9.2051	8.54721	9.68137	10.4294	9.61754	8.02777	8.54094	8.3252
[truncated: 37 more columns]
