# Supplementary material for: GPCR_LigandClassify.py; a rigorous machine learning classifier for GPCR targeting compounds
Source: Sci Rep. 2021 May 4;11:9510. doi: 10.1038/s41598-021-88939-5 (PMC8097070; doi:10.1038/s41598-021-88939-5)
Supplement: Supplementary file 3 — Supplementary Information 3. [file 41598_2021_88939_MOESM3_ESM.xlsx]

## Sheet: run1
	Basic_Molecular_Descriptor	RDKIT_Molecular_Descriptor	RDKIT_Molecular_Fingerprints
RF Training Scores	0.442367	0.987897	0.974202
XGB Training Scores	0.223452	0.997647	0.971078
SVM Training Scores	0.146273	0.987318	0.96179
MLP Training Scores	0.224255	0.899643	0.994493
DL Training Scores	0.212287	0.83847	0.976044
RF Validation Scores	0.304417	0.882851	0.924278
XGB Validation Scores	0.216157	0.918069	0.915392
SVM Validation Scores	0.136569	0.915097	0.911339
MLP Validation Scores	0.221135	0.857243	0.925223
DL Validation Scores	0.209141	0.813902	0.925673
RF F1 Scores	0.198465	0.837935	0.885818
XGB F1 Scores	0.11084	0.879804	0.891484
SVM F1 Scores	0.113442	0.877706	0.870567
MLP F1 Scores	0.087836	0.809668	0.889531
DL F1 Scores	0.0757202	0.740021	0.868501
RF MCC Scores	0.270454	0.878267	0.921387
XGB MCC Scores	0.172927	0.914825	0.912053
SVM MCC Scores	0.112297	0.911768	0.907899
MLP MCC Scores	0.178079	0.851582	0.922314
DL MCC Scores	0.163824	0.807323	0.922786

## Sheet: run2
	Basic_Molecular_Descriptor	RDKIT_Molecular_Descriptor	RDKIT_Molecular_Fingerprints
RF Training Scores	0.443461	0.988388	0.975021
XGB Training Scores	0.223288	0.99784	0.971328
SVM Training Scores	0.155822	0.987443	0.96258
MLP Training Scores	0.22336	0.891541	0.99486
DL Training Scores	0.215423	0.843928	0.976642
RF Validation Scores	0.303877	0.880533	0.920858
XGB Validation Scores	0.218587	0.915504	0.915302
SVM Validation Scores	0.143658	0.913162	0.909899
MLP Validation Scores	0.219019	0.845721	0.923491
DL Validation Scores	0.212561	0.816062	0.924233
RF F1 Scores	0.210955	0.841242	0.876453
XGB F1 Scores	0.107116	0.865378	0.879483
SVM F1 Scores	0.119531	0.870727	0.863869
MLP F1 Scores	0.09007	0.791858	0.8884
DL F1 Scores	0.078226	0.743359	0.867036
RF MCC Scores	0.270042	0.875887	0.917853
XGB MCC Scores	0.175522	0.91216	0.911959
SVM MCC Scores	0.117766	0.909748	0.9064
MLP MCC Scores	0.176521	0.839837	0.920485
DL MCC Scores	0.167577	0.809963	0.921265

## Sheet: run3
	Basic_Molecular_Descriptor	RDKIT_Molecular_Descriptor	RDKIT_Molecular_Fingerprints
RF Training Scores	0.440748	0.988263	0.974472
XGB Training Scores	0.220771	0.997685	0.971685
SVM Training Scores	0.154699	0.987762	0.961926
MLP Training Scores	0.223682	0.88543	0.995033
DL Training Scores	0.213584	0.837509	0.976469
RF Validation Scores	0.300945	0.881886	0.922255
XGB Validation Scores	0.214176	0.917102	0.916652
SVM Validation Scores	0.141134	0.913906	0.910216
MLP Validation Scores	0.220702	0.841067	0.924122
DL Validation Scores	0.213254	0.808978	0.925495
RF F1 Scores	0.200679	0.840095	0.892286
XGB F1 Scores	0.104603	0.874097	0.889783
SVM F1 Scores	0.118842	0.879127	0.867173
MLP F1 Scores	0.0889588	0.775859	0.883443
DL F1 Scores	0.0684748	0.737254	0.873099
RF MCC Scores	0.267047	0.877266	0.91927
XGB MCC Scores	0.170758	0.913826	0.913372
SVM MCC Scores	0.114953	0.910524	0.906726
MLP MCC Scores	0.177981	0.834728	0.921146
DL MCC Scores	0.168168	0.803452	0.922592

## Sheet: run4
	Basic_Molecular_Descriptor	RDKIT_Molecular_Descriptor	RDKIT_Molecular_Fingerprints
RF Training Scores	0.441143	0.988321	0.974771
XGB Training Scores	0.22242	0.997628	0.971733
SVM Training Scores	0.142219	0.987444	0.962167
MLP Training Scores	0.222765	0.889133	0.994513
DL Training Scores	0.213025	0.842919	0.975967
RF Validation Scores	0.302498	0.883438	0.921895
XGB Validation Scores	0.214474	0.918833	0.91764
SVM Validation Scores	0.130536	0.912151	0.909946
MLP Validation Scores	0.219487	0.846422	0.923042
DL Validation Scores	0.208281	0.816967	0.924617
RF F1 Scores	0.197256	0.83909	0.875042
XGB F1 Scores	0.104287	0.874544	0.890361
SVM F1 Scores	0.105662	0.87127	0.85969
MLP F1 Scores	0.0933047	0.79179	0.887502
DL F1 Scores	0.0721494	0.757417	0.874918
RF MCC Scores	0.268477	0.878902	0.918909
XGB MCC Scores	0.171109	0.91562	0.914386
SVM MCC Scores	0.106819	0.908697	0.906446
MLP MCC Scores	0.177502	0.840621	0.920018
DL MCC Scores	0.162545	0.81098	0.921692

## Sheet: run5
	Basic_Molecular_Descriptor	RDKIT_Molecular_Descriptor	RDKIT_Molecular_Fingerprints
RF Training Scores	0.442367	0.987897	0.974202
XGB Training Scores	0.222324	0.997685	0.971512
SVM Training Scores	0.146273	0.987318	0.96179
MLP Training Scores	0.224255	0.899643	0.994493
DL Training Scores	0.212287	0.83847	0.976044
RF Validation Scores	0.304417	0.882851	0.924278
XGB Validation Scores	0.219689	0.916922	0.915482
SVM Validation Scores	0.136569	0.915097	0.911339
MLP Validation Scores	0.221135	0.857243	0.925223
DL Validation Scores	0.209141	0.813902	0.925673
RF F1 Scores	0.198465	0.837935	0.885818
XGB F1 Scores	0.108202	0.876757	0.89292
SVM F1 Scores	0.113442	0.877706	0.870567
MLP F1 Scores	0.087836	0.809668	0.889531
DL F1 Scores	0.0757202	0.740021	0.868501
RF MCC Scores	0.270454	0.878267	0.921387
XGB MCC Scores	0.176816	0.913626	0.912135
SVM MCC Scores	0.112297	0.911768	0.907899
MLP MCC Scores	0.178079	0.851582	0.922314
DL MCC Scores	0.163824	0.807323	0.922786
