# Supplementary material for: GPCR_LigandClassify.py; a rigorous machine learning classifier for GPCR targeting compounds
Source: Sci Rep. 2021 May 4;11:9510. doi: 10.1038/s41598-021-88939-5 (PMC8097070; doi:10.1038/s41598-021-88939-5)
Supplement: Supplementary file 4 — Supplementary Information 4. [file 41598_2021_88939_MOESM4_ESM.xlsx]

## Sheet: full_interaction_predictions
drugbank_id	name	pubchem_substance_id	drug_groups	gpcr	gpcr_binding_encoded
DB02445	2-Deoxy-2-Amino Glucitol-6-Phosphate	46505743	experimental	Sphingosine	75
DB02960	1-Carboxyethylaminomethyl-4-Aminomethylbenzene	46507673	experimental	Sphingosine	75
DB03145	4-Methyl-5-Hydroxyethylthiazole Phosphate	46508962	experimental	Sphingosine	75
DB03433	{3-[(3-Hydroxy-2-Methyl-5-Phosphonooxymethyl-Pyridin-4-Ylmethyl)-Amino]-2-Methyl-Propyl}-Phosphonic Acid	46508946	experimental	Sphingosine	75
DB04087	Open Form of 2'-Deoxy-Ribofuranose-5'-Phosphate	46508398	experimental	Sphingosine	75
DB04214	4-Nitrophenyl Phosphate	46506564	experimental	Sphingosine	75
DB04277	Fructose -6-Phosphate	46508328	experimental	Sphingosine	75
DB06804	Nonoxynol-9	99443296	approved; withdrawn	Sphingosine	75
DB07221	(2,2-DIPHOSPHONOETHYL)(DODECYL)DIMETHYLPHOSPHONIUM	99443692	experimental	Sphingosine	75
DB07263	[{2-bromo-4-[(2R)-3-oxo-2,3-diphenylpropyl]phenyl}(difluoro)methyl]phosphonic acid	99443734	experimental	Sphingosine	75
DB07426	[1-HYDROXY-2-(1,1':3',1''-TERPHENYL-3-YLOXY)ETHANE-1,1-DIYL]BIS(PHOSPHONIC ACID)	99443897	experimental	Sphingosine	75
DB08868	Fingolimod	175427125	approved; investigational	Sphingosine	75
DB11819	ASP-4058	347828166	investigational	Sphingosine	75
DB11924	Safingol	347828255	investigational	Sphingosine	75
DB11987	GSK-2018682	347828308	investigational	Sphingosine	75
DB12371	Siponimod	347828622	investigational	Sphingosine	75
DB12612	Ozanimod	347828826	investigational	Sphingosine	75
DB12705	Cenerimod	347828903	investigational	Sphingosine	75
DB00125	L-Arginine	46507180	approved; nutraceutical	Metabotropic	48
DB00128	L-Aspartic Acid	46507997	approved; nutraceutical	Metabotropic	48
DB00129	Ornithine	46505239	approved; nutraceutical	Metabotropic	48
DB00130	L-Glutamine	46505866	approved; investigational; nutraceutical	Metabotropic	48
DB00133	Serine	46506450	approved; nutraceutical	Metabotropic	48
DB00134	Methionine	46505750	approved; nutraceutical	Metabotropic	48
DB00138	Cystine	46506670	approved; nutraceutical	Metabotropic	48
DB00142	Glutamic Acid	46505816	approved; nutraceutical	Metabotropic	48
DB00149	L-Leucine	46507163	approved; nutraceutical	Metabotropic	48
DB00151	L-Cysteine	46506553	approved; nutraceutical	Metabotropic	48
DB00155	L-Citrulline	46506583	approved; investigational; nutraceutical	Metabotropic	48
DB00156	L-Threonine	46506798	approved; nutraceutical	Metabotropic	48
DB00161	L-Valine	46504886	approved; nutraceutical	Metabotropic	48
DB00167	L-Isoleucine	46506864	approved; investigational; nutraceutical	Metabotropic	48
DB00174	L-Asparagine	46507804	approved; investigational; nutraceutical	Metabotropic	48
DB00554	Piroxicam	46505225	approved; investigational	Metabotropic	48
DB00859	Penicillamine	46508305	approved	Metabotropic	48
DB00884	Risedronate	46507526	approved; investigational	Metabotropic	48
DB00962	Zaleplon	46508267	approved; illicit; investigational	Metabotropic	48
DB01011	Metyrapone	46504862	approved; investigational	Metabotropic	48
DB01055	Mimosine	46505895	experimental	Metabotropic	48
DB01435	Antipyrine	46505216	approved; investigational	Metabotropic	48
DB01558	Bromazepam	46505694	approved; illicit; investigational	Metabotropic	48
DB01657	2-Amino-3-[4-Hydroxy-6-Oxo-3-(2-Phenyl-Cyclopropylimino)-Cyclohexa-1,4-Dienyl]-Propionic Acid	46505620	experimental	Metabotropic	48
DB01739	Allo-Isoleucine	46504618	experimental	Metabotropic	48
DB01746	D-Leucine	46507999	experimental	Metabotropic	48
DB01786	D-Alanine	46508779	experimental	Metabotropic	48
DB01808	Thiarsahydroxy-Cysteine	46505856	experimental	Metabotropic	48
DB01817	Threonine-Aspartic Ester	46508943	experimental	Metabotropic	48
DB01833	L-2-Amino-4-(Guanidinooxy)Butyric Acid	46507101	experimental	Metabotropic	48
DB01835	4r-Fluoro-N6-Ethanimidoyl-L-Lysine	46508853	experimental	Metabotropic	48
DB01847	N-Carbamyl-D-Valine	46505672	experimental	Metabotropic	48
DB01857	Phosphoaspartate	46506289	experimental	Metabotropic	48
DB01983	2(S)-Amino-6-Boronohexanoic Acid	46506382	experimental	Metabotropic	48
DB01996	3-Methylpyridine	46507201	experimental	Metabotropic	48
DB02002	2-Aminoprop-2-Enamide	46507504	experimental	Metabotropic	48
DB02011	N-(Phosphonoacetyl)-L-Ornithine	46505486	experimental	Metabotropic	48
DB02039	S-Acetyl-Cysteine	46505017	experimental	Metabotropic	48
DB02085	1-Aminocyclopropanecarboxylic Acid	46505058	experimental	Metabotropic	48
DB02153	3-Sulfinoalanine	46505410	experimental	Metabotropic	48
DB02160	S-Butyryl-Cystein	46506003	experimental	Metabotropic	48
DB02174	D-Glutamine	46508385	experimental	Metabotropic	48
DB02216	S-Methylcysteine	46506571	experimental	Metabotropic	48
DB02233	6-hydroxy-D-norleucine	46506578	experimental	Metabotropic	48
DB02235	L-methionine (R)-S-oxide	46504569	experimental	Metabotropic	48
DB02289	2-Aminopropanedioic Acid	46505306	experimental	Metabotropic	48
DB02299	Arginineamide	46505098	experimental	Metabotropic	48
DB02302	N3, N4-Dimethylarginine	46506150	experimental	Metabotropic	48
DB02345	Selenocysteine	46508133	experimental	Metabotropic	48
DB02361	S-Methyl Thiocysteine Group	46507768	experimental	Metabotropic	48
DB02364	2-Amino-3-(Diethoxy-Phosphoryloxy)-Propionic Acid	46508316	experimental	Metabotropic	48
DB02381	nor-NOHA	46505343	investigational	Metabotropic	48
DB02442	Dioxyselenocysteine	46506335	experimental	Metabotropic	48
DB02461	S-Methyl Phosphocysteine	46508988	experimental	Metabotropic	48
DB02475	Deoxyguanidinoproclavaminic acid	46508834	experimental	Metabotropic	48
DB02482	Phosphonothreonine	46506053	experimental	Metabotropic	48
DB02499	Dinor-N(Omega)-Hydroxy-L-Arginine	46506971	experimental	Metabotropic	48
DB02517	D-Glutamic Acid	46508281	experimental	Metabotropic	48
DB02542	(4s)-5-Fluoro-L-Leucine	46506320	experimental	Metabotropic	48
DB02601	4-Hydroxyphenylglycine	46507906	experimental	Metabotropic	48
DB02644	N-Omega-Propyl-L-Arginine	46507586	experimental	Metabotropic	48
DB02655	D-Aspartic Acid	46504502	experimental	Metabotropic	48
DB02663	2-Amino-4-(Hydroxymethyl-Phosphinyl)Butanoic Acid	46506119	experimental	Metabotropic	48
DB02689	S-{2-[Amino(Dihydroxy)-Lambda~4~-Sulfanyl]Ethyl}-D-Cysteine	46507249	experimental	Metabotropic	48
DB02697	Hydroxyaminovaline	46508565	experimental	Metabotropic	48
DB02701	Nicotinamide	46507386	approved; investigational	Metabotropic	48
DB02750	S-(Methylmercury)-L-Cysteine	46505119	experimental	Metabotropic	48
DB02761	S-Mercaptocysteine	46505635	experimental	Metabotropic	48
DB02786	2-Anhydro-3-Fluoro-Quinic Acid	46507708	experimental	Metabotropic	48
DB02821	Canaline	46506663	experimental	Metabotropic	48
DB02884	Beta-Cyclohexyl-Alanine	46509087	experimental	Metabotropic	48
DB02892	L-2-Amino-6-Methylene-Pimelic Acid	46508095	experimental	Metabotropic	48
DB02893	D-Methionine	46505884	approved; experimental; investigational	Metabotropic	48
DB02958	Selenomethionine Selenoxide	46505728	experimental	Metabotropic	48
DB02965	Ndelta-(N'-Sulphodiaminophosphinyl)-L-Ornithine	46508926	experimental	Metabotropic	48
DB02966	Fluoro-Willardiine	46506706	experimental	Metabotropic	48
DB02971	2-Amino-4-(2-Amino-Ethoxy)-Butyric Acid	46508365	experimental	Metabotropic	48
DB02978	Beta-Hydroxyleucine	46505899	experimental	Metabotropic	48
DB02984	4-[3-Methylsulfanylanilino]-6,7-Dimethoxyquinazoline	46507797	experimental	Metabotropic	48
DB02987	Cysteine-S-Acetamide	46509176	experimental	Metabotropic	48
DB02999	Quisqualate	46509075	experimental	Metabotropic	48
DB03004	1-[(1s)-Carboxy-2-(Methylsulfinyl)Ethyl]-(3r)-[(5s)-5-Amino-5-Carboxypentanamido]-(4r)-Sulfanylazetidin-2-One	46506055	experimental	Metabotropic	48
DB03091	4-Amido-4-Carbamoyl-Butyric Acid	46506385	experimental	Metabotropic	48
DB03105	5-Hydroxy Norvaline	46505812	experimental	Metabotropic	48
DB03134	2-Aminopimelic Acid	46509145	experimental	Metabotropic	48
DB03153	3h-Pyrazolo[4,3-D]Pyrimidin-7-Ol	46504970	experimental	Metabotropic	48
DB03191	3-Oxiran-2ylalanine	46505024	experimental	Metabotropic	48
DB03201	D-Cysteine	46505834	experimental	Metabotropic	48
DB03214	Vinylglycine	46506124	experimental	Metabotropic	48
DB03244	(S)-2-[4-(Aminomethyl)-1h-1,2,3-Triazol-1-Yl]-4-Methylpentanoic Acid	46505093	experimental	Metabotropic	48
DB03289	Thiarsa Dihydroxy Cysteine	46504867	experimental	Metabotropic	48
DB03292	3-Phosphono-D-alanine	46506843	experimental	Metabotropic	48
DB03305	N5-Iminoethyl-L-Ornithine	46507343	experimental	Metabotropic	48
DB03308	L-Leucyl-Hydroxylamine	46504564	experimental	Metabotropic	48
DB03320	3-Amino-Alanine	46506291	experimental	Metabotropic	48
DB03329	2-Pyridinethiol	46507759	experimental	Metabotropic	48
DB03352	S-Arsonocysteine	46508550	experimental	Metabotropic	48
DB03365	4-[3-Hydroxyanilino]-6,7-Dimethoxyquinazoline	46508544	experimental	Metabotropic	48
DB03371	Modified Ribosylated Glutamyl Ester	46504619	experimental	Metabotropic	48
DB03382	S-oxy-L-cysteine	46509121	experimental	Metabotropic	48
DB03408	gamma-Glutamylcysteine	46506032	experimental	Metabotropic	48
DB03425	2s,4r-4-Methylglutamate	46508238	experimental	Metabotropic	48
DB03453	(R)‚ÄîN[2-[1-(aminoiminomethyl)-3-piperidinyl]-1-oxoethyl]-4-(phenylethynyl)-l-phenylalanine methylester	46508479	experimental	Metabotropic	48
DB03473	N5-Methylglutamine	46505841	experimental	Metabotropic	48
DB03497	O-Sulfo-L-Serine	46507668	experimental	Metabotropic	48
DB03522	Aspartic Acid-4-Carboxymethyl Ester	46505968	experimental	Metabotropic	48
DB03544	S-Phosphocysteine	46505488	experimental	Metabotropic	48
DB03588	Diphenylacetic Acid	46507444	experimental	Metabotropic	48
DB03590	2,6-Diaminopimelic Acid	46506904	experimental	Metabotropic	48
DB03603	Glucaric acid	46506906	experimental	Metabotropic	48
DB03640	Beta-Hydroxyaspartic Acid	46508333	experimental	Metabotropic	48
DB03661	Cysteinesulfonic Acid	46508940	experimental	Metabotropic	48
DB03673	Beta(2-Thienyl)Alanine	46504951	experimental	Metabotropic	48
DB03676	Cystein-S-Yl Cacodylate	46504494	experimental	Metabotropic	48
DB03680	Tartronate	46506347	experimental	Metabotropic	48
DB03700	D-Threonine	46508810	experimental	Metabotropic	48
DB03731	S-2-(Boronoethyl)-L-Cysteine	46504906	experimental	Metabotropic	48
DB03734	Xylarohydroxamate	46508938	experimental	Metabotropic	48
DB03790	S-Dioxymethionine	46507503	experimental	Metabotropic	48
DB03794	Trifluoroalanine	46504500	experimental	Metabotropic	48
DB03799	Trifluoromethionine	46507751	experimental	Metabotropic	48
DB03816	Difluoromethionine	46506881	experimental	Metabotropic	48
DB03817	2,4-Diaminobutyric Acid	46508539	experimental	Metabotropic	48
DB03847	Gamma-Carboxy-Glutamic Acid	46505246	experimental	Metabotropic	48
DB03858	S-Acetonylcysteine	46505338	experimental	Metabotropic	48
DB03878	N-[4-Methyl-3-[[4-(3-Pyridinyl)-2-Pyrimidinyl]Amino]Phenyl]-3-Pyridinecarboxamide	46505112	experimental	Metabotropic	48
DB03915	2-Amino-3-Ketobutyric Acid	46508458	experimental	Metabotropic	48
DB03921	4-(3-Pyridin-2-Yl-1h-Pyrazol-4-Yl)Quinoline	46505424	experimental	Metabotropic	48
DB03929	D-Serine	46508200	approved; experimental	Metabotropic	48
DB03943	D-Asparagine	46507204	experimental	Metabotropic	48
DB03963	S-(Dimethylarsenic)Cysteine	46508261	experimental	Metabotropic	48
DB03977	N-Trimethyllysine	46505213	experimental	Metabotropic	48
DB03988	2,6-Diamino-Hexanoic Acid Amide	46506171	experimental	Metabotropic	48
DB04027	D-Arginine	46506552	experimental	Metabotropic	48
DB04031	Serine Vanadate	46506158	experimental	Metabotropic	48
DB04129	Willardiine	46504988	experimental	Metabotropic	48
DB04151	4-Methyl-Histidine	46506613	experimental	Metabotropic	48
DB04152	2-Amino-3-(3-Hydroxy-7,8-Dihydro-6h-Cyclohepta[D]-4-Isoxazolyl)Propionic Acid	46507460	experimental	Metabotropic	48
DB04157	N-[(Aminooxy)Carbonyl]Aniline	46507217	experimental	Metabotropic	48
DB04165	Valpromide	46508099	experimental	Metabotropic	48
DB04182	(S)-2-Amino-4-[(2s,3r)-2,3,5-Trihydroxy-4-Oxo-Pentyl]Mercapto-Butyric Acid	46508110	experimental	Metabotropic	48
DB04183	Methylmalonic Acid	46506625	experimental	Metabotropic	48
DB04185	Norvaline	46507762	experimental	Metabotropic	48
DB04186	N'-(Pyrrolidino[2,1-B]Isoindolin-4-On-8-Yl)-N-(Pyridin-2-Yl)Urea	46509146	experimental	Metabotropic	48
DB04193	L-Homoserine	46504898	experimental	Metabotropic	48
DB04217	L-2-amino-3-butynoic acid	46505992	experimental	Metabotropic	48
DB04223	Nitroarginine	46508354	experimental; investigational	Metabotropic	48
DB04228	(2r)-Amino(3,5-Dihydroxyphenyl)Acetic Acid	46504565	experimental	Metabotropic	48
DB04235	4-Amino Hexanoic Acid	46506258	experimental	Metabotropic	48
DB04256	4-(1-Amino-1-Carboxy-Ethyl)-Benzoic Acid	46508907	experimental	Metabotropic	48
DB04291	Oxfenicine	46508228	experimental	Metabotropic	48
DB04296	5-Oxo-L-Norleucine	46509131	experimental	Metabotropic	48
DB04308	D-4-hydroxyphenylglycine	46506018	experimental	Metabotropic	48
DB04313	(3S)-3-methyl-D-aspartic acid	46507756	experimental; investigational	Metabotropic	48
DB04370	S-sulphocysteine	46505164	experimental	Metabotropic	48
DB04419	D-norleucine	46507238	experimental	Metabotropic	48
DB04422	2-Amino-4-Mercapto-Butyric Acid	46507349	experimental	Metabotropic	48
DB04454	Alpha-Aminobutyric Acid	46505337	experimental	Metabotropic	48
DB04480	3-(4-Fluorophenyl)-2-(6-Methylpyridin-2-Yl)-5,6-Dihydro-4h-Pyrrolo[1,2-B]Pyrazole	46504872	experimental	Metabotropic	48
DB04498	Aspartate Semialdehyde	46505846	experimental	Metabotropic	48
DB04527	Beta-Hydroxyasparagine	46504466	experimental	Metabotropic	48
DB04530	S,S-(2-Hydroxyethyl)Thiocysteine	46504681	experimental	Metabotropic	48
DB04531	Benzylcysteine	46508797	experimental	Metabotropic	48
DB04538	threo-3-methyl-L-aspartic acid	46507874	experimental	Metabotropic	48
DB04585	DEHYDRO-2(S)-AMINO-6-BORONOHEXANOIC ACID	46507630	experimental	Metabotropic	48
DB04620	Cycloleucine	46505671	experimental	Metabotropic	48
DB04671	L-CYSTEIN-S-1-(IMINOMETHYL)-L-ORNITHINE	46505175	experimental	Metabotropic	48
DB04802	D-ERITHRO-2,3-DIAMINO-BUTYRIC ACID	46504536	experimental	Metabotropic	48
DB04804	L-threo-2,3-diamino-butyric acid	46508875	experimental	Metabotropic	48
DB04850	Posizolid	175426861	investigational	Metabotropic	48
DB04874	Picoplatin	175426881	investigational	Metabotropic	48
DB05540	Alanosine	8166290	investigational	Metabotropic	48
DB06262	Droxidopa	99443239	approved; investigational	Metabotropic	48
DB06724	Calcium Carbonate	310264878	approved; investigational	Metabotropic	48
DB06725	Lornoxicam	99443271	approved; investigational	Metabotropic	48
DB06857	N-(4-CARBAMIMIDOYL-3-CHORO-PHENYL)-2-HYDROXY-3-IODO-5-METHYL-BENZAMIDE	99443328	experimental	Metabotropic	48
DB06860	2-(2-chloropyridin-4-yl)-4-methyl-1H-isoindole-1,3(2H)-dione	99443331	experimental	Metabotropic	48
DB06946	(2S,3S)-3-(4-fluorophenyl)-2,3-dihydroxypropanoic acid	99443417	experimental	Metabotropic	48
DB07015	(3R,4R)-4-(pyrrolidin-1-ylcarbonyl)-1-(quinoxalin-2-ylcarbonyl)pyrrolidin-3-amine	99443486	experimental	Metabotropic	48
DB07314	1-(5-CHLORO-2,4-DIMETHOXYPHENYL)-3-(5-CYANOPYRAZIN-2-YL)UREA	99443785	experimental	Metabotropic	48
DB07324	3-({2-[(2-AMINO-6-METHYLPYRIMIDIN-4-YL)ETHYNYL]BENZYL}AMINO)-1,3-OXAZOL-2(3H)-ONE	99443795	experimental	Metabotropic	48
DB07342	1-(adamantan-1-yl)-2-(1H-imidazol-1-yl)ethanone	99443813	experimental	Metabotropic	48
DB07445	N'-[(1E)-(3,5-DIBROMO-2,4-DIHYDROXYPHENYL)METHYLENE]NICOTINOHYDRAZIDE	99443916	experimental	Metabotropic	48
DB07511	4-(4-methyl-1,3-dioxo-1,3-dihydro-2H-isoindol-2-yl)benzonitrile	99443982	experimental	Metabotropic	48
DB07560	N-[(1S)-2-methyl-1-(pyridin-4-ylcarbamoyl)propyl]cyclohexanecarboxamide	99444031	experimental	Metabotropic	48
DB07581	5-AMINO-6-CYCLOHEXYL-4-HYDROXY-2-ISOPROPYL-HEXANOIC ACID	99444052	experimental	Metabotropic	48
DB07590	S-[3-(3,4-DICHLOROPHENYL)-3-OXOPROPYL]-L-CYSTEINE	99444061	experimental	Metabotropic	48
DB07614	PHENYL-5-(1H-PYRAZOL-3-YL)-1,3-THIAZOLE	99444085	experimental	Metabotropic	48
DB07665	N-[2-(carbamimidamidooxy)ethyl]-2-{6-cyano-3-[(2,2-difluoro-2-pyridin-2-ylethyl)amino]-2-fluorophenyl}acetamide	99444136	experimental	Metabotropic	48
DB07849	S-NONYL-CYSTEINE	99444320	experimental	Metabotropic	48
DB08056	N-(2,6-dimethylphenyl)-5-phenylimidazo[1,5-a]pyrazin-8-amine	99444527	experimental	Metabotropic	48
DB08445	(3R,4S)-1-[6-(6-METHOXYPYRIDIN-3-YL)PYRIMIDIN-4-YL]-4-(2,4,5-TRIFLUOROPHENYL)PYRROLIDIN-3-AMINE	99444916	experimental	Metabotropic	48
DB08471	1-(thiophen-2-ylacetyl)-4-(3-thiophen-2-yl-1,2,4-oxadiazol-5-yl)piperidine	99444942	experimental	Metabotropic	48
DB08536	3-bromo-5-phenyl-N-(pyrimidin-5-ylmethyl)pyrazolo[1,5-a]pyridin-7-amine	99445007	experimental	Metabotropic	48
DB08648	(1R,3S,5S,8R)-8-Hydroxy-2-oxabicyclo[3.3.1]non-6-ene-3,5-dicarboxylic acid	99445119	experimental	Metabotropic	48
DB08756	(R)-TRANS-4-(1-AMINOETHYL)-N-(4-PYRIDYL) CYCLOHEXANECARBOXAMIDE	99445227	experimental	Metabotropic	48
DB08883	Perampanel	347827808	approved	Metabotropic	48
DB08933	Luliconazole	175427163	approved	Metabotropic	48
DB08949	Inositol nicotinate	347827813	approved; withdrawn	Metabotropic	48
DB08951	Indoprofen	310264916	withdrawn	Metabotropic	48
DB09245	Toloxatone	310265148	experimental	Metabotropic	48
DB09459	L-tartaric acid	347827854	approved	Metabotropic	48
DB09481	Magnesium carbonate	347827861	approved; investigational	Metabotropic	48
DB11142	Selenomethionine	347827917	approved; investigational	Metabotropic	48
DB11175	Zinc picolinate	347827932	approved; investigational	Metabotropic	48
DB11248	Zinc gluconate	347827951	approved; vet_approved	Metabotropic	48
DB11255	Chromium picolinate	347827953	approved	Metabotropic	48
DB11737	Icotinib	347828095	experimental; investigational	Metabotropic	48
DB11815	Tilarginine	347828162	approved; investigational	Metabotropic	48
DB11833	Basimglurant	347828179	investigational	Metabotropic	48
DB11837	Osilodrostat	347828182	investigational	Metabotropic	48
DB11923	Decoglurant	347828254	investigational	Metabotropic	48
DB11942	Selinexor	347828269	investigational	Metabotropic	48
DB12059	JNJ-40411813	347828368	investigational	Metabotropic	48
DB12130	Lorlatinib	347828429	approved; investigational	Metabotropic	48
DB12237	GW-274150	347828516	investigational	Metabotropic	48
DB12265	Fexinidazole	347828537	investigational	Metabotropic	48
DB12285	Verubecestat	347828553	investigational	Metabotropic	48
DB12394	Eleclazine	347828641	investigational	Metabotropic	48
DB12444	Theanine	347828685	investigational	Metabotropic	48
DB12466	Favipiravir	347828705	investigational	Metabotropic	48
DB12547	LY-2886721	347828772	investigational	Metabotropic	48
DB12644	AZD-2066	347828852	investigational	Metabotropic	48
DB12697	Methylselenocysteine	347828898	investigational	Metabotropic	48
DB12733	Dipraglurant	347828927	investigational	Metabotropic	48
DB12796	MRX-I	347828973	investigational	Metabotropic	48
DB12870	Buthionine Sulfoximine	347829028	investigational	Metabotropic	48
DB12878	AV-101	347829034	investigational	Metabotropic	48
DB12931	Fenobam	347829076	investigational	Metabotropic	48
DB13004	Mavoglurant	347829141	investigational	Metabotropic	48
DB13029	MK-0873	347829163	investigational	Metabotropic	48
DB13061	MLN8054	347829189	investigational	Metabotropic	48
DB13146	Fluciclovine (18F)	347829262	approved	Metabotropic	48
DB13231	Calcium lactate	347829287	approved; investigational; vet_approved	Metabotropic	48
DB13620	Potassium gluconate	347829307	approved	Metabotropic	48
DB13882	Methyl nicotinate	347829331	approved	Metabotropic	48
DB00117	Histidine	46507001	approved; nutraceutical	Histamine	38
DB00341	Cetirizine	46508368	approved	Histamine	38
DB00342	Terfenadine	46507007	approved; withdrawn	Histamine	38
DB00370	Mirtazapine	46506965	approved	Histamine	38
DB00405	Dexbrompheniramine	46505186	approved	Histamine	38
DB00420	Promazine	46504504	approved; vet_approved	Histamine	38
DB00427	Triprolidine	46505403	approved	Histamine	38
DB00501	Cimetidine	46505360	approved; investigational	Histamine	38
DB00557	Hydroxyzine	46508556	approved	Histamine	38
DB00645	Dyclonine	46506697	approved	Histamine	38
DB00748	Carbinoxamine	46506787	approved	Histamine	38
DB00768	Olopatadine	46506025	approved	Histamine	38
DB00792	Tripelennamine	46506125	approved; vet_approved	Histamine	38
DB00835	Brompheniramine	46508137	approved	Histamine	38
DB00950	Fexofenadine	46504676	approved; investigational	Histamine	38
DB00967	Desloratadine	46507996	approved; investigational	Histamine	38
DB00972	Azelastine	46507582	approved	Histamine	38
DB01084	Emedastine	46505109	approved	Histamine	38
DB01114	Chlorphenamine	46508253	approved	Histamine	38
DB01142	Doxepin	46505232	approved; investigational	Histamine	38
DB01619	Phenindamine	46508187	approved	Histamine	38
DB01620	Pheniramine	46505932	approved	Histamine	38
DB02356	4-Imidazolmethylene-5-Imidazolone Chromophore	46504606	experimental	Histamine	38
DB02974	4-(4-Chlorophenyl)Imidazole	46505805	experimental	Histamine	38
DB03373	ZK-806711	46506212	experimental	Histamine	38
DB03811	Histidinol	46505522	experimental	Histamine	38
DB04451	4-Methylpiperazin-1-Yl Carbonyl Group	46508298	experimental	Histamine	38
DB04622	N-ACETYLHISTAMINE	46505086	experimental	Histamine	38
DB05465	Tandutinib	175427013	investigational	Histamine	38
DB05713	LY-517717	347827739	investigational	Histamine	38
DB06282	Levocetirizine	310264866	approved	Histamine	38
DB06678	Esmirtazapine	310264876	investigational	Histamine	38
DB06691	Mepyramine	175427084	approved; vet_approved	Histamine	38
DB06971	N-{2-[(4'-CYANO-1,1'-BIPHENYL-4-YL)OXY]ETHYL}-N'-HYDROXY-N-METHYLUREA	99443442	experimental	Histamine	38
DB07249	N-(5-chloro-1,3-benzodioxol-4-yl)-6-methoxy-7-(3-piperidin-1-ylpropoxy)quinazolin-4-amine	99443720	experimental	Histamine	38
DB07258	(R)-pyridin-4-yl[4-(2-pyrrolidin-1-ylethoxy)phenyl]methanol	99443729	experimental	Histamine	38
DB08345	4-(2-(1H-IMIDAZOL-4-YL)ETHYLAMINO)-2-(PHENYLAMINO)PYRAZOLO[1,5-A][1,3,5]TRIAZINE-8-CARBONITRILE	99444816	experimental	Histamine	38
DB08780	6-MORPHOLIN-4-YL-9H-PURINE	99445251	experimental	Histamine	38
DB08796	Pipazethate	99445266	experimental	Histamine	38
DB08805	Metiamide	99445275	experimental	Histamine	38
DB08806	Roxatidine acetate	99445276	experimental	Histamine	38
DB08936	Chlorcyclizine	175427165	approved	Histamine	38
DB09002	Cloperastine	310264962	experimental	Histamine	38
DB09221	Polaprezinc	310265128	experimental	Histamine	38
DB09345	Pramocaine	310265219	approved	Histamine	38
DB11614	Rupatadine	347828008	approved	Histamine	38
DB11695	Carnosine	347828060	investigational	Histamine	38
DB11725	Latrepirdine	347828086	investigational	Histamine	38
DB11910	MK-0249	347828242	investigational	Histamine	38
DB12096	PF-05175157	347828400	investigational	Histamine	38
DB12299	Bavisant	347828565	investigational	Histamine	38
DB12432	CC-401	347828674	investigational	Histamine	38
DB12483	Copanlisib	347828721	approved; investigational	Histamine	38
DB12485	Pimonidazole	347828723	investigational	Histamine	38
DB12522	Toreforant	347828751	investigational	Histamine	38
DB12523	Mizolastine	347828752	investigational	Histamine	38
DB12770	Lafutidine	347828955	investigational	Histamine	38
DB12806	GSK-1004723	347828981	investigational	Histamine	38
DB12884	Lavoltidine	347829039	investigational	Histamine	38
DB12900	Irdabisant	347829052	investigational	Histamine	38
DB12929	JNJ-39220675	347829074	investigational	Histamine	38
DB13679	Dexchlorpheniramine	347829309	experimental; investigational	Histamine	38
DB00118	Ademetionine	46505280	approved; investigational; nutraceutical	Adenosine	2
DB00173	Adenine	46507319	approved; nutraceutical	Adenosine	2
DB00194	Vidarabine	46506630	approved; investigational	Adenosine	2
DB00201	Caffeine	46506408	approved	Adenosine	2
DB00242	Cladribine	46504588	approved; investigational	Adenosine	2
DB00277	Theophylline	46505949	approved	Adenosine	2
DB00299	Penciclovir	46506498	approved	Adenosine	2
DB00300	Tenofovir disoproxil	46508131	approved; investigational	Adenosine	2
DB00352	Tioguanine	46508170	approved	Adenosine	2
DB00358	Mefloquine	46505610	approved; investigational	Adenosine	2
DB00360	Sapropterin	46508597	approved; investigational	Adenosine	2
DB00384	Triamterene	46507623	approved	Adenosine	2
DB00401	Nisoldipine	46504546	approved	Adenosine	2
DB00426	Famciclovir	46507561	approved; investigational	Adenosine	2
DB00442	Entecavir	46504864	approved; investigational	Adenosine	2
DB00555	Lamotrigine	46505408	approved; investigational	Adenosine	2
DB00577	Valaciclovir	46508197	approved; investigational	Adenosine	2
DB00594	Amiloride	46508156	approved	Adenosine	2
DB00622	Nicardipine	46504482	approved; investigational	Adenosine	2
DB00631	Clofarabine	46504968	approved; investigational	Adenosine	2
DB00640	Adenosine	46508728	approved; investigational	Adenosine	2
DB00643	Mebendazole	46508807	approved; vet_approved	Adenosine	2
DB00651	Dyphylline	46504443	approved	Adenosine	2
DB00806	Pentoxifylline	46505940	approved; investigational	Adenosine	2
DB00811	Ribavirin	46505883	approved	Adenosine	2
DB00824	Enprofylline	46505790	approved; experimental	Adenosine	2
DB00879	Emtricitabine	46507606	approved; investigational	Adenosine	2
DB00900	Didanosine	46506255	approved	Adenosine	2
DB00928	Azacitidine	46509032	approved; investigational	Adenosine	2
DB00985	Dimenhydrinate	46504881	approved	Adenosine	2
DB00987	Cytarabine	46505879	approved; investigational	Adenosine	2
DB01023	Felodipine	46506968	approved; investigational	Adenosine	2
DB01025	Amlexanox	46504508	approved; investigational	Adenosine	2
DB01048	Abacavir	46505718	approved; investigational	Adenosine	2
DB01054	Nitrendipine	46508817	approved; investigational	Adenosine	2
DB01073	Fludarabine	46507525	approved	Adenosine	2
DB01115	Nifedipine	46505103	approved	Adenosine	2
DB01262	Decitabine	46505657	approved; investigational	Adenosine	2
DB01280	Nelarabine	46506325	approved; investigational	Adenosine	2
DB01303	Oxtriphylline	46507376	approved	Adenosine	2
DB01412	Theobromine	46508574	investigational	Adenosine	2
DB01427	Amrinone	46504647	approved	Adenosine	2
DB01482	Fenethylline	46505193	experimental	Adenosine	2
DB01600	Tiaprofenic acid	46504590	approved	Adenosine	2
DB01610	Valganciclovir	46505524	approved; investigational	Adenosine	2
DB01645	Genistein	46509060	investigational	Adenosine	2
DB01667	8-azaguanine	46505914	experimental	Adenosine	2
DB01705	Bis(5-Amidino-Benzimidazolyl)Methane	46505413	experimental	Adenosine	2
DB01752	S-adenosyl-L-homocysteine	46508993	experimental	Adenosine	2
DB01755	N-[Isoleucinyl]-N'-[Adenosyl]-Diaminosufone	46508937	experimental	Adenosine	2
DB01790	Sp-Adenosine-3',5'-Cyclic-Monophosphorothioate	46504971	experimental	Adenosine	2
DB01809	1-Ter-Butyl-3-P-Tolyl-1h-Pyrazolo[3,4-D]Pyrimidin-4-Ylamine	46508473	experimental	Adenosine	2
DB01825	2-Amino-8-Methylquinazolin-4(3h)-One	46507584	experimental	Adenosine	2
DB01852	Kaempherol	46507811	experimental	Adenosine	2
DB01875	8-Azaxanthine	46508460	experimental	Adenosine	2
DB01910	Sinefungin	46508037	experimental	Adenosine	2
DB01937	Guanosine-2'-Monophosphate	46506277	experimental	Adenosine	2
DB01994	2-(Pyrido[1,2-E]Purin-4-Yl)Amino-Ethanol	46509021	experimental	Adenosine	2
DB02037	2,4-Diamino-4,6-Dihydroxypyrimidine	46506204	experimental	Adenosine	2
DB02066	N7-Methyl-Formycin A	46508364	experimental	Adenosine	2
DB02091	4-(2,4-Dimethyl-Thiazol-5-Yl)-Pyrimidin-2-Ylamine	46506617	experimental	Adenosine	2
DB02097	Cytidine	46507502	experimental	Adenosine	2
DB02103	2-Chlorodideoxyadenosine	46506919	experimental	Adenosine	2
DB02134	Xanthine	46507575	experimental	Adenosine	2
DB02162	5'-O-(N-Ethyl-Sulfamoyl)Adenosine	46506758	experimental	Adenosine	2
DB02183	Adenosine-5'-Ditungstate	46504581	experimental	Adenosine	2
DB02214	6,7-Dioxo-5h-8-Ribitylaminolumazine	46507403	experimental	Adenosine	2
DB02222	2,6-Diamino-(S)-9-[2-(Phosphonomethoxy)Propyl]Purine	46506418	experimental	Adenosine	2
DB02281	Formycin	46507685	experimental	Adenosine	2
DB02282	5'-Deoxy-5'-Methylthioadenosine	46508330	experimental	Adenosine	2
DB02315	Cyclic Guanosine Monophosphate	46508914	experimental	Adenosine	2
DB02323	EM-1745	46508185	experimental	Adenosine	2
DB02359	9-Butyl-8-(2,5-Dimethoxy-Benzyl)-9h-Purin-6-Ylamine	46507270	experimental	Adenosine	2
DB02372	2,5-Dimethylpyrimidin-4-Amine	46506022	experimental	Adenosine	2
DB02373	Adenosine Monotungstate	46508688	experimental	Adenosine	2
DB02377	Guanine	46507057	experimental	Adenosine	2
DB02380	2'-Deoxyinosine	46506677	experimental	Adenosine	2
DB02385	D-threo-neopterin	46506345	experimental	Adenosine	2
DB02441	2-Butyl-5,6-Dihydro-1h-Imidazo[4,5-D]Pyridazine-4,7-Dione	46507355	experimental	Adenosine	2
DB02454	5-(6-Amino-9h-Purin-9-Yl)-4-Hydroxytetrahydrofuran-3-Yl Dihydrogen Phosphate	46507823	experimental	Adenosine	2
DB02489	9-Methylguanine	46504666	experimental	Adenosine	2
DB02495	9-(4-hydroxybutyl)-N2-phenylguanine	46507186	experimental	Adenosine	2
DB02502	8-Hydroxy-2'-Deoxyguanosine	46506618	experimental	Adenosine	2
DB02510	'5'-O-(N-(L-Prolyl)-Sulfamoyl)Adenosine	46506105	experimental	Adenosine	2
DB02523	2-aminooxyethyl-[[(2R,3S,4R,5R)-5-(6-aminopurin-9-yl)-3,4-dihydroxy-tetrahydrofuran-2-yl]methyl]-methyl-sulfonium	46509003	experimental	Adenosine	2
DB02527	Cyclic Adenosine Monophosphate	46508991	experimental	Adenosine	2
DB02599	2,6-Diamino-8-Propylsulfanylmethyl-3h-Quinazoline-4-One	46505445	experimental	Adenosine	2
DB02607	Adenosine Phosphonoacetic Acid	46507434	experimental	Adenosine	2
DB02684	5'-O-(N-(L-Cysteinyl)-Sulfamoyl)Adenosine	46504849	experimental	Adenosine	2
DB02702	XV638	46507591	experimental	Adenosine	2
DB02733	Purvalanol	46505031	experimental	Adenosine	2
DB02753	Selenoinosine	46506447	experimental	Adenosine	2
DB02754	9-Butyl-8-(3,4,5-Trimethoxybenzyl)-9h-Purin-6-Amine	46505689	experimental	Adenosine	2
DB02765	R-9-(2-hydroxypropyl)adenine	46508231	experimental	Adenosine	2
DB02844	S-Adenosyl-1,8-Diamino-3-Thiooctane	46508172	experimental	Adenosine	2
DB02857	Guanosine	46505099	experimental; investigational	Adenosine	2
DB02896	Methylthioinosine	46505005	experimental	Adenosine	2
DB02915	4-(2,4-Dimethyl-1,3-thiazol-5-yl)-N-[4-(trifluoromethyl)phenyl]-2-pyrimidinamine	46506632	experimental	Adenosine	2
DB02916	[(2r,3s,4r,5r)-5-(6-Amino-9h-Purin-9-Yl)-3,4-Dihydroxytetrahydro-2-Furanyl]Methyl Sulfamate	46508884	experimental	Adenosine	2
DB02934	9-(6-deoxy-alpha-L-talofuranosyl)-6-methylpurine	46506120	experimental	Adenosine	2
DB02947	2-Fluoro-2'-Deoxyadenosine	46506905	experimental	Adenosine	2
DB02985	8-Iodo-Guanine	46507908	experimental	Adenosine	2
DB02993	8-Methyl-9-Oxoguanine	46508627	experimental	Adenosine	2
DB03015	6-Hydroxy-1,6-Dihydro Purine Nucleoside	46508394	experimental	Adenosine	2
DB03068	Zebularine	46504541	experimental	Adenosine	2
DB03099	5-Amino 6-Nitro Uracil	46508998	experimental	Adenosine	2
DB03164	6-Amino-1-Methylpurine	46506240	experimental	Adenosine	2
DB03172	Tubercidin	46505938	experimental	Adenosine	2
DB03178	Guanosine-2',3'-Cyclophosphorothioate	46504776	experimental	Adenosine	2
DB03197	6-Hydroxymethylpterin	46505438	experimental	Adenosine	2
DB03216	(1'R,2'S)-9-(2-Hydroxy-3'-Keto-Cyclopenten-1-yl)Adenine	46505345	experimental	Adenosine	2
DB03267	1-Allyl-3-Butyl-8-(N-Acetyl-4-Aminobenzyl)-Xanthine	46504813	experimental	Adenosine	2
DB03273	3'-Oxo-Adenosine	46506986	experimental	Adenosine	2
DB03293	9-Methyl Uric Acid	46505742	experimental	Adenosine	2
DB03304	7-Deaza-7-Aminomethyl-Guanine	46506298	experimental	Adenosine	2
DB03315	Guanosine 3'-monophosphate	46508235	experimental	Adenosine	2
DB03325	Tyrosyladenylate	46507246	experimental	Adenosine	2
DB03331	N-Naphthalen-1-Ylmethyl-2'-[3,5-Dimethoxybenzamido]-2'-Deoxy-Adenosine	46506163	experimental	Adenosine	2
DB03355	5'-O-(N-(L-Threonyl)-Sulfamoyl)Adenosine	46506859	experimental	Adenosine	2
DB03376	'5'-O-(N-(L-Alanyl)-Sulfamoyl)Adenosine	46509106	experimental	Adenosine	2
DB03458	N(4)-adenosyl-N(4)-methyl-2,4-diaminobutanoic acid	46507477	experimental	Adenosine	2
DB03479	8,9,10-Trihydroxy-7-Hydroxymethyl-3-Methyl-6-Oxa-1,3-Diaza-Spiro[4.5]Decane-2,4-Dione	46505966	experimental	Adenosine	2
DB03528	9-Beta-D-Xylofuranosyl-Adenine	46508697	experimental	Adenosine	2
DB03571	3-(5-Amino-7-Hydroxy-[1,2,3]Triazolo[4,5-D]Pyrimidin-2-Yl)-N-(3,5-Dichlorobenzyl)-Benzamide	46505855	experimental	Adenosine	2
DB03663	1-[(2-Amino-6,9-Dihydro-1h-Purin-6-Yl)Oxy]-3-Methyl-2-Butanol	46507551	experimental	Adenosine	2
DB03716	5'-Fluoro-5'-Deoxyadenosine	46507287	experimental	Adenosine	2
DB03719	N-Ethyl-5'-Carboxamido Adenosine	46509074	experimental	Adenosine	2
DB03730	3,9-Dimethyladenine	46505898	experimental	Adenosine	2
DB03769	D-Eritadenine	46504488	experimental	Adenosine	2
DB03809	9-Butyl-8-(3-Methoxybenzyl)-9h-Purin-6-Amine	46506776	experimental	Adenosine	2
DB03826	5,6-Diaminouracil	46506688	experimental	Adenosine	2
DB03869	5'-O-(N-(L-Seryl)-Sulfamoyl)Adenosine	46508279	experimental	Adenosine	2
DB03886	Biopterin	46505723	experimental	Adenosine	2
DB03907	N-{3-[5-(6-Amino-Purin-9-Yl)-3,4-Dihydroxy-Tetrahydro-Furan-2-Yl]-Allyl}-2,3-Dihydroxy-5-Nitro-Benzamide	46504513	experimental	Adenosine	2
DB03924	5,8-Di-Amino-1,4-Dihydroxy-Anthraquinone	46504949	experimental	Adenosine	2
DB03952	9-(6-deoxy-beta-D-allofuranosyl)-6-methylpurine	46507335	experimental	Adenosine	2
DB04024	N'-L-Seryl-3'-Amino-(3'-Deoxy)-Adenosine	46505162	experimental	Adenosine	2
DB04102	2-Amino-Adenosine	46508523	experimental	Adenosine	2
DB04104	3-Methyladenine	46506534	experimental	Adenosine	2
DB04163	5-Phenylsulfanyl-2,4-Quinazolinediamine	46506958	experimental	Adenosine	2
DB04168	2-Amino-5-Bromo-6-Phenylpyrimidin-4-Ol	46505808	experimental	Adenosine	2
DB04196	Pteroic Acid	46505016	experimental	Adenosine	2
DB04198	Formycin B	46505632	experimental	Adenosine	2
DB04202	Isoformononetin	46505359	experimental	Adenosine	2
DB04216	Quercetin	46506533	experimental; investigational	Adenosine	2
DB04218	1-Deaza-Adenosine	46505798	experimental	Adenosine	2
DB04260	9-(5,5-Difluoro-5-Phosphonopentyl)Guanine	46506214	experimental	Adenosine	2
DB04283	2-Bromo-6-Hydroxy-Purine	46506540	experimental	Adenosine	2
DB04288	2-[Trans-(4-Aminocyclohexyl)Amino]-6-(Benzyl-Amino)-9-Cyclopentylpurine	46506715	experimental	Adenosine	2
DB04335	Inosine	175426857	approved; investigational	Adenosine	2
DB04345	7,8-dimethylalloxazine	46505545	experimental	Adenosine	2
DB04437	Cysteine-Methylene-Carbamoyl-1,10-Phenanthroline	46508289	experimental	Adenosine	2
DB04440	Nebularine	46507074	experimental	Adenosine	2
DB04441	2-Fluoroadenosine	46507053	experimental	Adenosine	2
DB04463	3-(4-Amino-1-Tert-Butyl-1h-Pyrazolo[3,4-D]Pyrimidin-3-Yl)Phenol	46505652	experimental	Adenosine	2
DB04477	N-1,2,3,4-Tetrahydronaphth-1-Yl-2'-[3,5-Dimethoxybenzamido]-2'-Deoxy-Adenosine	46506101	experimental	Adenosine	2
DB04546	3-Deaza-Adenosine	46505073	experimental	Adenosine	2
DB04568	5-Aminoimidazole Ribonucleoside	46509066	experimental	Adenosine	2
DB04605	5-Aminoisoquinoline	46506072	experimental	Adenosine	2
DB04662	OLOMOUCINE II	46505067	experimental	Adenosine	2
DB04720	S-METHYL-4,5,6,7-TETRABROMO-BENZIMIDAZOLE	46505950	experimental	Adenosine	2
DB04726	7,8,10-TRIMETHYLBENZO[G]PTERIDINE-2,4(3H,10H)-DIONE	46508913	experimental	Adenosine	2
DB04751	Purvalanol A	46506488	experimental	Adenosine	2
DB04757	GUANOSINE-2',3'-O-METHYLIDENEPHOSPHONATE	46505178	experimental	Adenosine	2
DB04776	(2R)-2-({6-[benzyl(methyl)amino]-9-isopropyl-9H-purin-2-yl}amino)butan-1-ol	46506238	experimental	Adenosine	2
DB04853	Binodenoson	175426864	investigational	Adenosine	2
DB04860	Isatoribine	175426870	investigational	Adenosine	2
DB04882	Edotecarin	175426885	investigational	Adenosine	2
DB04920	Clevidipine	175426904	approved; investigational	Adenosine	2
DB04944	Acadesine	175426912	investigational	Adenosine	2
DB04954	Tecadenoson	175426918	investigational	Adenosine	2
DB05009	Apadenoson	175426929	investigational	Adenosine	2
DB05511	Piclidenoson	175427023	investigational	Adenosine	2
DB06213	Regadenoson	175427061	approved; investigational	Adenosine	2
DB06732	beta-Naphthoflavone	99443278	experimental	Adenosine	2
DB06898	4-(2-amino-1-methyl-1H-imidazo[4,5-b]pyridin-6-yl)phenol	99443369	experimental	Adenosine	2
DB06932	10,11-dimethoxy-4-methyldibenzo[c,f]-2,7-naphthyridine-3,6-diamine	99443403	experimental	Adenosine	2
DB07045	(2R,3R,4S,5R)-2-[6-amino-8-[(3,4-dichlorophenyl)methylamino]purin-9-yl]-5-(hydroxymethyl)oxolane-3,4-diol	99443516	experimental	Adenosine	2
DB07052	5'-S-ethyl-5'-thioadenosine	99443523	experimental	Adenosine	2
DB07138	Neflamapimod	99443609	investigational	Adenosine	2
DB07141	5-[(3R)-3-(5-methoxy-4'-methylbiphenyl-3-yl)but-1-yn-1-yl]-6-methylpyrimidine-2,4-diamine	99443612	experimental	Adenosine	2
DB07142	5-[(3R)-3-(5-methoxy-3',5'-dimethylbiphenyl-3-yl)but-1-yn-1-yl]-6-methylpyrimidine-2,4-diamine	99443613	experimental	Adenosine	2
DB07152	N-[4-(5-fluoro-6-methylpyridin-2-yl)-5-quinoxalin-6-yl-1H-imidazol-2-yl]acetamide	99443623	experimental	Adenosine	2
DB07170	5'-FLUORO-2',5'-DIDEOXYADENOSINE	99443641	experimental	Adenosine	2
DB07173	7-(5-DEOXY-BETA-D-RIBOFURANOSYL)-5-IODO-7H-PYRROLO[2,3-D]PYRIMIDIN-4-AMINE	99443644	experimental	Adenosine	2
DB07218	6-CHLORO-9-HYDROXY-1,3-DIMETHYL-1,9-DIHYDRO-4H-PYRAZOLO[3,4-B]QUINOLIN-4-ONE	99443689	experimental	Adenosine	2
DB07245	6-[2-(3'-METHOXYBIPHENYL-3-YL)ETHYL]PYRIDIN-2-AMINE	99443716	experimental	Adenosine	2
DB07272	N-(4-AMINO-5-CYANO-6-ETHOXYPYRIDIN-2-YL)-2-(4-BROMO-2,5-DIMETHOXYPHENYL)ACETAMIDE	99443743	experimental	Adenosine	2
DB07292	4-(2-amino-1,3-thiazol-4-yl)phenol	99443763	experimental	Adenosine	2
DB07319	6-(3-BROMO-2-NAPHTHYL)-1,3,5-TRIAZINE-2,4-DIAMINE	99443790	experimental	Adenosine	2
DB07335	3-[4-AMINO-1-(1-METHYLETHYL)-1H-PYRAZOLO[3,4-D]PYRIMIDIN-3-YL]PHENOL	99443806	experimental	Adenosine	2
DB07340	N~6~-cyclohexyl-N~2~-(4-morpholin-4-ylphenyl)-9H-purine-2,6-diamine	99443811	experimental	Adenosine	2
DB07352	Apigenin	99443823	experimental	Adenosine	2
DB07379	(2S)-2-({6-[(3-amino-5-chlorophenyl)amino]-9-isopropyl-9H-purin-2-yl}amino)-3-methylbutan-1-ol	99443850	experimental	Adenosine	2
DB07413	5'-S-[2-(decylamino)ethyl]-5'-thioadenosine	99443884	experimental	Adenosine	2
DB07453	2-PHENYL-4H-BENZO[H]CHROMEN-4-ONE	99443924	experimental	Adenosine	2
DB07481	tert-butyl [(2-amino-4-oxo-4,7-dihydro-3H-pyrrolo[2,3-d]pyrimidin-5-yl)methyl]carbamate	99443952	experimental	Adenosine	2
DB07488	{(2Z)-4-AMINO-2-[(4-METHOXYPHENYL)IMINO]-2,3-DIHYDRO-1,3-THIAZOL-5-YL}(4-METHOXYPHENYL)METHANONE	99443959	experimental	Adenosine	2
DB07677	2-methyl-3,5,7,8-tetrahydro-4H-thiopyrano[4,3-d]pyrimidin-4-one	99444148	experimental	Adenosine	2
DB07689	METHYL 1-(4-{[(2,4-DIAMINOPTERIDIN-6-YL)METHYL]AMINO}BENZOYL)PIPERIDINE-4-CARBOXYLATE	99444160	experimental	Adenosine	2
DB07704	6-AMINO-4-[2-(4-METHOXYPHENYL)ETHYL]-1,7-DIHYDRO-8H-IMIDAZO[4,5-G]QUINAZOLIN-8-ONE	99444175	experimental	Adenosine	2
DB07711	(2S,3R)-3-(6-amino-9H-purin-9-yl)nonan-2-ol	99444182	experimental	Adenosine	2
DB07776	Flavone	99444247	approved; experimental	Adenosine	2
DB07794	5-(2-PHENYLPYRAZOLO[1,5-A]PYRIDIN-3-YL)-1H-PYRAZOLO[3,4-C]PYRIDAZIN-3-AMINE	99444265	experimental	Adenosine	2
DB07795	Fisetin	99444266	experimental	Adenosine	2
DB07855	(S)-1-PHENYL-1-[4-(9H-PURIN-6-YL)PHENYL]METHANAMINE	99444326	experimental	Adenosine	2
DB07877	8-(6-BROMO-BENZO[1,3]DIOXOL-5-YLSULFANYL)-9-(3-ISOPROPYLAMINO-PROPYL)-ADENINE	99444348	experimental	Adenosine	2
DB07954	3-isobutyl-1-methyl-7H-xanthine	99444425	experimental	Adenosine	2
DB07965	6-(cyclohexylamino)-9-[2-(4-methylpiperazin-1-yl)-ethyl]-9H-purine-2-carbonitrile	99444436	experimental	Adenosine	2
DB07993	N~3~-[3-(1H-INDOL-6-YL)BENZYL]PYRIDINE-2,3-DIAMINE	99444464	experimental	Adenosine	2
DB08004	(2S)-2-{[3-(3-aminophenyl)imidazo[1,2-b]pyridazin-6-yl]amino}-3-methylbutan-1-ol	99444475	experimental	Adenosine	2
DB08052	1-cyclopentyl-3-(1H-pyrrolo[2,3-b]pyridin-5-yl)-1H-pyrazolo[3,4-d]pyrimidin-4-amine	99444523	experimental	Adenosine	2
DB08053	1-cyclobutyl-3-(3,4-dimethoxyphenyl)-1H-pyrazolo[3,4-d]pyrimidin-4-amine	99444524	experimental	Adenosine	2
DB08074	3-(3-methylbut-2-en-1-yl)-3H-purin-6-amine	99444545	experimental	Adenosine	2
DB08267	6-amino-4-(2-phenylethyl)-1,7-dihydro-8H-imidazo[4,5-g]quinazolin-8-one	99444738	experimental	Adenosine	2
DB08268	6-AMINO-4-[2-(4-METHYLPHENYL)ETHYL]-1,7-DIHYDRO-8H-IMIDAZO[4,5-G]QUINAZOLIN-8-ONE	99444739	experimental	Adenosine	2
DB08285	(2R)-2-{[4-(benzylamino)-8-(1-methylethyl)pyrazolo[1,5-a][1,3,5]triazin-2-yl]amino}butan-1-ol	99444756	experimental	Adenosine	2
DB08300	1-methyl-3-naphthalen-2-yl-1H-pyrazolo[3,4-d]pyrimidin-4-amine	99444771	experimental	Adenosine	2
DB08313	nocodazole	99444784	experimental	Adenosine	2
DB08325	2-(2-HYDROXYETHYLAMINO)-6-(3-CHLOROANILINO)-9-ISOPROPYLPURINE	99444796	experimental	Adenosine	2
DB08339	6-(2,6-DICHLOROPHENYL)-2-{[3-(HYDROXYMETHYL)PHENYL]AMINO}-8-METHYLPYRIDO[2,3-D]PYRIMIDIN-7(8H)-ONE	99444810	experimental	Adenosine	2
DB08398	2-Amino-1-methyl-6-phenylimidazo(4,5-b)pyridine	99444869	investigational	Adenosine	2
DB08437	Puromycin	99444908	experimental	Adenosine	2
DB08454	N-(5-METHYL-1H-PYRAZOL-3-YL)-2-PHENYLQUINAZOLIN-4-AMINE	99444925	experimental	Adenosine	2
DB08460	3-{5-[(6-amino-1H-pyrazolo[3,4-b]pyridin-3-yl)methoxy]-2-chlorophenoxy}-5-chlorobenzonitrile	99444931	experimental	Adenosine	2
DB08473	5,6-dichloro-1-beta-D-ribofuranosyl-1H-benzimidazole	99444944	experimental	Adenosine	2
DB08511	6-amino-2-methyl-1,7-dihydro-8H-imidazo[4,5-g]quinazolin-8-one	99444982	experimental	Adenosine	2
DB08530	7-BENZYL-1,3-DIMETHYL-8-PIPERAZIN-1-YL-3,7-DIHYDRO-PURINE-2,6-DIONE	99445001	experimental	Adenosine	2
DB08575	2-[(1S)-1-BENZYL-2-SULFANYLETHYL]-1H-IMIDAZO[4,5-C]PYRIDIN-5-IUM	99445046	experimental	Adenosine	2
DB08729	5-ethoxy-4-(1-methyl-7-oxo-3-propyl-6,7-dihydro-1H-pyrazolo[4,3-d]pyrimidin-5-yl)thiophene-2-sulfonamide	99445200	experimental	Adenosine	2
DB08768	N-(3-METHYLBUT-2-EN-1-YL)-9H-PURIN-6-AMINE	99445239	experimental	Adenosine	2
DB08770	4-{2-[(7-amino-2-furan-2-yl[1,2,4]triazolo[1,5-a][1,3,5]triazin-5-yl)amino]ethyl}phenol	99445241	experimental	Adenosine	2
DB08776	N-(4-OXO-5,6,7,8-TETRAHYDRO-4H-[1,3]THIAZOLO[5,4-C]AZEPIN-2-YL)ACETAMIDE	99445247	experimental	Adenosine	2
DB08777	5,6,7,8-TETRAHYDRO[1]BENZOTHIENO[2,3-D]PYRIMIDIN-4(3H)-ONE	99445248	experimental	Adenosine	2
DB08778	[4-amino-2-(tert-butylamino)-1,3-thiazol-5-yl](phenyl)methanone	99445249	experimental	Adenosine	2
DB08844	Uric Acid	175427118	experimental; investigational	Adenosine	2
DB08931	Riociguat	310264904	approved	Adenosine	2
DB09092	Xanthinol	310265019	approved; withdrawn	Adenosine	2
DB09229	Aranidipine	310265133	experimental	Adenosine	2
DB09234	Darodipine	310265138	experimental	Adenosine	2
DB09240	Niludipine	310265143	experimental	Adenosine	2
DB09273	Doxofylline	310265168	experimental	Adenosine	2
DB09299	Tenofovir alafenamide	310265191	approved	Adenosine	2
DB11667	2'-cyano-2'-deoxy-1-(beta-D-arabinofuranosyl)cytosine	347828036	investigational	Adenosine	2
DB11757	Istradefylline	347828111	investigational	Adenosine	2
DB11830	Mocetinostat	347828176	investigational	Adenosine	2
DB11836	Sapanisertib	347828181	investigational	Adenosine	2
DB11864	Preladenant	347828202	investigational	Adenosine	2
DB11933	Riboprine	347828260	investigational	Adenosine	2
DB11952	Duvelisib	347828278	approved; investigational	Adenosine	2
DB12007	Isoflavone	347828325	experimental	Adenosine	2
DB12140	Dilmapimod	347828437	investigational	Adenosine	2
DB12156	Cordycepin	347828450	investigational	Adenosine	2
DB12173	Diphencyprone	347828461	investigational	Adenosine	2
DB12187	Abacavir hydroxyacetate	347828473	investigational	Adenosine	2
DB12203	Tozadenant	347828487	investigational	Adenosine	2
DB12209	Tirasemtiv	347828491	investigational	Adenosine	2
DB12269	PF-06273340	347828540	investigational	Adenosine	2
DB12295	Evodenoson	347828562	investigational	Adenosine	2
DB12406	Lisofylline	347828652	investigational	Adenosine	2
DB12438	Filociclovir	347828679	investigational	Adenosine	2
DB12443	Sonedenoson	347828684	investigational	Adenosine	2
DB12446	Derenofylline	347828687	investigational	Adenosine	2
DB12531	Lobucavir	347828758	investigational	Adenosine	2
DB12535	AC-430	347828761	investigational	Adenosine	2
DB12542	GSK-356278	347828768	investigational	Adenosine	2
DB12559	EC-17	347828783	investigational	Adenosine	2
DB12561	WNT-974	347828784	investigational	Adenosine	2
DB12569	Tonapofylline	347828791	investigational	Adenosine	2
DB12591	BMS-911543	347828810	investigational	Adenosine	2
DB12606	Netivudine	347828822	investigational	Adenosine	2
DB12638	PU-H71	347828847	investigational	Adenosine	2
DB12666	Emapunil	347828870	investigational	Adenosine	2
DB12670	Rolofylline	347828874	investigational	Adenosine	2
DB12672	Icaritin	347828876	investigational	Adenosine	2
DB12691	UK-432097	347828892	investigational	Adenosine	2
DB12716	NB-001	347828914	investigational	Adenosine	2
DB12760	GW-493838	347828946	investigational	Adenosine	2
DB12762	Rabacfosadine	347828948	investigational	Adenosine	2
DB12864	Melarsoprol	347829022	investigational	Adenosine	2
DB12885	CF-102	347829040	investigational	Adenosine	2
DB12919	T-62	347829065	investigational	Adenosine	2
DB12920	Pinometostat	347829066	investigational	Adenosine	2
DB12926	Cafedrine	347829071	investigational	Adenosine	2
DB12946	8-cyclopentyl-1,3-dipropylxanthine	347829089	investigational	Adenosine	2
DB12986	VS-5584	347829125	investigational	Adenosine	2
DB13001	Tinoridine	347829138	investigational	Adenosine	2
DB13046	Tocladesine	347829176	investigational	Adenosine	2
DB13083	Talarozole	347829208	investigational	Adenosine	2
DB13122	Trabodenoson	347829245	investigational	Adenosine	2
DB13156	Inosine pranobex	347829266	approved	Adenosine	2
DB00673	Aprepitant	46505211	approved; investigational	Substance-P	77
DB01810	[1-(1-Methyl-4,5-Dioxo-Pent-2-Enylcarbamoyl)-2-Phenyl-Ethyl]-Carbamic Acid Benzyl Ester	46507094	experimental	Substance-P	77
DB01871	[1-(1-Benzyl-3-Hydroxy-2-Oxo-Propylcarbamoyl)-2-Phenyl-Ethyl]-Carbamic Acid Benzyl Ester	46507866	experimental	Substance-P	77
DB04029	Phenylalanine Amide	46507043	experimental	Substance-P	77
DB05421	CP-122721	347827729	investigational	Substance-P	77
DB05790	SR 140333	175427031	investigational	Substance-P	77
DB06717	Fosaprepitant	99443269	approved	Substance-P	77
DB08732	NALPHA-[(BENZYLOXY)CARBONYL]-N-[(1R)-4-HYDROXY-1-METHYL-2-OXOBUTYL]-L-PHENYLALANINAMIDE	99445203	experimental	Substance-P	77
DB09048	Netupitant	310264992	approved; investigational	Substance-P	77
DB09291	Rolapitant	310265183	approved; investigational	Substance-P	77
DB11655	Evacetrapib	347828026	investigational	Substance-P	77
DB11949	Vestipitant	347828275	investigational	Substance-P	77
DB12122	Figopitant	347828421	investigational	Substance-P	77
DB12427	Orvepitant	347828670	investigational	Substance-P	77
DB12436	Vofopitant	347828678	investigational	Substance-P	77
DB12580	Tradipitant	347828802	investigational	Substance-P	77
DB12973	Serlopitant	347829113	investigational	Substance-P	77
DB01207	Ridogrel	46506774	experimental	Thromboxane	80
DB06739	Seratrodast	347827787	experimental	Thromboxane	80
DB12204	Terbogrel	347828488	investigational	Thromboxane	80
DB12321	Ifetroban	347828584	investigational	Thromboxane	80
DB00122	Choline	46508132	approved; nutraceutical	Muscarinic	50
DB00185	Cevimeline	46507202	approved	Muscarinic	50
DB00202	Succinylcholine	46506023	approved	Muscarinic	50
DB00209	Trospium	46506398	approved	Muscarinic	50
DB00219	Oxyphenonium	46508840	approved	Muscarinic	50
DB00245	Benzatropine	46505349	approved	Muscarinic	50
DB00332	Ipratropium	46506138	approved	Muscarinic	50
DB00376	Trihexyphenidyl	46507717	approved	Muscarinic	50
DB00383	Oxyphencyclimine	46507487	approved	Muscarinic	50
DB00387	Procyclidine	46505553	approved	Muscarinic	50
DB00389	Carbimazole	46506359	approved; investigational	Muscarinic	50
DB00411	Carbamoylcholine	46509115	approved	Muscarinic	50
DB00424	Hyoscyamine	46507345	approved	Muscarinic	50
DB00462	Methscopolamine bromide	46506260	approved	Muscarinic	50
DB00468	Quinine	46507493	approved	Muscarinic	50
DB00496	Darifenacin	46508104	approved; investigational	Muscarinic	50
DB00505	Tridihexethyl	46506672	withdrawn	Muscarinic	50
DB00517	Anisotropine methylbromide	46504810	approved	Muscarinic	50
DB00572	Atropine	46507540	approved; vet_approved	Muscarinic	50
DB00670	Pirenzepine	46509029	approved	Muscarinic	50
DB00725	Homatropine Methylbromide	46509020	approved	Muscarinic	50
DB00747	Scopolamine	46506966	approved; investigational	Muscarinic	50
DB00771	Clidinium	46507814	approved	Muscarinic	50
DB00782	Propantheline	46507187	approved	Muscarinic	50
DB00790	Perindopril	46508767	approved	Muscarinic	50
DB00804	Dicyclomine	46505371	approved	Muscarinic	50
DB00805	Minaprine	46505380	approved	Muscarinic	50
DB00809	Tropicamide	46505924	approved; investigational	Muscarinic	50
DB00825	Levomenthol	46506513	approved	Muscarinic	50
DB00908	Quinidine	46505356	approved; investigational	Muscarinic	50
DB00940	Methantheline	46505807	approved; investigational	Muscarinic	50
DB00942	Cycrimine	46506736	approved	Muscarinic	50
DB00979	Cyclopentolate	46504517	approved	Muscarinic	50
DB00986	Glycopyrronium	46509133	approved; investigational; vet_approved	Muscarinic	50
DB01019	Bethanechol	46507707	approved	Muscarinic	50
DB01036	Tolterodine	46508059	approved; investigational	Muscarinic	50
DB01057	Echothiophate	46505944	approved	Muscarinic	50
DB01062	Oxybutynin	46508005	approved; investigational	Muscarinic	50
DB01071	Mequitazine	46505779	experimental	Muscarinic	50
DB01085	Pilocarpine	46507475	approved; investigational	Muscarinic	50
DB01090	Pentolinium	46507977	approved	Muscarinic	50
DB01245	Decamethonium	46507737	approved	Muscarinic	50
DB01337	Pancuronium	46506118	approved	Muscarinic	50
DB01346	Quinidine barbiturate	46504552	approved	Muscarinic	50
DB01409	Tiotropium	46504448	approved	Muscarinic	50
DB01493	Ethylestrenol	46505460	withdrawn	Muscarinic	50
DB01525	Ecgonine	46506479	experimental; illicit	Muscarinic	50
DB01539	1-Piperidinocyclohexanecarbonitrile	46507601	experimental; illicit	Muscarinic	50
DB01625	Isopropamide	46507726	approved; vet_approved	Muscarinic	50
DB01803	2-(Trimethylammonium)Ethyl Thiol	46508271	experimental	Muscarinic	50
DB01816	Castanospermine	46507978	experimental	Muscarinic	50
DB01902	1-Ethyl-Pyrrolidine-2,5-Dione	46507776	experimental	Muscarinic	50
DB02152	K-252a	46504455	experimental	Muscarinic	50
DB02308	4-(1,3,2-Dioxaborolan-2-Yloxy)Butan-1-Aminium	46506216	experimental	Muscarinic	50
DB02311	Methyl Methylsulfinylmethyl Sulfide	46507571	experimental	Muscarinic	50
DB02670	4-Deoxy-Alpha-D-Glucose	46508502	experimental	Muscarinic	50
DB02871	3-Butylthiolane 1-Oxide	46504507	experimental	Muscarinic	50
DB03095	Tetramethylammonium Ion	46507268	experimental	Muscarinic	50
DB03128	Acetylcholine	46504484	approved; investigational	Muscarinic	50
DB03194	beta-L-methyl-fucose	46506938	experimental	Muscarinic	50
DB03485	Alpha-D-Fucose	46505015	experimental	Muscarinic	50
DB03773	alpha-D-quinovopyranose	46506823	experimental	Muscarinic	50
DB03852	Eucalyptol	46506161	approved; nutraceutical	Muscarinic	50
DB03863	2-O-methyl fucose	46504999	experimental	Muscarinic	50
DB03872	2,3-Dideoxyfucose	46506455	experimental	Muscarinic	50
DB03879	alpha-L-methyl-fucose	46505838	experimental	Muscarinic	50
DB04026	Pseudotropine	46505646	experimental	Muscarinic	50
DB04028	Tyvelose	46508830	experimental	Muscarinic	50
DB04062	Beta-D-Fucose	46508752	experimental	Muscarinic	50
DB04284	L-proline betaine	46504751	experimental	Muscarinic	50
DB04365	Arecoline	46507231	experimental	Muscarinic	50
DB04401	[Formylmethyl]Trimethyl-Ammonium, N,N,N-Trimethylammonium Acetaldehyde	46508227	experimental	Muscarinic	50
DB04473	Alpha-L-Fucose	46504974	experimental	Muscarinic	50
DB04515	6-deoxy-2-O-methyl-alpha-L-galactopyranose	46508953	experimental	Muscarinic	50
DB04684	BIS(HEXAMETHYLENE)TRIAMINE	46507515	experimental	Muscarinic	50
DB04688	Methylecgonine	46509033	experimental	Muscarinic	50
DB04822	Oxeladin	46508573	withdrawn	Muscarinic	50
DB04827	Urethane	46505215	approved; withdrawn	Muscarinic	50
DB04838	Cyclandelate	46505740	approved	Muscarinic	50
DB04843	Mepenzolate	46508905	approved	Muscarinic	50
DB05659	faropenem medoxomil	175427025	investigational	Muscarinic	50
DB06127	Bisegliptin	347910337	investigational	Muscarinic	50
DB06756	Glycine betaine	310264879	approved; nutraceutical	Muscarinic	50
DB06787	Hexocyclium	310264885	approved	Muscarinic	50
DB06799	Methenamine	310264893	approved; vet_approved	Muscarinic	50
DB07388	ETHYL 4-[(4-METHYLPYRIDIN-2-YL)AMINO]PIPERIDINE-1-CARBOXYLATE	99443859	experimental	Muscarinic	50
DB08027	1-(3-chloro-4-methylphenyl)-3-{2-[({5-[(dimethylamino)methyl]-2-furyl}methyl)thio]ethyl}urea	99444498	experimental	Muscarinic	50
DB08618	3-(HYDROXY-PHENYL-PHOSPHINOYLOXY)-8-METHYL-8-AZA-BICYCLO[3.2.1]OCTANE-2-CARBOXYLIC ACID METHYL ESTER	99445089	experimental	Muscarinic	50
DB08739	2-{3-[(2S)-4,4-difluoro-2-(pyrrolidin-1-ylcarbonyl)pyrrolidin-1-yl]-3-oxopropyl}-isoindole-1,3(2H)-dione	99445210	experimental	Muscarinic	50
DB08801	Dimetindene	99445271	approved; investigational	Muscarinic	50
DB08837	Tetraethylammonium	175427115	experimental; investigational	Muscarinic	50
DB08882	Linagliptin	175427132	approved	Muscarinic	50
DB08897	Aclidinium	175427140	approved	Muscarinic	50
DB08960	Hexamethonium	310264925	experimental	Muscarinic	50
DB08978	Fentonium	310264939	withdrawn	Muscarinic	50
DB09023	Benactyzine	310264979	withdrawn	Muscarinic	50
DB09076	Umeclidinium	347827824	approved	Muscarinic	50
DB09262	Imidafenacin	310265160	investigational	Muscarinic	50
DB09271	Cimetropium	310265166	experimental; investigational	Muscarinic	50
DB09277	Choline C 11	310265171	approved; investigational	Muscarinic	50
DB11181	Homatropine	347911146	approved	Muscarinic	50
DB11315	Methscopolamine	347827965	approved	Muscarinic	50
DB11609	Normethadone	347828004	approved; illicit	Muscarinic	50
DB11785	Anisodamine	347828135	investigational	Muscarinic	50
DB11855	Revefenacin	347828196	approved; investigational	Muscarinic	50
DB12086	Oxitropium	347828392	investigational	Muscarinic	50
DB12115	AZD-9164	347828416	investigational	Muscarinic	50
DB12145	AZD-0328	347828441	investigational	Muscarinic	50
DB12278	Propiverine	347828547	approved; investigational	Muscarinic	50
DB12287	Talsaclidine	347828555	investigational	Muscarinic	50
DB12408	PF-03635659	347828654	investigational	Muscarinic	50
DB12521	Methyl pyrrolidone	347828750	investigational	Muscarinic	50
DB13181	Methylbenactyzium	347829283	experimental	Muscarinic	50
DB00282	Pamidronate	46504823	approved	Gamma-aminobutyric	29
DB00630	Alendronic acid	46507199	approved	Gamma-aminobutyric	29
DB01068	Clonazepam	46507677	approved; illicit	Gamma-aminobutyric	29
DB01143	Amifostine	46505305	approved; investigational	Gamma-aminobutyric	29
DB01544	Flunitrazepam	46504553	approved; illicit	Gamma-aminobutyric	29
DB01956	Taurine	46506189	approved; nutraceutical	Gamma-aminobutyric	29
DB02831	Dihydrogenphosphate	46507047	experimental	Gamma-aminobutyric	29
DB03484	L-Alpha-Glycerophosphorylethanolamine	46505577	experimental	Gamma-aminobutyric	29
DB03498	Mercaptomethyl Phosphonate	46505187	experimental	Gamma-aminobutyric	29
DB05010	SGS-742	347827702	investigational	Gamma-aminobutyric	29
DB09449	Sodium phosphate, monobasic	347827853	approved	Gamma-aminobutyric	29
DB11620	Neridronic Acid	347828013	experimental; investigational	Gamma-aminobutyric	29
DB11920	Lesogaberan	347828251	investigational	Gamma-aminobutyric	29
DB00187	Esmolol	46506146	approved	Beta-adrenergic	8
DB00195	Betaxolol	46506041	approved; investigational	Beta-adrenergic	8
DB00221	Isoetarine	46505384	approved	Beta-adrenergic	8
DB00264	Metoprolol	46506211	approved; investigational	Beta-adrenergic	8
DB00308	Ibutilide	46507904	approved	Beta-adrenergic	8
DB00373	Timolol	46507733	approved	Beta-adrenergic	8
DB00449	Dipivefrin	46504716	approved	Beta-adrenergic	8
DB00489	Sotalol	46505012	approved	Beta-adrenergic	8
DB00521	Carteolol	46507513	approved	Beta-adrenergic	8
DB00571	Propranolol	46505387	approved; investigational	Beta-adrenergic	8
DB00612	Bisoprolol	46508844	approved	Beta-adrenergic	8
DB00668	Epinephrine	46509097	approved; vet_approved	Beta-adrenergic	8
DB00816	Orciprenaline	46504464	approved	Beta-adrenergic	8
DB00866	Alprenolol	46506033	experimental; withdrawn	Beta-adrenergic	8
DB00867	Ritodrine	46505273	approved; investigational	Beta-adrenergic	8
DB00871	Terbutaline	46506887	approved	Beta-adrenergic	8
DB00901	Bitolterol	46506895	withdrawn	Beta-adrenergic	8
DB00938	Salmeterol	46508024	approved	Beta-adrenergic	8
DB00983	Formoterol	46507099	approved; investigational	Beta-adrenergic	8
DB01001	Salbutamol	46505312	approved; vet_approved	Beta-adrenergic	8
DB01064	Isoprenaline	46507323	approved; investigational	Beta-adrenergic	8
DB01102	Arbutamine	46509010	approved	Beta-adrenergic	8
DB01136	Carvedilol	46505146	approved; investigational	Beta-adrenergic	8
DB01193	Acebutolol	46509113	approved; investigational	Beta-adrenergic	8
DB01203	Nadolol	46505509	approved	Beta-adrenergic	8
DB01210	Levobunolol	46507518	approved	Beta-adrenergic	8
DB01214	Metipranolol	46505935	approved	Beta-adrenergic	8
DB01288	Fenoterol	46509099	approved; investigational	Beta-adrenergic	8
DB01291	Pirbuterol	46506379	approved	Beta-adrenergic	8
DB01295	Bevantolol	46506014	experimental	Beta-adrenergic	8
DB01297	Practolol	46507496	approved	Beta-adrenergic	8
DB01407	Clenbuterol	46508373	approved; investigational; vet_approved	Beta-adrenergic	8
DB01408	Bambuterol	46505785	investigational	Beta-adrenergic	8
DB03322	Dexpropranolol	46504537	experimental	Beta-adrenergic	8
DB05039	Indacaterol	175426936	approved	Beta-adrenergic	8
DB05284	CA4P	175426964	investigational	Beta-adrenergic	8
DB05395	Amibegron	347827725	investigational	Beta-adrenergic	8
DB06726	Bufuralol	99443272	experimental; investigational	Beta-adrenergic	8
DB07543	(2S)-1-(9H-Carbazol-4-yloxy)-3-(isopropylamino)propan-2-ol	99444014	experimental	Beta-adrenergic	8
DB07573	(2S)-1-(2,5-dimethylphenoxy)-3-morpholin-4-ylpropan-2-ol	99444044	experimental	Beta-adrenergic	8
DB08347	4-{[(2S)-3-(tert-butylamino)-2-hydroxypropyl]oxy}-3H-indole-2-carbonitrile	99444818	experimental	Beta-adrenergic	8
DB08808	Bupranolol	99445278	experimental	Beta-adrenergic	8
DB08941	Isoxsuprine	310264908	approved; withdrawn	Beta-adrenergic	8
DB08952	Indenolol	310264917	withdrawn	Beta-adrenergic	8
DB08957	Hexoprenaline	310264922	experimental; withdrawn	Beta-adrenergic	8
DB09013	Befunolol	310264971	experimental	Beta-adrenergic	8
DB09080	Olodaterol	310265008	approved	Beta-adrenergic	8
DB09082	Vilanterol	347827825	approved	Beta-adrenergic	8
DB09203	Synephrine	310265111	experimental	Beta-adrenergic	8
DB09204	Arotinolol	310265112	investigational	Beta-adrenergic	8
DB11770	Talinolol	347828123	investigational	Beta-adrenergic	8
DB11871	PF-00610355	347828208	investigational	Beta-adrenergic	8
DB12080	Ritobegron	347828386	investigational	Beta-adrenergic	8
DB12092	Naftopidil	347828396	investigational	Beta-adrenergic	8
DB12100	Abediterol	347828404	investigational	Beta-adrenergic	8
DB12212	Landiolol	347828494	investigational	Beta-adrenergic	8
DB12248	Tulobuterol	347828525	investigational	Beta-adrenergic	8
DB12596	Combretastatin	347828814	investigational	Beta-adrenergic	8
DB12763	MK-1496	347828949	investigational	Beta-adrenergic	8
DB12803	Dichloroisoproterenol	347828978	investigational	Beta-adrenergic	8
DB12858	LY-377604	347829017	investigational	Beta-adrenergic	8
DB12927	Theodrenaline	347829072	investigational	Beta-adrenergic	8
DB13139	Levosalbutamol	347829257	approved; investigational	Beta-adrenergic	8
DB13781	Xamoterol	347829315	experimental	Beta-adrenergic	8
DB00206	Reserpine	46505863	approved; investigational	5-hydroxytryptamine	1
DB00216	Eletriptan	46506380	approved; investigational	5-hydroxytryptamine	1
DB00232	Methyclothiazide	46509197	approved	5-hydroxytryptamine	1
DB00247	Methysergide	46506117	approved	5-hydroxytryptamine	1
DB00248	Cabergoline	46508571	approved	5-hydroxytryptamine	1
DB00250	Dapsone	46505300	approved; investigational	5-hydroxytryptamine	1
DB00298	Dapiprazole	46508859	approved	5-hydroxytryptamine	1
DB00320	Dihydroergotamine	46507711	approved; investigational	5-hydroxytryptamine	1
DB00353	Methylergometrine	46507746	approved	5-hydroxytryptamine	1
DB00379	Mexiletine	46505491	approved; investigational	5-hydroxytryptamine	1
DB00459	Acitretin	46509178	approved	5-hydroxytryptamine	1
DB00476	Duloxetine	46507937	approved	5-hydroxytryptamine	1
DB00487	Pefloxacin	46507338	approved	5-hydroxytryptamine	1
DB00490	Buspirone	46508113	approved; investigational	5-hydroxytryptamine	1
DB00543	Amoxapine	46509117	approved	5-hydroxytryptamine	1
DB00574	Fenfluramine	46506096	approved; illicit; investigational; withdrawn	5-hydroxytryptamine	1
DB00592	Piperazine	46507642	approved; vet_approved	5-hydroxytryptamine	1
DB00604	Cisapride	46504980	approved; investigational; withdrawn	5-hydroxytryptamine	1
DB00656	Trazodone	46506648	approved; investigational	5-hydroxytryptamine	1
DB00669	Sumatriptan	46506520	approved; investigational	5-hydroxytryptamine	1
DB00696	Ergotamine	46507632	approved	5-hydroxytryptamine	1
DB00734	Risperidone	46505850	approved; investigational	5-hydroxytryptamine	1
DB00774	Hydroflumethiazide	46505220	approved; investigational	5-hydroxytryptamine	1
DB00818	Propofol	46504991	approved; investigational; vet_approved	5-hydroxytryptamine	1
DB00889	Granisetron	46505137	approved; investigational	5-hydroxytryptamine	1
DB00904	Ondansetron	46504819	approved	5-hydroxytryptamine	1
DB00918	Almotriptan	46505165	approved; investigational	5-hydroxytryptamine	1
DB00925	Phenoxybenzamine	46507191	approved	5-hydroxytryptamine	1
DB00935	Oxymetazoline	46505622	approved; investigational	5-hydroxytryptamine	1
DB00952	Naratriptan	46507243	approved; investigational	5-hydroxytryptamine	1
DB00953	Rizatriptan	46506557	approved	5-hydroxytryptamine	1
DB00998	Frovatriptan	46506288	approved; investigational	5-hydroxytryptamine	1
DB01059	Norfloxacin	46508634	approved	5-hydroxytryptamine	1
DB01079	Tegaserod	46506519	approved; investigational; withdrawn	5-hydroxytryptamine	1
DB01149	Nefazodone	46508323	approved; withdrawn	5-hydroxytryptamine	1
DB01180	Rescinnamine	46507786	approved	5-hydroxytryptamine	1
DB01191	Dexfenfluramine	46508388	approved; illicit; investigational; withdrawn	5-hydroxytryptamine	1
DB01253	Ergometrine	46506922	approved	5-hydroxytryptamine	1
DB01273	Varenicline	46505502	approved; investigational	5-hydroxytryptamine	1
DB01406	Danazol	46506475	approved	5-hydroxytryptamine	1
DB01441	5-Methoxy-N,N-diisopropyltryptamine	46506676	experimental; illicit	5-hydroxytryptamine	1
DB01442	MMDA	46506802	experimental; illicit	5-hydroxytryptamine	1
DB01445	Bufotenine	46507174	experimental; illicit	5-hydroxytryptamine	1
DB01446	Alpha-methyltryptamine	46507024	experimental; illicit	5-hydroxytryptamine	1
DB01456	5-androstenedione	46507159	experimental; illicit	5-hydroxytryptamine	1
DB01458	2,5-Dimethoxy-4-(n)-propylthiophenethylamine	46506237	experimental; illicit	5-hydroxytryptamine	1
DB01460	Diethyltryptamine	46504638	experimental; illicit	5-hydroxytryptamine	1
DB01465	2,5-Dimethoxyamphetamine	46507168	experimental; illicit	5-hydroxytryptamine	1
DB01467	2,5-Dimethoxy-4-ethylamphetamine	46504746	experimental; illicit	5-hydroxytryptamine	1
DB01472	4-Methoxyamphetamine	46507471	experimental; illicit	5-hydroxytryptamine	1
DB01484	4-Bromo-2,5-dimethoxyamphetamine	46507989	experimental; illicit	5-hydroxytryptamine	1
DB01488	Dimethyltryptamine	46507463	experimental; illicit	5-hydroxytryptamine	1
DB01509	3,4-Methylenedioxyamphetamine	46506100	experimental; illicit	5-hydroxytryptamine	1
DB01516	3,4,5-Trimethoxyamphetamine	46505648	experimental; illicit	5-hydroxytryptamine	1
DB01528	4-Methyl-2,5-dimethoxyamphetamine	46504804	experimental; illicit	5-hydroxytryptamine	1
DB01537	4-Bromo-2,5-dimethoxyphenethylamine	46504806	experimental; illicit	5-hydroxytryptamine	1
DB01546	Etryptamine	46507084	illicit; investigational; withdrawn	5-hydroxytryptamine	1
DB01946	3-[1-(3-Aminopropyl)-1h-Indol-3-Yl]-4-(1-Methyl-1h-Indol-3-Yl)-1h-Pyrrole-2,5-Dione	46508045	experimental	5-hydroxytryptamine	1
DB01948	1-(2,6-Dichlorophenyl)-5-(2,4-Difluorophenyl)-7-Piperidin-4-Yl-3,4-Dihydroquinolin-2(1h)-One	46505375	experimental	5-hydroxytryptamine	1
DB02107	Leucine - Reduced Carbonyl	46507789	experimental	5-hydroxytryptamine	1
DB02120	6-Amino-4-Hydroxymethyl-Cyclohex-4-Ene-1,2,3-Triol	46504853	experimental	5-hydroxytryptamine	1
DB02163	2,5-Xylidine	46508418	experimental	5-hydroxytryptamine	1
DB02462	Thiocoumarin	46508183	experimental	5-hydroxytryptamine	1
DB02660	Filaminast	46506759	experimental	5-hydroxytryptamine	1
DB02858	3-(4-Benzenesulfonyl-Thiophene-2-Sulfonylamino)-Phenylboronic Acid	46507812	experimental	5-hydroxytryptamine	1
DB02869	3-amino-5-phenylpentane	46507600	experimental	5-hydroxytryptamine	1
DB02873	1-(2,6-Dichlorophenyl)-5-(2,4-Difluorophenyl)-7-Piperazin-1-Yl-3,4-Dihydroquinazolin-2(1h)-One	46509163	experimental	5-hydroxytryptamine	1
DB03006	Arsanilic acid	46508500	experimental; vet_approved	5-hydroxytryptamine	1
DB03294	1-Methyl-3-Oxo-1,3-Dihydro-Benzo[C]Isothiazole-5-Sulfonic Acid Amide	46505095	experimental	5-hydroxytryptamine	1
DB03314	Fluorotryptophane	46508536	experimental	5-hydroxytryptamine	1
DB03336	BIA	46506639	experimental	5-hydroxytryptamine	1
DB03372	3-Mercapto-1-(1,3,4,9-Tetrahydro-B-Carbolin-2-Yl)-Propan-1-One	46508268	experimental	5-hydroxytryptamine	1
DB03496	Alvocidib	46507266	experimental; investigational	5-hydroxytryptamine	1
DB03525	RU79073	46508465	experimental	5-hydroxytryptamine	1
DB03654	S,S-Propylthiocysteine	46507799	experimental	5-hydroxytryptamine	1
DB03777	Rbt205 Inhibitor	46507495	experimental	5-hydroxytryptamine	1
DB03842	2-Chloro-6-Methyl-Aniline	46505915	experimental	5-hydroxytryptamine	1
DB04081	(4s-Trans)-4-(Methylamino)-5,6-Dihydro-6-Methyl-4h-Thieno(2,3-B)Thiopyran-2-Sulfonamide-7,7-Dioxide	46506440	experimental	5-hydroxytryptamine	1
DB04236	2-Amino-3-(1h-Indol-3-Yl)-Propan-1-Ol	46509137	experimental	5-hydroxytryptamine	1
DB04409	Naphthalene Trisulfonate	46506834	experimental	5-hydroxytryptamine	1
DB04479	4-Nitro-Inden-1-One	46507370	experimental	5-hydroxytryptamine	1
DB04690	Camptothecin	46507644	experimental	5-hydroxytryptamine	1
DB04718	(1R,2R,3S,4R,6S)-4,6-diamino-2-{[3-O-(2,6-diamino-2,6-dideoxy-beta-L-idopyranosyl)-2-O-{2-[(piperidin-3-ylmethyl)amino]ethyl}-beta-D-ribofuranosyl]oxy}-3-hydroxycyclohexyl 2-amino-2-deoxy-alpha-D-glucopyranoside	46505683	experimental	5-hydroxytryptamine	1
DB04821	Nomifensine	46505804	withdrawn	5-hydroxytryptamine	1
DB04826	Thenalidine	46504731	withdrawn	5-hydroxytryptamine	1
DB04829	Lysergic acid diethylamide	46506397	illicit; investigational; withdrawn	5-hydroxytryptamine	1
DB04832	Zimelidine	46504589	withdrawn	5-hydroxytryptamine	1
DB04871	Lorcaserin	310264855	approved	5-hydroxytryptamine	1
DB04873	Piboserod	175426880	investigational	5-hydroxytryptamine	1
DB04884	Dapoxetine	175426887	investigational	5-hydroxytryptamine	1
DB04885	Cilansetron	175426888	investigational	5-hydroxytryptamine	1
DB04961	Troxacitabine	175426921	investigational	5-hydroxytryptamine	1
DB04970	Lesopitron	175426922	investigational	5-hydroxytryptamine	1
DB05824	CNS-5161	175427040	investigational	5-hydroxytryptamine	1
DB06077	Lumateperone	310264860	investigational	5-hydroxytryptamine	1
DB06150	Sulfadimethoxine	99443234	approved; vet_approved	5-hydroxytryptamine	1
DB06480	Prucalopride	310264873	approved	5-hydroxytryptamine	1
DB06554	Gaboxadol	175427072	investigational	5-hydroxytryptamine	1
DB06684	Vilazodone	175427083	approved	5-hydroxytryptamine	1
DB06694	Xylometazoline	99443248	approved; investigational	5-hydroxytryptamine	1
DB06815	Pyrithione	347827800	approved	5-hydroxytryptamine	1
DB06842	(4R)-4-(3-butoxy-4-methoxybenzyl)imidazolidin-2-one	99443313	experimental	5-hydroxytryptamine	1
DB06923	2-(3-METHYLPHENYL)-1H-INDOLE-5-CARBOXIMIDAMIDE	99443394	experimental	5-hydroxytryptamine	1
DB07129	(2R)-1-(2,6-dimethylphenoxy)propan-2-amine	99443600	experimental	5-hydroxytryptamine	1
DB07176	5-aminonaphthalene-1-sulfonic acid	99443647	experimental	5-hydroxytryptamine	1
DB07216	(11S)-8-CHLORO-11-[1-(METHYLSULFONYL)PIPERIDIN-4-YL]-6-PIPERAZIN-1-YL-11H-BENZO[5,6]CYCLOHEPTA[1,2-B]PYRIDINE	99443687	experimental	5-hydroxytryptamine	1
DB07243	(3-ENDO)-8-METHYL-8-AZABICYCLO[3.2.1]OCT-3-YL 1H-PYRROLO[2,3-B]PYRIDINE-3-CARBOXYLATE	99443714	experimental	5-hydroxytryptamine	1
DB07259	1-(4-thiophen-2-ylphenyl)methanamine	99443730	experimental	5-hydroxytryptamine	1
DB07330	trans-4-(7-carbamoyl-1H-benzimidazol-2-yl)-1-propylpiperidinium	99443801	experimental	5-hydroxytryptamine	1
DB07412	1-biphenyl-2-ylmethanamine	99443883	experimental	5-hydroxytryptamine	1
DB07431	(3R)-3-(aminomethyl)-9-methoxy-1,2,3,4-tetrahydro-5H-[1]benzothieno[3,2-e][1,4]diazepin-5-one	99443902	experimental	5-hydroxytryptamine	1
DB07435	1,2,3-TRIHYDROXY-1,2,3,4-TETRAHYDROBENZO[A]PYRENE	99443906	experimental	5-hydroxytryptamine	1
DB07444	6-(3-AMINOPROPYL)-4,9-DIMETHYLPYRROLO[3,4-C]CARBAZOLE-1,3(2H,6H)-DIONE	99443915	experimental	5-hydroxytryptamine	1
DB07457	3-[1-(3-AMINOPROPYL)-1H-INDOL-3-YL]-4-(1H-INDOL-3-YL)-1H-PYRROLE-2,5-DIONE	99443928	experimental	5-hydroxytryptamine	1
DB07508	4-(5-BENZENESULFONYLAMINO-1-METHYL-1H-BENZOIMIDAZOL-2-YLMETHYL)-BENZAMIDINE	99443979	experimental	5-hydroxytryptamine	1
DB07574	2-MERCAPTO-N-[1,2,3,10-TETRAMETHOXY-9-OXO-5,6,7,9-TETRAHYDRO-BENZO[A]HEPTALEN-7-YL]ACETAMIDE	99444045	experimental	5-hydroxytryptamine	1
DB07684	5-(DIMETHYLAMINO)-2-NAPHTHALENESULFONIC ACID	99444155	experimental	5-hydroxytryptamine	1
DB07739	(3R)-3-(FLUOROMETHYL)-7-(THIOMORPHOLIN-4-YLSULFONYL)-1,2,3,4-TETRAHYDROISOQUINOLINE	99444210	experimental	5-hydroxytryptamine	1
DB07773	5-FLUOROINDOLE PROPANOL PHOSPHATE	99444244	experimental	5-hydroxytryptamine	1
DB07856	6-{4-[4-(4-CHLOROPHENYL)PIPERIDIN-4-YL]PHENYL}-9H-PURINE	99444327	experimental	5-hydroxytryptamine	1
DB07955	(2-BROMOETHYL)(2-'FORMYL-4'-AMINOPHENYL) ACETATE	99444426	experimental	5-hydroxytryptamine	1
DB07992	3-SULFOOXY-1H-INDOLE	99444463	experimental	5-hydroxytryptamine	1
DB07996	5-(2-methylpiperazine-1-sulfonyl)isoquinoline	99444467	experimental	5-hydroxytryptamine	1
DB07997	N-[2-(METHYLAMINO)ETHYL]-5-ISOQUINOLINESULFONAMIDE	99444468	experimental	5-hydroxytryptamine	1
DB08017	3-METHOXY-6-[4-(3-METHYLPHENYL)-1-PIPERAZINYL]PYRIDAZINE	99444488	experimental	5-hydroxytryptamine	1
DB08026	2-{4-[(4-imidazo[1,2-a]pyridin-3-ylpyrimidin-2-yl)amino]piperidin-1-yl}-N-methylacetamide	99444497	experimental	5-hydroxytryptamine	1
DB08091	3-FLUORO-5-MORPHOLIN-4-YL-N-[3-(2-PYRIDIN-4-YLETHYL)-1H-INDOL-5-YL]BENZAMIDE	99444562	experimental	5-hydroxytryptamine	1
DB08124	3-{[(2,2-DIOXIDO-1,3-DIHYDRO-2-BENZOTHIEN-5-YL)AMINO]METHYLENE}-5-(1,3-OXAZOL-5-YL)-1,3-DIHYDRO-2H-INDOL-2-ONE	99444595	experimental	5-hydroxytryptamine	1
DB08128	(1S,4R,9S)-5-(trifluoromethyl)-1,2,3,4-tetrahydro-1,4-methanonaphthalen-9-amine	99444599	experimental	5-hydroxytryptamine	1
DB08142	4-{[(2,6-dichlorophenyl)carbonyl]amino}-N-piperidin-4-yl-1H-pyrazole-3-carboxamide	99444613	experimental	5-hydroxytryptamine	1
DB08166	(4R)-7-chloro-9-methyl-1-oxo-1,2,4,9-tetrahydrospiro[beta-carboline-3,4'-piperidine]-4-carbonitrile	99444637	experimental	5-hydroxytryptamine	1
DB08168	7-AMINO-4-METHYL-CHROMEN-2-ONE	99444639	experimental	5-hydroxytryptamine	1
DB08228	5,8-dimethoxy-1,4-dimethylquinolin-2(1H)-one	99444699	experimental	5-hydroxytryptamine	1
DB08253	NAM NAPTHYLAMINOALANINE	99444724	experimental	5-hydroxytryptamine	1
DB08447	3-{3-[(DIMETHYLAMINO)METHYL]-1H-INDOL-7-YL}PROPAN-1-OL	99444918	experimental	5-hydroxytryptamine	1
DB08631	N-(4-CHLOROPHENYL)-1,2,3,4-TETRAHYDROISOQUINOLINE-7-SULFONAMIDE	99445102	experimental	5-hydroxytryptamine	1
DB08642	(2R,6S)-6-{[methyl(3,4,5-trimethoxyphenyl)amino]methyl}-1,2,5,6,7,8-hexahydroquinazoline-2,4-diamine	99445113	experimental	5-hydroxytryptamine	1
DB08649	(1S)-1-AMINO-2-(1H-INDOL-3-YL)ETHANOL	99445120	experimental	5-hydroxytryptamine	1
DB08653	2-(1H-INDOL-3-YL)ETHANAMINE	99445124	experimental	5-hydroxytryptamine	1
DB08672	4-[(3R)-3-{[2-(4-FLUOROPHENYL)-2-OXOETHYL]AMINO}BUTYL]BENZAMIDE	99445143	experimental	5-hydroxytryptamine	1
DB08730	3-FLUORO-5-MORPHOLIN-4-YL-N-[1-(2-PYRIDIN-4-YLETHYL)-1H-INDOL-6-YL]BENZAMIDE	99445201	experimental	5-hydroxytryptamine	1
DB08810	Cinitapride	175427098	investigational	5-hydroxytryptamine	1
DB08953	Indalpine	310264918	investigational; withdrawn	5-hydroxytryptamine	1
DB08998	Demexiptiline	310264959	experimental	5-hydroxytryptamine	1
DB09028	Cytisine	310264982	experimental	5-hydroxytryptamine	1
DB09068	Vortioxetine	310265001	approved; investigational	5-hydroxytryptamine	1
DB09085	Tetracaine	310265012	approved; vet_approved	5-hydroxytryptamine	1
DB09195	Lorpiprazole	310265103	approved	5-hydroxytryptamine	1
DB09196	Lubazodone	310265104	experimental	5-hydroxytryptamine	1
DB09225	Zotepine	310265131	approved; investigational; withdrawn	5-hydroxytryptamine	1
DB09306	Metralindole	310265195	experimental	5-hydroxytryptamine	1
DB11457	Rotenone	347827979	vet_approved	5-hydroxytryptamine	1
DB11664	Psilocybine	347828033	investigational	5-hydroxytryptamine	1
DB11672	Curcumin	347828040	approved; experimental; investigational	5-hydroxytryptamine	1
DB11699	Tropisetron	347828064	approved; investigational	5-hydroxytryptamine	1
DB11719	UK-390957	347828082	investigational	5-hydroxytryptamine	1
DB11732	Lasmiditan	347828091	investigational	5-hydroxytryptamine	1
DB11829	Ruboxistaurin	347828175	investigational	5-hydroxytryptamine	1
DB11885	Anlotinib	347828221	investigational	5-hydroxytryptamine	1
DB11889	Lanicemine	347828224	investigational	5-hydroxytryptamine	1
DB11958	Brivanib	347828283	investigational	5-hydroxytryptamine	1
DB12027	Serdemetan	347828342	investigational	5-hydroxytryptamine	1
DB12041	Mapracorat	347828352	investigational	5-hydroxytryptamine	1
DB12061	Pardoprunox	347828370	investigational	5-hydroxytryptamine	1
DB12071	Vabicaserin	347828380	investigational	5-hydroxytryptamine	1
DB12110	m-Chlorophenylpiperazine	347828411	investigational	5-hydroxytryptamine	1
DB12111	MK-212	347828412	investigational	5-hydroxytryptamine	1
DB12177	Eplivanserin	347828464	investigational	5-hydroxytryptamine	1
DB12184	Gepirone	347828470	investigational	5-hydroxytryptamine	1
DB12226	Terameprocol	347828505	investigational	5-hydroxytryptamine	1
DB12229	Cerlapirdine	347828508	investigational	5-hydroxytryptamine	1
DB12244	CP-601927	347828522	investigational	5-hydroxytryptamine	1
DB12352	Bizelesin	347828606	investigational	5-hydroxytryptamine	1
DB12361	Piclozotan	347828614	investigational	5-hydroxytryptamine	1
DB12369	Sotrastaurin	347828620	investigational	5-hydroxytryptamine	1
DB12402	Pumosetrag	347828648	investigational	5-hydroxytryptamine	1
DB12465	Ketanserin	347828704	investigational	5-hydroxytryptamine	1
DB12478	Piribedil	347828716	investigational	5-hydroxytryptamine	1
DB12540	Lecozotan	347828766	investigational	5-hydroxytryptamine	1
DB12555	Nelotanserin	347828779	investigational	5-hydroxytryptamine	1
DB12641	Tedatioxetine	347828849	investigational	5-hydroxytryptamine	1
DB12675	PF-04995274	347828879	investigational	5-hydroxytryptamine	1
DB12680	Intepirdine	347828884	investigational	5-hydroxytryptamine	1
DB12693	Ritanserin	347828894	investigational	5-hydroxytryptamine	1
DB12702	Velusetrag	347828900	investigational	5-hydroxytryptamine	1
DB12756	TAK-901	347828943	investigational	5-hydroxytryptamine	1
DB12798	Relenopride	347828974	investigational	5-hydroxytryptamine	1
DB12833	Tandospirone	347828999	investigational	5-hydroxytryptamine	1
DB12853	DA-6886	347829012	investigational	5-hydroxytryptamine	1
DB12882	Ombrabulin	347829037	investigational	5-hydroxytryptamine	1
DB12925	Crolibulin	347829070	investigational	5-hydroxytryptamine	1
DB12945	Dihydralazine	347829088	approved; experimental	5-hydroxytryptamine	1
DB12985	Quisinostat	347829124	investigational	5-hydroxytryptamine	1
DB12998	PF-00217830	347829135	investigational	5-hydroxytryptamine	1
DB13094	Pruvanserin	347829218	investigational	5-hydroxytryptamine	1
DB13520	Metergoline	347829303	experimental	5-hydroxytryptamine	1
DB13876	Brofaromine	347829328	experimental	5-hydroxytryptamine	1
DB00131	Adenosine phosphate	46507628	approved; investigational; nutraceutical	P2Y	62
DB00171	ATP	46507614	investigational; nutraceutical	P2Y	62
DB00261	Anagrelide	46508863	approved	P2Y	62
DB01649	7-Methyl-Gpppa	46507224	experimental	P2Y	62
DB01673	Uridine-5'-Diphosphate-N-Acetylmuramoyl-L-Alanine	46507193	experimental	P2Y	62
DB01690	Bis(Adenosine)-5'-Triphosphate	46509170	experimental	P2Y	62
DB01700	AICA ribonucleotide	46508570	experimental; investigational	P2Y	62
DB01713	Udp-Alpha-D-Xylopyranose	46508749	experimental	P2Y	62
DB01753	4-Oxo-Nicotinamide-Adenine Dinucleotide Phosphate	46505149	experimental	P2Y	62
DB01763	7-thionicotinamide-adenine-dinucleotide phosphate	46506464	experimental	P2Y	62
DB01774	Adenosine-5'-Monophosphate Glucopyranosyl-Monophosphate Ester	46506026	experimental	P2Y	62
DB01860	Cordycepin Triphosphate	46506331	experimental	P2Y	62
DB01861	Uridine diphosphate glucose	46507150	experimental	P2Y	62
DB01864	5'-Guanosine-Diphosphate-Monothiophosphate	46507592	experimental	P2Y	62
DB01895	Aspartyl-Adenosine-5'-Monophosphate	46508800	experimental	P2Y	62
DB01960	7n-Methyl-8-Hydroguanosine-5'-Diphosphate	46506566	experimental	P2Y	62
DB01961	Cytidine 3'-monophosphate	46508759	experimental	P2Y	62
DB01972	Guanosine-5'-Monophosphate	46504973	experimental	P2Y	62
DB01995	5-Methylcytidine-5'-Monophosphate	46507228	experimental	P2Y	62
DB02030	Alpha-Ribazole-5'-Phosphate	46504584	experimental	P2Y	62
DB02059	Adenosine-5-Diphosphoribose	46508870	experimental	P2Y	62
DB02137	Molybdenum Cofactor	46505896	experimental	P2Y	62
DB02181	2'-Deoxyguanosine-5'-Triphosphate	46506790	experimental	P2Y	62
DB02189	2',3'-Dideoxyadenosine-5'-Triphosphate	46506011	experimental	P2Y	62
DB02196	Uridine-Diphosphate-N-Acetylgalactosamine	46508676	experimental	P2Y	62
DB02314	Uridine-5'-Diphosphate-N-Acetylmuramoyl-L-Alanine-D-Glutamate	46505208	experimental	P2Y	62
DB02319	5,6-Dihydroxy-Nadp	46506343	experimental	P2Y	62
DB02324	5-Iodo-2'-Deoxyuridine-5'-Monophosphate	46504741	experimental	P2Y	62
DB02332	Flavin-N7 Protonated-Adenine Dinucleotide	46507048	experimental	P2Y	62
DB02333	Deoxyuridine-5'-Triphosphate	46504646	experimental	P2Y	62
DB02338	Nadph Dihydro-Nicotinamide-Adenine-Dinucleotidephosphate	46508520	experimental	P2Y	62
DB02349	Nicotinamide-Adenine-Dinucleotide-5-Hydroxy-4-Oxonorvaline	46506184	experimental	P2Y	62
DB02355	Adenosine-5'-Rp-Alpha-Thio-Triphosphate	46508000	experimental	P2Y	62
DB02363	2'-Monophosphoadenosine-5'-Diphosphate	46506433	experimental	P2Y	62
DB02421	Uridine-5'-Diphosphate-Mannose	46508932	experimental	P2Y	62
DB02431	Cytidine-5'-Triphosphate	46507556	experimental	P2Y	62
DB02452	Thymidine-5'-Triphosphate	46508083	experimental	P2Y	62
DB02456	Aracytidine 5'-monophosphate	46507970	experimental	P2Y	62
DB02483	Etheno-Nad	46505630	experimental	P2Y	62
DB02484	Cytidine 5'-Diphosphoglycerol	46505163	experimental	P2Y	62
DB02485	Cytidine-5'-Monophosphate-5-N-Acetylneuraminic Acid	46504831	experimental	P2Y	62
DB02498	Carba-Nicotinamide-Adenine-Dinucleotide	46507626	experimental	P2Y	62
DB02524	2',3'-O-{4-[Hydroxy(oxido)-Œª5-azanylidene]-2,6-dinitro-2,5-cyclohexadiene-1,1-diyl}adenosine 5'-(tetrahydrogen triphosphate)	46507848	experimental	P2Y	62
DB02547	Guanosine-5'-Diphosphate-Rhamnose	46504876	experimental	P2Y	62
DB02554	Sulfoquinovose-Uridine-C1,5'-Diphosphate	46508966	experimental	P2Y	62
DB02596	Alpha,Beta-Methyleneadenosine-5'-Triphosphate	46507991	experimental	P2Y	62
DB02623	Aminophosphonic Acid-Guanylate Ester	46506806	experimental	P2Y	62
DB02633	Cibacron Blue	46507300	experimental	P2Y	62
DB02654	6-Hydroxy-Flavin-Adenine Dinucleotide	46504763	experimental	P2Y	62
DB02661	Adenosine-5'-Diphosphate-2',3'-Vanadate	46506868	experimental	P2Y	62
DB02694	Pantoyl Adenylate	46507479	experimental	P2Y	62
DB02696	6-Aminohexyl-Uridine-C1,5'-Diphosphate	46507992	experimental	P2Y	62
DB02714	3'-Uridinemonophosphate	46507236	experimental	P2Y	62
DB02716	7-Methyl-Guanosine-5'-Triphosphate	46507684	experimental	P2Y	62
DB02732	Nicotinamide Adenine Dinucleotide Acetone Adduct	46507420	experimental	P2Y	62
DB02738	Adenosine-5'-Pentaphosphate	46506020	experimental	P2Y	62
DB02770	7-Alpha-D-Ribofuranosyl-2-Aminopurine-5'-Phosphate	46506157	experimental	P2Y	62
DB02790	Phenyl-Uridine-5'-Diphosphate	46505810	experimental	P2Y	62
DB02798	Alpha-Methylene Adenosine Monophosphate	46505912	experimental	P2Y	62
DB02805	Uracil arabinose-3'-phosphate	46505978	experimental	P2Y	62
DB02836	Guanosine 5'-Diphosphate 2':3'-Cyclic Monophosphate	46508518	experimental	P2Y	62
DB02887	2',3'-Dehydro-2',3'-Deoxy-Thymidine 5'-Triphosphate	46508611	experimental	P2Y	62
DB02890	6-Hydroxyuridine-5'-Phosphate	46506460	experimental	P2Y	62
DB02905	Phosphoric Acid Mono-[3,4-Dihydroxy-5-(5-Hydroxy-Benzoimidazol-1-Yl)Tetrahydro-Furan-2-Ylmethyl] Ester	46506029	experimental	P2Y	62
DB02930	Adenosine 5'-[Œ≥-thio]triphosphate	46507118	experimental	P2Y	62
DB02937	Gamma-Arsono-Beta, Gamma-Methyleneadenosine-5'-Diphosphate	46505250	experimental	P2Y	62
DB02957	Orotidine-5'-Monophosphate	46507709	experimental	P2Y	62
DB02976	Uridine-5'-monophosphate 2-deoxy-2-fluoro-galactopyranosyl-monophosphate ester	46509153	experimental	P2Y	62
DB02980	Thymidine-5'-(Dithio)Phosphate	46505644	experimental	P2Y	62
DB03020	5-Beta-D-Ribofuranosylnicotinamide Adenine Dinucleotide	46506222	experimental	P2Y	62
DB03069	Cytidine-5'-Diphospho-Beta-D-Xylose	46506620	experimental	P2Y	62
DB03070	Selenazole-4-Carboxyamide-Adenine Dinucleotide	46508188	experimental	P2Y	62
DB03079	Alpha-Ribazole-5'-Phosphate Derivative	46508381	experimental	P2Y	62
DB03103	Thymidine-5'- Diphosphate	46505634	experimental	P2Y	62
DB03126	Mant-Adp	46506974	experimental	P2Y	62
DB03146	2-deazo-6-thiophosphate guanosine-5'-monophosphate	46504742	experimental	P2Y	62
DB03147	Flavin adenine dinucleotide	46508543	approved	P2Y	62
DB03168	Nicotinamide Adenine Dinucleotide Cyclohexanone	46508568	experimental	P2Y	62
DB03170	Dephospho Coenzyme A	46504599	experimental	P2Y	62
DB03186	U-Pi-a-Pi	46505448	experimental	P2Y	62
DB03200	7-Alpha-D-Ribofuranosyl-Purine-5'-Phosphate	46506176	experimental	P2Y	62
DB03222	dATP	46507738	experimental	P2Y	62
DB03227	Nicotinamide Mononucleotide	46506664	experimental	P2Y	62
DB03258	2'-Deoxycytidine 5'-triphosphate	46504614	experimental	P2Y	62
DB03280	P1-(5'-Adenosyl)P5-(5'-Thymidyl)Pentaphosphate	46505960	experimental	P2Y	62
DB03300	Pterin Cytosine Dinucleotide	46505096	experimental	P2Y	62
DB03318	6-Hydro-1-Methyladenosine-5'-Monophosphate	46507566	experimental	P2Y	62
DB03349	8-Bromo-Adenosine-5'-Monophosphate	46506327	experimental	P2Y	62
DB03358	7n-Methyl-8-Hydroguanosine-5'-Triphosphate	46505476	experimental	P2Y	62
DB03363	3-Acetylpyridine Adenine Dinucleotide	46506585	experimental	P2Y	62
DB03397	Uridine-Diphosphate-N-Acetylglucosamine	46506870	experimental	P2Y	62
DB03403	Cytidine-5'-Monophosphate	46505057	experimental	P2Y	62
DB03413	Deoxyuridine-5'-Diphosphate	46508146	experimental	P2Y	62
DB03435	Uridine-5'-Diphosphate	46505736	experimental	P2Y	62
DB03448	2'-Deoxyuridine 3'-Monophosphate	46506435	experimental	P2Y	62
DB03478	2'-O-Acetyl Adenosine-5-Diphosphoribose	46505222	experimental	P2Y	62
DB03482	8-Demethyl-8-Dimethylamino-Flavin-Adenine-Dinucleotide	46506647	experimental	P2Y	62
DB03488	Uridine-5'-diphosphate-2-deoxy-2-fluoro-alpha-D-galactose	46506848	experimental	P2Y	62
DB03501	Galactose-uridine-5'-diphosphate	46507114	experimental	P2Y	62
DB03510	6-O-Phosphoryl Inosine Monophosphate	46506764	experimental	P2Y	62
DB03532	Phosphomethylphosphonic Acid Guanylate Ester	46506286	experimental	P2Y	62
DB03593	N7-Methyl-Guanosine-5'-Monophosphate	46504587	experimental	P2Y	62
DB03641	2'-deoxyuridine 5'-alpha,beta-imido-diphosphate	46506709	experimental	P2Y	62
DB03664	UP5	46504722	experimental	P2Y	62
DB03666	3'-Azido-3'-Deoxythymidine-5'-Monophosphate	46506173	experimental	P2Y	62
DB03668	1-(5'-Phospho-Beta-D-Ribofuranosyl)Barbituric Acid	46504629	experimental	P2Y	62
DB03685	Uridine monophosphate	46506409	experimental	P2Y	62
DB03687	4-Diphosphocytidyl-2-C-Methyl-D-Erythritol	46508868	experimental	P2Y	62
DB03708	Adenosine 5'-phosphosulfate	46507829	experimental; investigational	P2Y	62
DB03718	6-Aza-Ump	46504786	experimental	P2Y	62
DB03723	2'-Deoxy-Thymidine-Beta-L-Rhamnose	46505764	experimental	P2Y	62
DB03755	Adenosine-5'-[Beta, Gamma-Methylene]Tetraphosphate	46505383	experimental	P2Y	62
DB03797	3-Aminomethyl-Pyridinium-Adenine-Dinucleotide	46506667	experimental	P2Y	62
DB03798	2'-Deoxycytidine-5'-Monophosphate	46506941	experimental	P2Y	62
DB03800	2'-deoxyuridylic acid	46506977	experimental	P2Y	62
DB03887	Alpha-Adenosine Monophosphate	46505562	experimental	P2Y	62
DB03893	Thionicotinamide-Adenine-Dinucleotide	46508498	experimental	P2Y	62
DB03909	Adenosine-5'-[Beta, Gamma-Methylene]Triphosphate	46506243	experimental	P2Y	62
DB03958	7-methyl-guanosine-5'-triphosphate-5'-guanosine	46504811	experimental	P2Y	62
DB04005	Uridine 5'-triphosphate	46507277	experimental; investigational	P2Y	62
DB04022	Guanosine-5',3'-Tetraphosphate	46508997	experimental	P2Y	62
DB04023	Guanosine 5'-(Trihydrogen Diphosphate), P'-D-Mannopyranosyl Ester	46508808	experimental	P2Y	62
DB04068	Fudp	46506763	experimental	P2Y	62
DB04071	Cpad	46507346	experimental	P2Y	62
DB04097	Uridine-5'-Diphosphate-4-Deoxy-4-Fluoro-Alpha-D-Galactose	46506586	experimental	P2Y	62
DB04099	Deamido-Nad+	46507165	experimental	P2Y	62
DB04121	Guanosine-3'-Monophosphate-5'-Diphosphate	46507196	experimental	P2Y	62
DB04137	Guanosine-5'-Triphosphate	46507835	experimental	P2Y	62
DB04158	6-(Adenosine Tetraphosphate-Methyl)-7,8-Dihydropterin	46508753	experimental	P2Y	62
DB04174	3'-1-Carboxy-1-Phosphonooxy-Ethoxy-Uridine-Diphosphate-N-Acetylglucosamine	46509124	experimental	P2Y	62
DB04176	Phosporic Acid Mono-[3,4-Dihydroxy-5-(5-Methoxy-Benzoimidazol-1-Yl)-Tetrahydro-Furan-2-Ylmethyl] Ester	46506074	experimental	P2Y	62
DB04205	Thymidine-3',5'-Diphosphate	46509069	experimental	P2Y	62
DB04243	5-Methyluridine 5'-Monophosphate	46506731	experimental	P2Y	62
DB04259	7n-Methyl-8-Hydroguanosine-5'-Monophosphate	46506194	experimental	P2Y	62
DB04315	Guanosine-5'-Diphosphate	46508144	experimental	P2Y	62
DB04366	3'-Deoxy 3'-Amino Adenosine-5'-Diphosphate	46505406	experimental	P2Y	62
DB04395	Phosphoaminophosphonic Acid-Adenylate Ester	46507028	experimental	P2Y	62
DB04421	Nicotinamide Adenine Dinucleotide 3-Pentanone Adduct	46506591	experimental	P2Y	62
DB04438	BVDU-MP	46507968	experimental	P2Y	62
DB04482	Cmp-2-Keto-3-Deoxy-Octulosonic Acid	46506999	experimental	P2Y	62
DB04542	3'-Azido-3'-Deoxythymidine-5'-Diphosphate	46506772	experimental	P2Y	62
DB04554	8-Bromoadenosine-5'-Diphosphate	46508153	experimental	P2Y	62
DB04555	Cytidine-5'-Diphosphate	46508856	experimental	P2Y	62
DB04566	Inosinic Acid	46504691	experimental	P2Y	62
DB04587	2'-O-BUTYL-5-METHYLURIDINE	46505132	experimental	P2Y	62
DB04603	2'-DEOXY-5-FORMYLCYTIDINE-5'-MONOPHOSPHATE	46507842	experimental	P2Y	62
DB04651	BIOTINOL-5-AMP	46504526	experimental	P2Y	62
DB04672	cyclic 3',5'-thymidine monophosphate	46508608	experimental	P2Y	62
DB04983	Denufosol	175426926	investigational	P2Y	62
DB06441	Cangrelor	310264872	approved	P2Y	62
DB08245	1-(2-DEOXY-5-O-PHOSPHONO-BETA-D-ERYTHRO-PENTOFURANOSYL)-5-NITRO-1H-INDOLE	99444716	experimental	P2Y	62
DB08432	THYMIDINE-5'-THIOPHOSPHATE	99444903	experimental	P2Y	62
DB08651	3'-THIO-THYMIDINE-5'-PHOSPHATE	99445122	experimental	P2Y	62
DB08816	Ticagrelor	175427101	approved	P2Y	62
DB12153	Citicoline	347911290	approved; experimental	P2Y	62
DB00181	Baclofen	46508181	approved	Free	26
DB00548	Azelaic acid	46506284	approved	Free	26
DB00991	Oxaprozin	46506429	approved	Free	26
DB01132	Pioglitazone	46507136	approved; investigational	Free	26
DB02024	3-phenylpropionic acid	46506078	experimental	Free	26
DB02938	Heptanoic Acid	46505604	experimental; investigational	Free	26
DB03017	Lauric Acid	46505943	approved; experimental	Free	26
DB03193	Stearic acid	46508522	approved; experimental	Free	26
DB03210	4-Aminohydrocinnamic Acid	46508545	experimental	Free	26
DB03400	3-(P-Tolyl)Propionic Acid	46507137	experimental	Free	26
DB03452	3-Trimethylsilylsuccinic Acid	46506638	experimental	Free	26
DB03500	Tricosanoic Acid	46507803	experimental	Free	26
DB03600	Capric acid	46509055	experimental	Free	26
DB03727	Coproporphyrin I	46508056	experimental	Free	26
DB03750	Isovaleric Acid	46506297	experimental	Free	26
DB03796	Palmitic Acid	46506400	approved	Free	26
DB03897	Hydroxyphenyl Propionic Acid	46504920	experimental	Free	26
DB04224	Oleic Acid	46506835	approved; investigational; vet_approved	Free	26
DB04257	Palmitoleic Acid	46508831	experimental	Free	26
DB04519	Caprylic acid	46507647	investigational	Free	26
DB04562	Tricarballylic Acid	46507955	experimental	Free	26
DB04801	cis-Vaccenic acid	46507844	experimental	Free	26
DB06689	Ethanolamine oleate	99443246	approved	Free	26
DB07506	L-BENZYLSUCCINIC ACID	99443977	experimental	Free	26
DB07645	SEBACIC ACID	99444116	experimental	Free	26
DB08156	3-[4-(AMINOSULFONYL)PHENYL]PROPANOIC ACID	99444627	experimental	Free	26
DB08231	Myristic acid	99444702	experimental	Free	26
DB08712	11-[(MERCAPTOCARBONYL)OXY]UNDECANOIC ACID	99445183	experimental	Free	26
DB08891	Arbaclofen	347827809	investigational	Free	26
DB09199	Netoglitazone	310265107	experimental	Free	26
DB09200	Rivoglitazone	310265108	experimental; investigational	Free	26
DB11721	Mitoglitazone	347828084	investigational	Free	26
DB11894	Efatutazone	347828229	investigational	Free	26
DB12098	L-Baclofen	347828402	investigational	Free	26
DB12491	Fasiglifam	347828726	investigational	Free	26
DB12629	3,5-diiodothyropropionic acid	347828840	investigational	Free	26
DB12781	Balaglitazone	347828962	investigational	Free	26
DB00135	L-Tyrosine	46507885	approved; investigational; nutraceutical	Opioid	58
DB00193	Tramadol	46506256	approved; investigational	Opioid	58
DB00295	Morphine	46505161	approved; investigational	Opioid	58
DB00318	Codeine	46507764	approved; illicit	Opioid	58
DB00327	Hydromorphone	46508700	approved; illicit	Opioid	58
DB00333	Methadone	46505722	approved	Opioid	58
DB00497	Oxycodone	46508908	approved; illicit; investigational	Opioid	58
DB00504	Levallorphan	46505682	approved	Opioid	58
DB00541	Vincristine	46507033	approved; investigational	Opioid	58
DB00611	Butorphanol	46507553	approved; illicit; vet_approved	Opioid	58
DB00652	Pentazocine	46506363	approved; vet_approved	Opioid	58
DB00699	Nicergoline	46508741	approved; investigational	Opioid	58
DB00704	Naltrexone	46505333	approved; investigational; vet_approved	Opioid	58
DB00708	Sufentanil	46504737	approved; investigational	Opioid	58
DB00802	Alfentanil	46505618	approved; illicit	Opioid	58
DB00813	Fentanyl	46506372	approved; illicit; investigational; vet_approved	Opioid	58
DB00836	Loperamide	46504591	approved	Opioid	58
DB00844	Nalbuphine	46507383	approved	Opioid	58
DB00854	Levorphanol	46506558	approved	Opioid	58
DB00899	Remifentanil	46504538	approved	Opioid	58
DB00921	Buprenorphine	46505782	approved; illicit; investigational; vet_approved	Opioid	58
DB00947	Fulvestrant	46508664	approved; investigational	Opioid	58
DB01183	Naloxone	46508816	approved; vet_approved	Opioid	58
DB01192	Oxymorphone	46505296	approved; investigational; vet_approved	Opioid	58
DB01209	Dezocine	46508770	approved; investigational	Opioid	58
DB01227	Levacetylmethadol	46507749	approved; investigational	Opioid	58
DB01433	Methadyl acetate	46505532	experimental; illicit	Opioid	58
DB01439	3-Methylthiofentanyl	46506995	experimental; illicit	Opioid	58
DB01450	Dihydroetorphine	46507682	experimental; illicit	Opioid	58
DB01452	Diamorphine	46506839	approved; illicit; investigational	Opioid	58
DB01453	Beta-hydroxyfentanyl	46505363	experimental; illicit	Opioid	58
DB01462	Etonitazene	46508885	experimental; illicit	Opioid	58
DB01466	Ethylmorphine	46505092	experimental; illicit	Opioid	58
DB01469	Acetorphine	46506577	experimental; illicit	Opioid	58
DB01470	Œ±-methylthiofentanyl	46508575	illicit	Opioid	58
DB01477	Codeine methylbromide	46506596	experimental; illicit	Opioid	58
DB01480	Cyprenorphine	46506801	experimental; illicit	Opioid	58
DB01497	Etorphine	46505591	illicit; vet_approved	Opioid	58
DB01502	Diampromide	46505265	experimental; illicit	Opioid	58
DB01512	Hydromorphinol	46508311	experimental; illicit	Opioid	58
DB01518	Benzethidine	46507451	experimental; illicit	Opioid	58
DB01522	Betacetylmethadol	46508290	experimental; illicit	Opioid	58
DB01523	Clonitazene	46509015	experimental; illicit	Opioid	58
DB01531	Desomorphine	46506785	experimental; illicit	Opioid	58
DB01535	Carfentanil	46505501	illicit; investigational; vet_approved	Opioid	58
DB01538	Acetyldihydrocodeine	46507175	experimental; illicit	Opioid	58
DB01547	Drotebanol	46508971	experimental; illicit	Opioid	58
DB01548	Diprenorphine	46506559	illicit; vet_approved	Opioid	58
DB01551	Dihydrocodeine	46506478	approved; illicit	Opioid	58
DB01555	Alphacetylmethadol	46505975	experimental; illicit	Opioid	58
DB01557	Œ±-Methylfentanyl	46507153	illicit	Opioid	58
DB01562	1-(2-Phenylethyl)-4-phenyl-4-acetoxypiperidine	46505389	experimental; illicit	Opioid	58
DB01565	Dihydromorphine	46506587	experimental; illicit	Opioid	58
DB01568	Codeine-N-oxide	46504794	experimental; illicit	Opioid	58
DB01570	Ohmefentanyl	46507925	illicit	Opioid	58
DB01571	3-Methylfentanyl	46509149	illicit	Opioid	58
DB02006	Br-Coeleneterazine	46508315	experimental	Opioid	58
DB03010	Patupilone	46505629	experimental; investigational	Opioid	58
DB03348	Huperzine B	175426855	investigational	Opioid	58
DB03380	L-Tyrosinamide	46507172	experimental	Opioid	58
DB03552	3-Tyrosine	46507251	experimental	Opioid	58
DB03622	2-Hydroxy-5-[4-(2-Hydroxy-Ethyl)-Piperidin-1-Yl]-5-Phenyl-1h-Pyrimidine-4,6-Dione	46507461	experimental	Opioid	58
DB03839	D-Tyrosine	46504669	experimental	Opioid	58
DB03978	Tyrosinal	46505540	experimental	Opioid	58
DB04509	N-Methylnaloxonium	46508658	experimental	Opioid	58
DB04520	(3s,8ar)-3-(4-Hydroxybenzyl)Hexahydropyrrolo[1,2-a]Pyrazine-1,4-Dione	46507651	experimental	Opioid	58
DB04556	3-[(1s)-1-(Dimethylamino)Ethyl]Phenol	46508821	experimental	Opioid	58
DB04653	CBZ-LEU-LEU-TYR-CH2F	46507912	experimental	Opioid	58
DB04892	Phenserine	175426894	investigational	Opioid	58
DB05104	Asimadoline	175426945	investigational	Opioid	58
DB05297	Paclitaxel docosahexaenoic acid	175426972	investigational	Opioid	58
DB05426	talactoferrin alpha	175427001	investigational	Opioid	58
DB06274	Alvimopan	99443242	approved; investigational	Opioid	58
DB06800	Methylnaltrexone	175427092	approved	Opioid	58
DB06988	2-HYDROXY-5-{[(1E)-2-PHENYLETHYLIDENE]AMINO}-L-TYROSINE	99443459	experimental	Opioid	58
DB07005	D-phenylalanyl-N-{4-[amino(iminio)methyl]benzyl}-L-prolinamide	99443476	experimental	Opioid	58
DB07485	4,4'-cyclohexane-1,1-diyldiphenol	99443956	experimental	Opioid	58
DB07589	N-[1-(AMINOMETHYL)CYCLOPROPYL]-3-(BENZYLSULFONYL)-N~2~-[(1S)-2,2,2-TRIFLUORO-1-(4-HYDROXYPHENYL)ETHYL]-L-ALANINAMIDE	99444060	experimental	Opioid	58
DB07814	Gibberellic acid	99444285	experimental	Opioid	58
DB08024	1-[2-(S)-AMINO-3-BIPHENYL-4-YL-PROPIONYL]-PYRROLIDINE-2-(S)-CARBONITRILE	99444495	experimental	Opioid	58
DB08187	METHYL-PHE-PRO-AMINO-CYCLOHEXYLGLYCINE	99444658	experimental	Opioid	58
DB08344	4-chloro-N-(3-methoxypropyl)-N-[(3S)-1-(2-phenylethyl)piperidin-3-yl]benzamide	99444815	experimental	Opioid	58
DB08422	[PHENYLALANINYL-PROLINYL]-[2-(PYRIDIN-4-YLAMINO)-ETHYL]-AMINE	99444893	experimental	Opioid	58
DB08775	NŒ±-[(Benzyloxy)carbonyl]-N-[(2S)-4-fluoro-3-oxo-2-butanyl]-L-tyrosinamide	99445246	experimental	Opioid	58
DB08867	Ulipristal	310264902	approved	Opioid	58
DB09049	Naloxegol	310264993	approved	Opioid	58
DB09168	4-Phenylfentanyl	310265077	illicit	Opioid	58
DB09169	3-Allylfentanyl	310265078	illicit	Opioid	58
DB09170	Œ≤-Hydroxythiofentanyl	310265079	illicit	Opioid	58
DB09171	Œ≤-Methylfentanyl	310265080	illicit	Opioid	58
DB09173	Butyrfentanyl	310265082	illicit	Opioid	58
DB09174	Lofentanil	310265083	illicit	Opioid	58
DB09175	Mirfentanil	310265084	experimental	Opioid	58
DB09177	p-Fluorofentanyl	310265085	illicit	Opioid	58
DB09178	Phenaridine	310265086	illicit	Opioid	58
DB09179	R-30490	310265087	experimental	Opioid	58
DB09180	Thienylfentanyl	310265088	illicit	Opioid	58
DB09209	Pholcodine	310265116	approved; illicit	Opioid	58
DB09272	Eluxadoline	310265167	approved; investigational	Opioid	58
DB11691	Naldemedine	347828056	approved; investigational	Opioid	58
DB11929	Vaniprevir	347828258	investigational	Opioid	58
DB11938	Difelikefalin	347828265	investigational	Opioid	58
DB11981	Elamipretide	347828303	investigational	Opioid	58
DB12327	Salvinorin A	347828589	investigational	Opioid	58
DB12341	LY-2456302	347828600	investigational	Opioid	58
DB12391	Sagopilone	347828638	investigational	Opioid	58
DB12543	Samidorphan	347828769	investigational	Opioid	58
DB12668	Metenkefalin	347828872	investigational	Opioid	58
DB12704	Spiradoline	347828902	investigational	Opioid	58
DB12830	Cebranopadol	347828996	investigational	Opioid	58
DB13067	Rotigaptide	347829195	investigational	Opioid	58
DB00287	Travoprost	46507637	approved	Prostaglandin	69
DB00293	Raltitrexed	46504880	approved; investigational	Prostaglandin	69
DB00328	Indometacin	46508291	approved; investigational	Prostaglandin	69
DB00654	Latanoprost	46506279	approved; investigational	Prostaglandin	69
DB00789	Gadopentetic acid	46504878	approved	Prostaglandin	69
DB00905	Bimatoprost	46505334	approved; investigational	Prostaglandin	69
DB00917	Dinoprostone	46505549	approved	Prostaglandin	69
DB00929	Misoprostol	46505041	approved	Prostaglandin	69
DB00963	Bromfenac	46508121	approved	Prostaglandin	69
DB01024	Mycophenolic acid	46504559	approved	Prostaglandin	69
DB01160	Dinoprost Tromethamine	46509164	approved; vet_approved	Prostaglandin	69
DB01641	(5z)-2-[(1s,2r)-1-Amino-2-Hydroxypropyl]-5-[(4-Amino-1h-Indol-3-Yl)Methylene]-3-(2-Hydroxyethyl)-3,5-Dihydro-4h-Imidazol-4-One	46505368	experimental	Prostaglandin	69
DB01750	1-naphthaleneacetic acid	46508218	experimental	Prostaglandin	69
DB01751	3,3',5,5'-Tetraiodothyroacetic Acid	46508408	experimental	Prostaglandin	69
DB01765	(5-Oxo-5,6-Dihydro-Indolo[1,2-a]Quinazolin-7-Yl)-Acetic Acid	46507899	experimental	Prostaglandin	69
DB02110	Protoporphyrin Ix Containing Co	46508124	experimental	Prostaglandin	69
DB02132	Zenarestat	46507491	experimental	Prostaglandin	69
DB02577	Mesoheme	46508983	experimental	Prostaglandin	69
DB02773	(3-Chloro-4-Propoxy-Phenyl)-Acetic Acid	46504580	experimental	Prostaglandin	69
DB03048	6-Carboxymethyluracil	46507113	experimental	Prostaglandin	69
DB03112	6-(2-Oxo-Hexahydro-Thieno[3,4-D]Imidazol-4-Yl)-Hexanoic Acid	46507965	experimental	Prostaglandin	69
DB03121	(1-Benzyl-5-methoxy-2-methyl-1H-indol-3-yl)acetic acid	46505875	experimental	Prostaglandin	69
DB04511	N-Succinyl Methionine	46504882	experimental	Prostaglandin	69
DB04525	2-(Carboxymethoxy)-5-[(2s)-2-({(2s)-2-[(3-Carboxypropanoyl)Amino] -3-Phenylpropanoyl}Amino)-3-Oxo-3-(Pentylamino)Propyl]Benzoic Acid	46506542	experimental	Prostaglandin	69
DB04725	Licofelone	175426859	investigational	Prostaglandin	69
DB04828	Zomepirac	46504549	withdrawn	Prostaglandin	69
DB04831	Tienilic acid	46505485	withdrawn	Prostaglandin	69
DB05057	Erdosteine	175426937	investigational	Prostaglandin	69
DB06235	Vadimezan	347827766	investigational	Prostaglandin	69
DB06826	Unoprostone	347827802	approved; investigational	Prostaglandin	69
DB06998	[(5R)-5-(2,3-dibromo-5-ethoxy-4-hydroxybenzyl)-4-oxo-2-thioxo-1,3-thiazolidin-3-yl]acetic acid	99443469	experimental	Prostaglandin	69
DB07028	(2-{[(4-BROMO-2-FLUOROBENZYL)AMINO]CARBONYL}-5-CHLOROPHENOXY)ACETIC ACID	99443499	experimental	Prostaglandin	69
DB07030	(5-CHLORO-2-{[(3-NITROBENZYL)AMINO]CARBONYL}PHENOXY)ACETIC ACID	99443501	experimental	Prostaglandin	69
DB07034	2,2'-{[9-(HYDROXYIMINO)-9H-FLUORENE-2,7-DIYL]BIS(OXY)}DIACETIC ACID	99443505	experimental	Prostaglandin	69
DB07070	(2S)-2-{3-[({[2-fluoro-4-(trifluoromethyl)phenyl]carbonyl}amino)methyl]-4-methoxybenzyl}butanoic acid	99443541	experimental	Prostaglandin	69
DB07093	{3-[(5-CHLORO-1,3-BENZOTHIAZOL-2-YL)METHYL]-2,4-DIOXO-3,4-DIHYDROPYRIMIDIN-1(2H)-YL}ACETIC ACID	99443564	experimental	Prostaglandin	69
DB07177	(5E,13E)-11-HYDROXY-9,15-DIOXOPROSTA-5,13-DIEN-1-OIC ACID	99443648	experimental	Prostaglandin	69
DB07197	4-BROMO-3-(CARBOXYMETHOXY)-5-(4-HYDROXYPHENYL)THIOPHENE-2-CARBOXYLIC ACID	99443668	experimental	Prostaglandin	69
DB07265	3-(9-HYDROXY-1,3-DIOXO-4-PHENYL-2,3-DIHYDROPYRROLO[3,4-C]CARBAZOL-6(1H)-YL)PROPANOIC ACID	99443736	experimental	Prostaglandin	69
DB07289	5-[3-(BENZYLAMINO)PHENYL]-4-BROMO-3-(CARBOXYMETHOXY)THIOPHENE-2-CARBOXYLIC ACID	99443760	experimental	Prostaglandin	69
DB07546	[1-(6-{6-[(1-methylethyl)amino]-1H-indazol-1-yl}pyrazin-2-yl)-1H-pyrrol-3-yl]acetic acid	99444017	experimental	Prostaglandin	69
DB07565	Chloramphenicol succinate	99444036	approved	Prostaglandin	69
DB07714	6-(3-METHYL-1,4-DIOXO-1,4-DIHYDRONAPHTHALEN-2-YL)HEXANOIC ACID	99444185	experimental	Prostaglandin	69
DB07724	Indeglitazar	99444195	experimental	Prostaglandin	69
DB07744	Z-Val-Ala-Asp fluoromethyl ketone	99444215	experimental	Prostaglandin	69
DB07754	N-({(1R)-1-carboxy-2-[(4-fluorobenzyl)sulfanyl]ethyl}carbamoyl)-L-glutamic acid	99444225	experimental	Prostaglandin	69
DB07837	[4-(5-naphthalen-2-yl-1H-pyrrolo[2,3-b]pyridin-3-yl)phenyl]acetic acid	99444308	experimental	Prostaglandin	69
DB07881	N-{[2-({[1-(4-CARBOXYBUTANOYL)AMINO]-2-PHENYLETHYL}-HYDROXYPHOSPHINYL)OXY]ACETYL}-2-PHENYLETHYLAMINE	99444352	experimental	Prostaglandin	69
DB07909	(1S,2S,5S)2-(4-GLUTARIDYLBENZYL)-5-PHENYL-1-CYCLOHEXANOL	99444380	experimental	Prostaglandin	69
DB07983	1-(4-IODOBENZOYL)-5-METHOXY-2-METHYL INDOLE-3-ACETIC ACID	99444454	experimental	Prostaglandin	69
DB07999	{4-[(CARBOXYMETHOXY)CARBONYL]-3,3-DIOXIDO-1-OXONAPHTHO[1,2-D]ISOTHIAZOL-2(1H)-YL}ACETIC ACID	99444470	experimental	Prostaglandin	69
DB08000	2-(CARBOXYMETHYL)-1-OXO-1,2-DIHYDRONAPHTHO[1,2-D]ISOTHIAZOLE-4-CARBOXYLIC ACID 3,3-DIOXIDE	99444471	experimental	Prostaglandin	69
DB08108	N-({6-[(4-CYANOBENZYL)OXY]NAPHTHALEN-2-YL}SULFONYL)-D-GLUTAMIC ACID	99444579	experimental	Prostaglandin	69
DB08286	NAPHTHYLOXYACETIC ACID	99444757	experimental	Prostaglandin	69
DB08401	(2E)-2-({(2S)-2-CARBOXY-2-[(PHENOXYACETYL)AMINO]ETHOXY}IMINO)PENTANEDIOIC ACID	99444872	experimental	Prostaglandin	69
DB08435	(5E,14E)-11-oxoprosta-5,9,12,14-tetraen-1-oic acid	99444906	experimental	Prostaglandin	69
DB08439	Parecoxib	99444910	approved	Prostaglandin	69
DB08554	N-(3-carboxypropanoyl)-L-norvaline	99445025	experimental	Prostaglandin	69
DB08647	TRAZEOLIDE	99445118	experimental	Prostaglandin	69
DB08663	4-HYDROXY-7-METHOXY-3-(1-PHENYL-PROPYL)-CHROMEN-2-ONE	99445134	experimental	Prostaglandin	69
DB08731	2-[(1R)-2-carboxy-1-(naphthalen-1-ylmethyl)ethyl]-1,3-dioxo-2,3-dihydro-1H-isoindole-5-carboxylic acid	99445202	experimental	Prostaglandin	69
DB08819	Tafluprost	175427102	approved	Prostaglandin	69
DB09289	Tianeptine	310265181	investigational	Prostaglandin	69
DB11658	QAV-680	347828028	investigational	Prostaglandin	69
DB11660	Latanoprostene Bunod	347828030	approved; investigational	Prostaglandin	69
DB11900	OC-459	347828233	investigational	Prostaglandin	69
DB11946	AZD-1981	347828272	investigational	Prostaglandin	69
DB12022	Evatanepag	347828338	investigational	Prostaglandin	69
DB12043	Sepetaprost	347828354	investigational	Prostaglandin	69
DB12058	Recoflavone	347828367	investigational	Prostaglandin	69
DB12272	Vidupiprant	347828543	investigational	Prostaglandin	69
DB12448	Lifibrol	347828689	investigational	Prostaglandin	69
DB12524	BI-671800	347828753	investigational	Prostaglandin	69
DB12623	Taprenepag	347828835	investigational	Prostaglandin	69
DB12708	Sulprostone	347828906	investigational	Prostaglandin	69
DB12789	Dinoprost	347828968	approved; investigational	Prostaglandin	69
DB12836	Grapiprant	347829001	investigational; vet_approved	Prostaglandin	69
DB12977	Simenepag isopropyl	347829116	investigational	Prostaglandin	69
DB13135	AGN-201904	347829253	investigational	Prostaglandin	69
DB13167	Alclofenac	347829274	approved; withdrawn	Prostaglandin	69
DB00744	Zileuton	46506394	approved; investigational; withdrawn	Leukotriene	41
DB12850	Etalocib	347829010	investigational	Leukotriene	41
DB12961	Leukotriene B4	347829101	investigational	Leukotriene	41
DB13053	CP-195543	347829182	investigational	Leukotriene	41
DB00223	Diflorasone	46504519	approved	Cannabinoid	16
DB00414	Acetohexamide	46505821	approved; investigational; withdrawn	Cannabinoid	16
DB00470	Dronabinol	46508472	approved; illicit	Cannabinoid	16
DB00486	Nabilone	46505171	approved; investigational	Cannabinoid	16
DB00591	Fluocinolone acetonide	46506244	approved; investigational; vet_approved	Cannabinoid	16
DB00663	Flumethasone	46505121	approved; vet_approved	Cannabinoid	16
DB00839	Tolazamide	46505642	approved; investigational	Cannabinoid	16
DB01047	Fluocinonide	46504523	approved; investigational	Cannabinoid	16
DB01083	Orlistat	46508309	approved; investigational	Cannabinoid	16
DB01117	Atovaquone	46507298	approved	Cannabinoid	16
DB02035	1-Hexadecylsulfonyl Fluoride	46507026	experimental	Cannabinoid	16
DB02277	1-(5-Tert-Butyl-2-Methyl-2h-Pyrazol-3-Yl)-3-(4-Chloro-Phenyl)-Urea	46504956	experimental	Cannabinoid	16
DB02465	Methoxy arachidonyl fluorophosphonate	46504573	experimental	Cannabinoid	16
DB02639	4-methylumbelliferyl Œ±-D-glucoside	46507226	experimental	Cannabinoid	16
DB02695	O1-Pentyl-Mannose	46507725	experimental	Cannabinoid	16
DB02850	(1-Tert-Butyl-5-Hydroxy-1h-Pyrazol-4-Yl)-(6-Methanesulfonyl-4'-Methoxy-2-Methyl-Biphenyl-3-Yl)-Methanone	46508138	experimental	Cannabinoid	16
DB03338	Heptyl-Beta-D-Glucopyranoside	46506841	experimental	Cannabinoid	16
DB03711	6-Hydroxy-6-Methyl-Heptan-3-One	46507771	experimental	Cannabinoid	16
DB03772	2-Hexyloxy-6-Hydroxymethyl-Tetrahydro-Pyran-3,5-Diol	46508009	experimental	Cannabinoid	16
DB03782	N-(1-Adamantyl)-N'-(4-Guanidinobenzyl)Urea	46507016	experimental	Cannabinoid	16
DB03784	Elaidoylamide	46508720	experimental	Cannabinoid	16
DB04123	(P-Iodophenylacetylamino)Methylphosphinic Acid	46505432	experimental	Cannabinoid	16
DB04141	2-Hexyloxy-6-Hydroxymethyl-Tetrahydro-Pyran-3,4,5-Triol	46505303	experimental	Cannabinoid	16
DB04396	Thiodigalactoside	46509001	experimental	Cannabinoid	16
DB04466	SR12813	46506324	experimental	Cannabinoid	16
DB04875	Pralnacasan	175426882	investigational	Cannabinoid	16
DB05048	Cannabinor	347827707	investigational	Cannabinoid	16
DB06155	Rimonabant	99443236	approved; investigational	Cannabinoid	16
DB06444	Dexanabinol	347827772	investigational	Cannabinoid	16
DB06786	Halcinonide	347827796	approved; investigational; withdrawn	Cannabinoid	16
DB06963	3-[3-(3-methyl-6-{[(1S)-1-phenylethyl]amino}-1H-pyrazolo[4,3-c]pyridin-1-yl)phenyl]propanamide	99443434	experimental	Cannabinoid	16
DB06964	5-(5-CHLORO-2,4-DIHYDROXYPHENYL)-N-ETHYL-4-(4-METHOXYPHENYL)ISOXAZOLE-3-CARBOXAMIDE	99443435	experimental	Cannabinoid	16
DB06970	2-CHLORO-N-(3-CYANO-5,6-DIHYDRO-4H-CYCLOPENTA[B]THIOPHEN-2-YL)-5-DIETHYLSULFAMOYL-BENZAMIDE	99443441	experimental	Cannabinoid	16
DB06992	(3,3-dimethylpiperidin-1-yl)(6-(3-fluoro-4-methylphenyl)pyridin-2-yl)methanone	99443463	experimental	Cannabinoid	16
DB07178	5-PENTYL-2-PHENOXYPHENOL	99443649	experimental	Cannabinoid	16
DB07307	N-cyclopropyl-4-methyl-3-[1-(2-methylphenyl)phthalazin-6-yl]benzamide	99443778	experimental	Cannabinoid	16
DB07520	N-[1-(AMINOMETHYL)CYCLOPROPYL]-3-(MORPHOLIN-4-YLSULFONYL)-N~2~-[(1S)-2,2,2-TRIFLUORO-1-(4-FLUOROPHENYL)ETHYL]-L-ALANINAMIDE	99443991	experimental	Cannabinoid	16
DB07570	3-CYCLOHEXYL-1-(2-MORPHOLIN-4-YL-2-OXOETHYL)-2-PHENYL-1H-INDOLE-6-CARBOXYLIC ACID	99444041	experimental	Cannabinoid	16
DB07844	6-CHLORO-N-{(3S)-1-[(1S)-1-METHYL-2-MORPHOLIN-4-YL-2-OXOETHYL]-2-OXOPYRROLIDIN-3-YL}-1-BENZOTHIOPHENE-2-SULFONAMIDE	99444315	experimental	Cannabinoid	16
DB07923	octyl alpha-L-altropyranoside	99444394	experimental	Cannabinoid	16
DB07924	octyl beta-D-galactopyranoside	99444395	experimental	Cannabinoid	16
DB07981	2-[1-(4-chlorobenzoyl)-5-methoxy-2-methyl-1H-indol-3-yl]-n-[(1R)-1-(hydroxymethyl)propyl]acetamide	99444452	experimental	Cannabinoid	16
DB07984	2-[1-(4-chlorobenzoyl)-5-methoxy-2-methyl-1H-indol-3-yl]-n-[(1S)-1-(hydroxymethyl)propyl]acetamide	99444455	experimental	Cannabinoid	16
DB08226	Myxopyronin B	99444697	experimental	Cannabinoid	16
DB08271	N-ISOBUTYL-N-[4-METHOXYPHENYLSULFONYL]GLYCYL HYDROXAMIC ACID	99444742	experimental	Cannabinoid	16
DB08277	2-(2-CHLORO-4-FLUOROPHENOXY)-2-METHYL-N-[(1R,2S,3S,5S,7S)-5-(METHYLSULFONYL)-2-ADAMANTYL]PROPANAMIDE	99444748	experimental	Cannabinoid	16
DB08280	(1S,3R,4S,5S,7S)-4-{[2-(4-METHOXYPHENOXY)-2-METHYLPROPANOYL]AMINO}ADAMANTANE-1-CARBOXAMIDE	99444751	experimental	Cannabinoid	16
DB08351	N-cyclopropyl-4-methyl-3-{2-[(2-morpholin-4-ylethyl)amino]quinazolin-6-yl}benzamide	99444822	experimental	Cannabinoid	16
DB08887	Icosapent ethyl	175427134	approved; investigational; nutraceutical	Cannabinoid	16
DB09006	Clinofibrate	310264965	experimental	Cannabinoid	16
DB09061	Cannabidiol	347827820	approved; investigational	Cannabinoid	16
DB09282	Molsidomine	310265175	approved; investigational	Cannabinoid	16
DB09496	Octinoxate	347827864	approved; investigational	Cannabinoid	16
DB11745	Otenabant	347828103	investigational	Cannabinoid	16
DB11755	Tetrahydrocannabivarin	347828110	investigational	Cannabinoid	16
DB11881	AUY922	347828218	investigational	Cannabinoid	16
DB11903	GW842166	347828236	investigational	Cannabinoid	16
DB12172	Nimorazole	347828460	investigational	Cannabinoid	16
DB12193	Ajulemic acid	347828478	investigational	Cannabinoid	16
DB12322	GW-870086	347828585	investigational	Cannabinoid	16
DB12541	SAR-405838	347828767	investigational	Cannabinoid	16
DB12649	Ibipinabant	347828856	investigational	Cannabinoid	16
DB12739	Bindarit	347828929	investigational	Cannabinoid	16
DB12874	Quizartinib	347829030	investigational	Cannabinoid	16
DB13070	Surinabant	347829198	investigational	Cannabinoid	16
DB13873	Fenofibric acid	347829325	approved	Cannabinoid	16
DB00268	Ropinirole	46507918	approved; investigational	Dopamine	21
DB00372	Thiethylperazine	46506502	approved; withdrawn	Dopamine	21
DB00391	Sulpiride	46504855	approved; investigational	Dopamine	21
DB00409	Remoxipride	46508689	approved; withdrawn	Dopamine	21
DB00413	Pramipexole	46505897	approved; investigational	Dopamine	21
DB00433	Prochlorperazine	46509018	approved; vet_approved	Dopamine	21
DB00450	Droperidol	46505291	approved; vet_approved	Dopamine	21
DB00502	Haloperidol	46508794	approved	Dopamine	21
DB00623	Fluphenazine	46506645	approved	Dopamine	21
DB00714	Apomorphine	46508653	approved; investigational	Dopamine	21
DB00800	Fenoldopam	46504963	approved	Dopamine	21
DB00831	Trifluoperazine	46507961	approved; investigational	Dopamine	21
DB00850	Perphenazine	46507058	approved	Dopamine	21
DB01038	Carphenazine	46505936	withdrawn	Dopamine	21
DB01100	Pimozide	46507096	approved	Dopamine	21
DB01184	Domperidone	46508314	approved; investigational; vet_approved	Dopamine	21
DB01200	Bromocriptine	46505504	approved; investigational	Dopamine	21
DB01238	Aripiprazole	46505745	approved; investigational	Dopamine	21
DB01425	Alizapride	46505555	investigational	Dopamine	21
DB01621	Pipotiazine	46508263	approved; investigational	Dopamine	21
DB01623	Thiothixene	46505564	approved	Dopamine	21
DB04307	5-Hydroxy-N-Propargyl-1(R)-Aminoindan	46507374	experimental	Dopamine	21
DB04915	Idronoxil	175426901	investigational	Dopamine	21
DB04946	Iloperidone	175426913	approved	Dopamine	21
DB05271	Rotigotine	99443232	approved	Dopamine	21
DB06016	Cariprazine	310264859	approved; investigational	Dopamine	21
DB06288	Amisulpride	99443244	approved; investigational	Dopamine	21
DB07478	1,1'-BIPHENYL-3,4-DIOL	99443949	experimental	Dopamine	21
DB07734	N-(1-benzylpiperidin-4-yl)-4-sulfanylbutanamide	99444205	experimental	Dopamine	21
DB08346	(5Z)-13-CHLORO-14,16-DIHYDROXY-3,4,7,8,9,10-HEXAHYDRO-1H-2-BENZOXACYCLOTETRADECINE-1,11(12H)-DIONE	99444817	experimental	Dopamine	21
DB09097	Quinagolide	310265024	approved; investigational	Dopamine	21
DB09128	Brexpiprazole	310265043	approved; investigational	Dopamine	21
DB09207	AS-8112	310265115	experimental	Dopamine	21
DB11947	Pridopidine	347828273	investigational	Dopamine	21
DB12093	Tetrahydropalmatine	347828397	investigational	Dopamine	21
DB12188	Zicronapine	347828474	investigational	Dopamine	21
DB12273	Ecopipam	347828544	investigational	Dopamine	21
DB12401	Bromperidol	347828647	approved; investigational	Dopamine	21
DB12518	Raclopride	347828748	investigational	Dopamine	21
DB12710	Perazine	347828908	approved; investigational	Dopamine	21
DB12779	Higenamine	347828960	investigational	Dopamine	21
DB00159	Icosapent	46506267	approved; nutraceutical	Oxoeicosanoid	60
DB03756	Doconexent	46506213	approved; investigational	Oxoeicosanoid	60
DB00346	Alfuzosin	46508512	approved; investigational	Alpha-adrenergic	3
DB00457	Prazosin	46508594	approved	Alpha-adrenergic	3
DB00484	Brimonidine	46507305	approved	Alpha-adrenergic	3
DB00575	Clonidine	46508119	approved	Alpha-adrenergic	3
DB00692	Phentolamine	46506535	approved	Alpha-adrenergic	3
DB00697	Tizanidine	46505373	approved; investigational	Alpha-adrenergic	3
DB00706	Tamsulosin	46507763	approved; investigational	Alpha-adrenergic	3
DB00964	Apraclonidine	46505614	approved	Alpha-adrenergic	3
DB01392	Yohimbine	46504602	approved; investigational; vet_approved	Alpha-adrenergic	3
DB04948	Lofexidine	46508453	approved; investigational	Alpha-adrenergic	3
DB06700	Desvenlafaxine	99443254	approved; investigational	Alpha-adrenergic	3
DB06707	Levonordefrin	99443259	approved	Alpha-adrenergic	3
DB06764	Tetryzoline	310264881	approved	Alpha-adrenergic	3
DB07906	[(3R)-7-NITRO-1,2,3,4-TETRAHYDROISOQUINOLIN-3-YL]METHANOL	99444377	experimental	Alpha-adrenergic	3
DB08331	N-1H-imidazol-2-yl-N'-[4-(1H-imidazol-2-ylamino)phenyl]benzene-1,4-diamine	99444802	experimental	Alpha-adrenergic	3
DB08803	Tymazoline	99445273	experimental	Alpha-adrenergic	3
DB09202	Cirazoline	310265110	experimental	Alpha-adrenergic	3
DB09239	Niguldipine	310265142	experimental	Alpha-adrenergic	3
DB09242	Moxonidine	310265145	approved; investigational	Alpha-adrenergic	3
DB11738	Rilmenidine	347828096	approved; investigational	Alpha-adrenergic	3
DB12551	Idazoxan	347828776	investigational	Alpha-adrenergic	3
DB13064	Tramazoline	347829192	investigational	Alpha-adrenergic	3
DB00627	Niacin	46507508	approved; investigational; nutraceutical	Hydroxycarboxylic	39
DB01677	Fumaric Acid	46508303	experimental; investigational	Hydroxycarboxylic	39
DB01681	Benzene Hexacarboxylic Acid	46504917	experimental	Hydroxycarboxylic	39
DB01796	Quinolinic Acid	46505240	experimental	Hydroxycarboxylic	39
DB01941	6-[1-(3,5,5,8,8-Pentamethyl-5,6,7,8-Tetrahydronaphthalen-2-Yl)Cyclopropyl]Pyridine-3-Carboxylic Acid	46505129	experimental	Hydroxycarboxylic	39
DB01971	trans-urocanic acid	46504955	experimental	Hydroxycarboxylic	39
DB02074	Butenoic Acid	46505990	experimental	Hydroxycarboxylic	39
DB02111	3-Hydroxyisoxazole-4-Carboxylic Acid	46508407	experimental	Hydroxycarboxylic	39
DB02126	4-Carboxycinnamic Acid	46505500	experimental	Hydroxycarboxylic	39
DB02262	Orotic Acid	46508903	experimental; investigational	Hydroxycarboxylic	39
DB02305	4,5-Dehydro-D-Glucuronic Acid	46505976	experimental	Hydroxycarboxylic	39
DB02401	4-Hydroxy-1,2,5-Oxadiazole-3-Carboxylic Acid	46505730	experimental	Hydroxycarboxylic	39
DB02503	4-(Carboxyvin-2-Yl)Phenylboronic Acid	46506817	experimental	Hydroxycarboxylic	39
DB02543	Pyrrole-2-Carboxylate	46507534	experimental	Hydroxycarboxylic	39
DB02622	2-(Oxalyl-Amino)-Benzoic Acid	46505623	experimental	Hydroxycarboxylic	39
DB02731	Ethylmercurithiosalicylic acid	46506518	experimental	Hydroxycarboxylic	39
DB03140	4-Carboxyphenylboronic Acid	46505503	experimental	Hydroxycarboxylic	39
DB03162	4-Hydroxy-1,2,5-Thiadiazole-3-Carboxylic Acid	46505443	experimental	Hydroxycarboxylic	39
DB03209	Oteracil	46508346	approved	Hydroxycarboxylic	39
DB03422	1,3-Thiazole-4-Carboxylic Acid	46506873	experimental	Hydroxycarboxylic	39
DB03728	p-Chlorobenzoic acid	46508956	experimental	Hydroxycarboxylic	39
DB03946	3,4-Dihydroxybenzoic Acid	46505638	experimental	Hydroxycarboxylic	39
DB04066	para-Coumaric Acid	46508796	experimental	Hydroxycarboxylic	39
DB04242	P-Hydroxybenzoic Acid	46504662	experimental	Hydroxycarboxylic	39
DB04299	Maleic Acid	46508977	experimental	Hydroxycarboxylic	39
DB04347	3-Dehydroshikimate	46507545	experimental	Hydroxycarboxylic	39
DB04374	4-Carboxy-5-(1-Pentyl)Hexylsulfanyl-1,2,3-Triazole	46506477	experimental	Hydroxycarboxylic	39
DB04406	3-(Phosphonomethyl)Pyridine-2-Carboxylic Acid	46507846	experimental	Hydroxycarboxylic	39
DB06985	2-[({4-[2-(trifluoromethyl)phenyl]piperidin-1-yl}carbonyl)amino]benzoic acid	99443456	experimental	Hydroxycarboxylic	39
DB07038	2-(cyclohexylamino)benzoic acid	99443509	experimental	Hydroxycarboxylic	39
DB07085	2-{[N-(2-ACETYL-5-CHLORO-4-FLUOROPHENYL)GLYCYL]AMINO}BENZOIC ACID	99443556	experimental	Hydroxycarboxylic	39
DB07185	2-{[(4-CHLOROPHENOXY)ACETYL]AMINO}BENZOIC ACID	99443656	experimental	Hydroxycarboxylic	39
DB07850	(1R,2S)-2-(5-thioxo-4,5-dihydro-1H-1,2,4-triazol-3-yl)cyclohexanecarboxylic acid	99444321	experimental	Hydroxycarboxylic	39
DB07907	(2S)-2-HYDROXYOCTANOIC ACID	99444378	experimental	Hydroxycarboxylic	39
DB08262	2,6-dicarboxynaphthalene	99444733	experimental	Hydroxycarboxylic	39
DB08632	1,3,5-BENZENETRICARBOXYLIC ACID	99445103	experimental	Hydroxycarboxylic	39
DB09055	Acipimox	347827819	approved; investigational	Hydroxycarboxylic	39
DB09347	Acetrizoic acid	310265221	withdrawn	Hydroxycarboxylic	39
DB12099	UK-396,082	347828403	investigational	Hydroxycarboxylic	39
DB12433	SCH-900271	347828675	investigational	Hydroxycarboxylic	39
DB00177	Valsartan	46509000	approved; investigational	Angiotensin	4
DB00275	Olmesartan	46508275	approved; investigational	Angiotensin	4
DB00676	Benzyl Benzoate	46508023	approved	Angiotensin	4
DB00678	Losartan	46506538	approved	Angiotensin	4
DB00796	Candesartan cilexetil	46508342	approved	Angiotensin	4
DB00876	Eprosartan	46506765	approved	Angiotensin	4
DB00966	Telmisartan	46505370	approved; investigational	Angiotensin	4
DB01029	Irbesartan	46506575	approved; investigational	Angiotensin	4
DB01342	Forasartan	46505698	experimental	Angiotensin	4
DB01347	Saprisartan	46508176	experimental	Angiotensin	4
DB01349	Tasosartan	46504809	experimental	Angiotensin	4
DB08822	Azilsartan medoxomil	175427104	approved; investigational	Angiotensin	4
DB09279	Fimasartan	310265172	investigational	Angiotensin	4
DB11842	Angiotensin II	347828186	approved; investigational	Angiotensin	4
DB12548	Sparsentan	347828773	investigational	Angiotensin	4
DB13919	Candesartan	347829334	experimental	Angiotensin	4
DB00780	Phenelzine	46507348	approved	Trace	83
DB00914	Phenformin	46505230	approved; investigational; withdrawn	Trace	83
DB01447	4-Methylaminorex	46508135	experimental; illicit	Trace	83
DB01490	Aminorex	46507089	experimental; illicit	Trace	83
DB01577	Metamfetamine	46508541	approved; illicit	Trace	83
DB02192	Phenylethyl alcohol	46506001	experimental	Trace	83
DB06698	Betahistine	99443252	approved; investigational	Trace	83
DB06770	Benzyl alcohol	175427090	approved	Trace	83
DB07347	4-(2-Aminoethyl)Benzenesulfonyl Fluoride	99443818	experimental	Trace	83
DB07496	1,3-DIPHENYLUREA	99443967	experimental	Trace	83
DB08466	5-[2-(4-hydroxyphenyl)ethyl]benzene-1,3-diol	99444937	experimental	Trace	83
DB08753	4-{(1E)-3-OXO-3-[(2-PHENYLETHYL)AMINO]PROP-1-EN-1-YL}-1,2-PHENYLENE DIACETATE	99445224	experimental	Trace	83
DB08782	4-(2-AMINOETHYL)BENZENESULFONAMIDE	99445253	experimental	Trace	83
DB08841	Tyramine	310264900	investigational; nutraceutical	Trace	83
DB09250	Pheniprazine	310265153	withdrawn	Trace	83
DB00183	Pentagastrin	46507747	approved	Gastrin/cholecystokinin	32
DB12355	Netazepide	347828609	investigational	Gastrin/cholecystokinin	32
DB01106	Levocabastine	46505909	approved; investigational	Neurotensin	56
DB06839	N-(ethoxycarbonyl)-L-leucine	99443310	experimental	Neurotensin	56
DB00812	Phenylbutazone	46507038	approved; vet_approved	fMet-Leu-Phe	87
DB01138	Sulfinpyrazone	46504918	approved	fMet-Leu-Phe	87
DB09030	Vorapaxar	310264983	approved	Proteinase-activated	70
DB12025	Triptolide	347828340	investigational	Proteinase-activated	70
DB12046	Atopaxar	347828357	investigational	Proteinase-activated	70
DB00199	Erythromycin	46508487	approved; investigational; vet_approved	Motilin	49
DB00207	Azithromycin	46507743	approved	Motilin	49
DB12567	Camicinal	347828790	investigational	Motilin	49
DB01248	Docetaxel	46506766	approved; investigational	Growth	37
DB07244	5-{4-[(3,5-DIFLUOROBENZYL)AMINO]PHENYL}-6-ETHYLPYRIMIDINE-2,4-DIAMINE	99443715	experimental	Growth	37
DB12128	Ulimorelin	347828427	investigational	Growth	37
DB12370	Ipamorelin	347828621	investigational	Growth	37
DB00253	Medrysone	46506584	approved	G-protein	27
DB00323	Tolcapone	46504932	approved; withdrawn	G-protein	27
DB00378	Dydrogesterone	46506195	approved; investigational; withdrawn	G-protein	27
DB00396	Progesterone	46508968	approved; vet_approved	G-protein	27
DB00494	Entacapone	46508734	approved; investigational	G-protein	27
DB00716	Nedocromil	46507587	approved; investigational	G-protein	27
DB00858	Drostanolone	46508724	illicit	G-protein	27
DB00860	Prednisolone	46504847	approved; vet_approved	G-protein	27
DB00887	Bumetanide	46508147	approved	G-protein	27
DB01479	BA-2664	46506370	experimental; illicit	G-protein	27
DB01513	17Alpha-methyl-3beta,17beta-dihydroxy-5alpha-androstane	46507785	experimental; illicit	G-protein	27
DB01521	Clostebol	46505505	experimental; illicit	G-protein	27
DB01524	Androstenediol	46507476	experimental; illicit	G-protein	27
DB01530	5alpha-androstane-3alpha,17beta-diol	46505144	experimental; illicit	G-protein	27
DB01541	Boldenone	46505583	illicit; vet_approved	G-protein	27
DB01561	Androstanedione	46508701	experimental; illicit	G-protein	27
DB01890	N,N-Bis(3-(D-gluconamido)propyl)deoxycholamide	46505499	experimental	G-protein	27
DB01990	Cholesterol sulfate	46507419	experimental	G-protein	27
DB02105	3,5-Dinitrocatechol	46507481	experimental	G-protein	27
DB02123	Glycochenodeoxycholic Acid	46506300	experimental	G-protein	27
DB02659	Cholic Acid	46507063	approved	G-protein	27
DB02691	Glycocholic acid	46507924	experimental; investigational	G-protein	27
DB02789	Pregnenolone	46506718	approved; experimental	G-protein	27
DB02901	Stanolone	46506828	illicit; investigational	G-protein	27
DB03285	2',4,4'-Trihydroxychalcone	46506198	experimental	G-protein	27
DB03619	Deoxycholic Acid	46506360	approved	G-protein	27
DB03882	5-Alpha-Androstane-3-Beta,17beta-Diol	46508740	experimental	G-protein	27
DB03926	5-Alpha-Androstane-3-Beta,17-Alpha-Diol	46505400	experimental	G-protein	27
DB04348	Taurocholic Acid	46508273	experimental	G-protein	27
DB04540	Cholesterol	46508234	approved; investigational	G-protein	27
DB04706	(3BETA,7BETA)-CHOLEST-5-ENE-3,7-DIOL	46505045	experimental	G-protein	27
DB06581	Bevirimat	175427073	investigational	G-protein	27
DB06937	4-(6-HYDROXY-BENZO[D]ISOXAZOL-3-YL)BENZENE-1,3-DIOL	99443408	experimental	G-protein	27
DB07375	5-BETA-ANDROSTANE-3,17-DIONE	99443846	experimental	G-protein	27
DB07447	5beta-dihydrotestosterone	99443918	experimental	G-protein	27
DB07539	4-{5-[(Z)-(2-IMINO-4-OXO-1,3-THIAZOLIDIN-5-YLIDENE)METHYL]FURAN-2-YL}BENZOIC ACID	99444010	experimental	G-protein	27
DB07557	(5BETA)-PREGNANE-3,20-DIONE	99444028	experimental	G-protein	27
DB07768	Epitestosterone	99444239	experimental	G-protein	27
DB08048	4-(6-HYDROXY-1H-INDAZOL-3-YL)BENZENE-1,3-DIOL	99444519	experimental	G-protein	27
DB08834	Tauroursodeoxycholic acid	175427112	experimental; investigational	G-protein	27
DB08956	Hydroxydione	310264921	investigational; withdrawn	G-protein	27
DB11789	Hyodeoxycholic Acid	347828138	investigational	G-protein	27
DB11860	Aramchol	347828199	investigational	G-protein	27
DB12123	Cinepazide	347828422	investigational	G-protein	27
DB12480	Betulinic Acid	347828718	investigational	G-protein	27
DB12622	Lupeol	347828834	investigational	G-protein	27
DB13089	Enoxolone	347829213	investigational	G-protein	27
DB00227	Lovastatin	46508223	approved; investigational	Substance-K	76
DB00239	Oxiconazole	46504752	approved	Substance-K	76
DB00503	Ritonavir	46505050	approved; investigational	Substance-K	76
DB12042	Ibodutant	347828353	investigational	Substance-K	76
DB12538	Nepadutant	347828764	investigational	Substance-K	76
DB04856	Dexloxiglumide	175426866	investigational	Cholecystokinin	18
DB04867	Lintitript	175426876	investigational	Cholecystokinin	18
DB12006	BMS-906024	347828324	investigational	Cholecystokinin	18
DB12694	CE-326597	347828895	investigational	Cholecystokinin	18
DB13126	BMS-986115	347829249	investigational	Cholecystokinin	18
DB01026	Ketoconazole	46506746	approved; investigational	Gonadotropin-releasing	36
DB11979	Elagolix	347828301	approved; investigational	Gonadotropin-releasing	36
DB02555	SP4160	46506770	experimental	C-C	10
DB04835	Maraviroc	46508040	approved; investigational	C-C	10
DB07309	5-BROMO-2-{[(4-CHLOROPHENYL)SULFONYL]AMINO}BENZOIC ACID	99443780	experimental	C-C	10
DB11758	Cenicriviroc	347828112	investigational	C-C	10
DB11804	AZD-5672	347828151	investigational	C-C	10
DB11990	MK-0812	347828310	investigational	C-C	10
DB12002	AZD-4818	347828321	investigational	C-C	10
DB12260	Radiprodil	347828533	investigational	C-C	10
DB12507	Atecegatran metoxil	347828738	investigational	C-C	10
DB12632	JNJ-41443532	347828843	investigational	C-C	10
DB12960	INCB-9471	347829100	investigational	C-C	10
DB00461	Nabumetone	46507729	approved	Melatonin	47
DB00659	Acamprosate	46506657	approved; investigational	Melatonin	47
DB00772	Malathion	46505287	approved; investigational	Melatonin	47
DB00980	Ramelteon	46505923	approved; investigational	Melatonin	47
DB01065	Melatonin	46509101	approved; nutraceutical; vet_approved	Melatonin	47
DB01487	Embutramide	46504563	experimental; illicit	Melatonin	47
DB02713	Acetylamino-Acetic Acid	46504798	experimental	Melatonin	47
DB04275	N-acetylserotonin	46507511	experimental	Melatonin	47
DB04426	Alpha-Methyl-N-Acetyl-D-Glucosamine	46508169	experimental	Melatonin	47
DB06151	Acetylcysteine	99443235	approved; investigational	Melatonin	47
DB06218	Lacosamide	175427063	approved	Melatonin	47
DB06594	Agomelatine	175427076	approved; investigational	Melatonin	47
DB08190	N-[2-(2-iodo-5-methoxy-1H-indol-3-yl)ethyl]acetamide	99444661	experimental	Melatonin	47
DB08565	L-1-naphthyl-2-acetamido-ethane boronic acid	99445036	experimental	Melatonin	47
DB08566	D-1-naphthyl-2-acetamido-ethane boronic acid	99445037	experimental	Melatonin	47
DB12288	Piromelatine	347828556	investigational	Melatonin	47
DB00263	Sulfisoxazole	46505342	approved; vet_approved	Endothelin-1	23
DB01299	Sulfadoxine	46507915	approved; investigational	Endothelin-1	23
DB06268	Sitaxentan	99443241	approved; investigational; withdrawn	Endothelin-1	23
DB06403	Ambrisentan	310264868	approved; investigational	Endothelin-1	23
DB08932	Macitentan	175427162	approved	Endothelin-1	23
DB09094	Podophyllin	310265021	approved	Endothelin-1	23
DB12054	BQ-123	347828364	investigational	Endothelin-1	23
DB09034	Suvorexant	310264985	approved; investigational	Orexin	59
DB11951	Lemborexant	347828277	investigational	Orexin	59
DB12158	Filorexant	347828451	investigational	Orexin	59
DB12168	MK-0557	347828458	investigational	Neuropeptide	54
DB05501	AMD-070	347827734	investigational	C-X-C	11
DB11922	Danirixin	347828253	investigational	C-X-C	11
DB12135	Elubrixin	347828433	investigational	C-X-C	11
DB00374	Treprostinil	46504572	approved; investigational	Prostacyclin	68
DB11362	Selexipag	310265229	approved	Prostacyclin	68
DB00404	Alprazolam	46507078	approved; illicit; investigational	Platelet-activating	64
DB00897	Triazolam	46509147	approved; investigational	Platelet-activating	64
DB02261	Platelet Activating Factor	46508665	experimental	Platelet-activating	64
DB06743	Ginkgolide A	99443279	nutraceutical	Platelet-activating	64
DB06744	ginkgolide-B	99443280	nutraceutical	Platelet-activating	64
DB06746	ginkgolide-J	99443282	nutraceutical	Platelet-activating	64
DB07578	3-[4-(2-METHYL-IMIDAZO[4,5-C]PYRIDIN-1-YL)BENZYL]-3H-BENZOTHIAZOL-2-ONE	99444049	experimental	Platelet-activating	64
DB09017	Brotizolam	310264974	investigational; withdrawn	Platelet-activating	64
DB09166	Etizolam	310265075	experimental	Platelet-activating	64
DB09099	Somatostatin	310265025	approved; investigational	Somatostatin	74
DB12602	Pentetreotide	347828819	approved; investigational	Somatostatin	74
DB00559	Bosentan	46507154	approved; investigational	Endothelin	22
DB00471	Montelukast	46505585	approved	Cysteinyl	20
DB00587	Cinalukast	46505799	experimental	Cysteinyl	20
DB01411	Pranlukast	46508129	investigational	Cysteinyl	20
DB08384	2-({4-[4-(pyridin-4-ylmethyl)-1H-pyrazol-3-yl]phenoxy}methyl)quinoline	99444855	experimental	Cysteinyl	20
DB07128	N7-BUTYL-N2-(5-CHLORO-2-METHYLPHENYL)-5-METHYL[1,2,4]TRIAZOLO[1,5-A]PYRIMIDINE-2,7-DIAMINE	99443599	experimental	Corticotropin-releasing	19
DB09283	Trapidil	310265176	experimental	Corticotropin-releasing	19
DB12512	Verucerfont	347828743	investigational	Corticotropin-releasing	19
DB12572	Pexacerfont	347828794	investigational	Corticotropin-releasing	19
DB04869	Olcegepant	175426877	investigational	Calcitonin	15
DB12228	Telcagepant	347828507	investigational	Calcitonin	15
DB12424	MK-3207	347828667	investigational	Calcitonin	15
DB12457	Rimegepant	347828697	investigational	Calcitonin	15
DB09421	Protirelin	347827851	approved; investigational	Thyrotropin-releasing	82
DB05038	Anatibant	175426935	investigational	B-bradykinin	7
DB06196	Icatibant	99443237	approved; investigational	B-bradykinin	7
DB12563	MK-0686	347828786	investigational	B-bradykinin	7
DB01785	Dimethylallyl Diphosphate	46507688	experimental	Lysophosphatidic	42
DB02043	1,2-Dipalmitoyl-Phosphatidyl-Glycerole	46508792	experimental	Lysophosphatidic	42
DB02552	Geranyl Diphosphate	46504900	experimental	Lysophosphatidic	42
DB02707	Pentyl Trihydrogen Diphosphate	46507221	experimental	Lysophosphatidic	42
DB02777	Diundecyl Phosphatidyl Choline	46508958	experimental	Lysophosphatidic	42
DB02808	Trifluorofurnesyl Diphosphate	46504774	experimental	Lysophosphatidic	42
DB03426	Digalactosyl Diacyl Glycerol (Dgdg)	46504754	experimental	Lysophosphatidic	42
DB03429	Cardiolipin	46507093	experimental	Lysophosphatidic	42
DB03979	1-[Glycerolylphosphonyl]-2-[8-(2-Hexyl-Cyclopropyl)-Octanal-1-Yl]-3-[Hexadecanal-1-Yl]-Glycerol	46507734	experimental	Lysophosphatidic	42
DB04178	Di-Stearoyl-3-Sn-Phosphatidylcholine	46507572	experimental	Lysophosphatidic	42
DB04327	Phosphatidylethanolamine	46506543	experimental	Lysophosphatidic	42
DB04683	(2R)-3-{[{[(2S)-2,3-DIHYDROXYPROPYL]OXY}(HYDROXY)PHOSPHORYL]OXY}-2-[(9E)-HEXADEC-9-ENOYLOXY]PROPYL (9E)-OCTADEC-9-ENOATE	46507864	experimental	Lysophosphatidic	42
DB04735	MONOGALACTOSYL-DIACYLGLYCEROL	46507411	experimental	Lysophosphatidic	42
DB04752	Phosphatidyl ethanol	46504958	experimental	Lysophosphatidic	42
DB07657	PHOSPHONIC ACID 2-DODECANOYLAMINO-HEXYL ESTER PROPYL ESTER	99444128	experimental	Lysophosphatidic	42
DB07674	O,O-DIETHYL HYDROGEN THIOPHOSPHATE	99444145	experimental	Lysophosphatidic	42
DB07780	Farnesyl diphosphate	99444251	experimental	Lysophosphatidic	42
DB07836	1-DECYL-3-TRIFLUORO ETHYL-SN-GLYCERO-2-PHOSPHOMETHANOL	99444307	experimental	Lysophosphatidic	42
DB07841	Geranylgeranyl diphosphate	99444312	experimental	Lysophosphatidic	42
DB08222	METHOXYUNDECYLPHOSPHINIC ACID	99444693	experimental	Lysophosphatidic	42
DB08376	(2R)-3-(phosphonooxy)propane-1,2-diyl diheptanoate	99444847	experimental	Lysophosphatidic	42
DB01014	Balsalazide	46505592	approved; investigational	Glucagon	33
DB07607	4-[5-(3-IODO-PHENYL)-2-(4-METHANESULFINYL-PHENYL)-1H-IMIDAZOL-4-YL]-PYRIDINE	99444078	experimental	Glucagon	33
DB07829	4-[3-(4-FLUOROPHENYL)-1H-PYRAZOL-4-YL]PYRIDINE	99444300	experimental	Glucagon	33
DB07963	N-[(2',4'-DIFLUORO-4-HYDROXY-5-IODOBIPHENYL-3-YL)CARBONYL]-BETA-ALANINE	99444434	experimental	Glucagon	33
DB08521	4-[5-(4-FLUORO-PHENYL)-2-(4-METHANESULFINYL-PHENYL)-3H-IMIDAZOL-4-YL]-PYRIDINE	99444992	experimental	Glucagon	33
DB12044	MK-0893	347828355	investigational	Glucagon	33
DB07013	TERT-BUTYL 4-({[4-(BUT-2-YN-1-YLAMINO)PHENYL]SULFONYL}METHYL)-4-[(HYDROXYAMINO)CARBONYL]PIPERIDINE-1-CARBOXYLATE	99443484	experimental	Glucose-dependent	35
DB08469	tert-butyl 4-(3-thiophen-2-yl-1,2,4-oxadiazol-5-yl)piperidine-1-carboxylate	99444940	experimental	Glucose-dependent	35
DB11773	BMS-903452	347828125	investigational	Glucose-dependent	35
DB12084	ADP-597	347828390	investigational	Glucose-dependent	35
DB12345	MBX-2982	347828602	investigational	Glucose-dependent	35
DB00872	Conivaptan	46504533	approved; investigational	Vasopressin	86
DB05838	OPC-51803	175427043	investigational	Vasopressin	86
DB06212	Tolvaptan	175427060	approved	Vasopressin	86
DB11734	Fedovapagon	347828092	investigational	Vasopressin	86
DB12643	Nelivaptan	347828851	investigational	Vasopressin	86
DB12721	RO-5028442	347828918	investigational	Vasopressin	86
DB11960	Carboxyamidotriazole	347828284	investigational	Galanin	28
DB01012	Cinacalcet	46506315	approved	Extracellular	24
DB12673	ATX-914	347828877	investigational	Extracellular	24
DB01032	Probenecid	46506554	approved; investigational	Taste	79
DB11653	Bremelanotide	347828024	investigational	Melanocortin	45
DB07011	(3S)-1-(1,3-BENZODIOXOL-5-YLMETHYL)-3-[4-(1H-IMIDAZOL-1-YL)PHENOXY]PIPERIDINE	99443482	experimental	Melanin-concentrating	44
DB04872	Osanetant	175426879	investigational	Neuromedin-K	53
DB11818	Retosiban	347828165	investigational	Oxytocin	61
DB11934	Epelsiban	347828261	investigational	Oxytocin	61
DB08828	Vismodegib	175427109	approved; investigational	Smoothened	73
DB09143	Sonidegib	310265056	approved; investigational	Smoothened	73
DB11978	Glasdegib	347828300	approved; investigational	Smoothened	73
DB12655	Patidegib	347828860	investigational	Smoothened	73
DB12857	NVP-LEQ-506	347829016	investigational	Smoothened	73

## Sheet: interactions_listed_in_glass
drugbank_id	name	pubchem_substance_id	drug_groups	gpcr	gpcr_binding_encoded	CAS Number	Drug Groups	InChIKey	InChI	SMILES	Formula	KEGG Compound ID	KEGG Drug ID	PubChem Compound ID	PubChem Substance ID	ChEBI ID	ChEMBL ID	HET ID	ChemSpider ID	BindingDB ID
DB08868	Fingolimod	175427125	approved; investigational	Sphingosine	75	162359-55-9	approved; investigational	KKGQTZUTZRNORY-UHFFFAOYSA-N	InChI=1S/C19H33NO2/c1-2-3-4-5-6-7-8-17-9-11-18(12-10-17)13-14-19(20,15-21)16-22/h9-12,21-22H,2-8,13-16,20H2,1H3	CCCCCCCCC1=CC=C(CCC(N)(CO)CO)C=C1	C19H33NO2		D10001	107970	175427125	63115	CHEMBL314854		97087	50158336
DB11819	ASP-4058	347828166	investigational	Sphingosine	75	952565-91-2	investigational	NJNXCJPSMWKXHO-VIFPVBQESA-N	InChI=1S/C19H12F6N4O2/c1-9(18(20,21)22)30-15-5-3-11(6-12(15)19(23,24)25)17-28-16(29-31-17)10-2-4-13-14(7-10)27-8-26-13/h2-9H,1H3,(H,26,27)/t9-/m0/s1	C[C@H](OC1=CC=C(C=C1C(F)(F)F)C1=NC(=NO1)C1=CC=C2NC=NC2=C1)C(F)(F)F	C19H12F6N4O2			16755143	347828166				52085385
DB12371	Siponimod	347828622	investigational	Sphingosine	75	1230487-00-9	investigational	KIHYPELVXPAIDH-HNSNBQBZSA-N	InChI=1S/C29H35F3N2O3/c1-3-21-14-23(10-11-24(21)15-34-16-25(17-34)28(35)36)19(2)33-37-18-20-9-12-26(22-7-5-4-6-8-22)27(13-20)29(30,31)32/h9-14,22,25H,3-8,15-18H2,1-2H3,(H,35,36)/b33-19+	CCC1=CC(=CC=C1CN1CC(C1)C(O)=O)C(\C)=N\OCC1=CC=C(C2CCCCC2)C(=C1)C(F)(F)F	C29H35F3N2O3			44599207	347828622		CHEMBL2336071		29315058	50428142
DB12612	Ozanimod	347828826	investigational	Sphingosine	75	1306760-87-1	investigational	XRVDGNKRPOAQTN-FQEVSTJZSA-N	InChI=1S/C23H24N4O3/c1-14(2)29-21-9-6-15(12-16(21)13-24)23-26-22(27-30-23)19-5-3-4-18-17(19)7-8-20(18)25-10-11-28/h3-6,9,12,14,20,25,28H,7-8,10-11H2,1-2H3/t20-/m0/s1	CC(C)OC1=CC=C(C=C1C#N)C1=NC(=NO1)C1=CC=CC2=C1CC[C@@H]2NCCO	C23H24N4O3			52938427	347828826		CHEMBL3707247		34979946
DB12705	Cenerimod	347828903	investigational	Sphingosine	75	1262414-04-9	investigational	KJKKMMMRWISKRF-FQEVSTJZSA-N	InChI=1S/C25H31N3O5/c1-4-16-10-18(9-15(2)23(16)32-14-20(30)13-29)24-27-25(33-28-24)19-11-21(17-7-5-6-8-17)26-22(12-19)31-3/h9-12,17,20,29-30H,4-8,13-14H2,1-3H3/t20-/m0/s1	CCC1=CC(=CC(C)=C1OC[C@@H](O)CO)C1=NOC(=N1)C1=CC(=NC(OC)=C1)C1CCCC1	C25H31N3O5			49871973	347828903				52084350
DB02517	D-Glutamic Acid	46508281	experimental	Metabotropic	48	6893-26-1	experimental	WHUUTDBJXJRKMK-GSVOUGTGSA-N	InChI=1S/C5H9NO4/c6-3(5(9)10)1-2-4(7)8/h3H,1-2,6H2,(H,7,8)(H,9,10)/t3-/m1/s1	N[C@H](CCC(O)=O)C(O)=O	C5H9NO4	C00217		23327	46508281	15966	CHEMBL76232	DGL	21814	26431
DB02999	Quisqualate	46509075	experimental	Metabotropic	48		experimental	ASNFTDCKZKHJSW-REOHCLBHSA-N	InChI=1S/C5H7N3O5/c6-2(3(9)10)1-8-4(11)7-5(12)13-8/h2H,1,6H2,(H,9,10)(H,7,11,12)/t2-/m0/s1	N[C@@H](CN1OC(=O)NC1=O)C(O)=O	C5H7N3O5	C08296		40539	46509075	8734	CHEMBL279956	QUS	37038	17660
DB04256	4-(1-Amino-1-Carboxy-Ethyl)-Benzoic Acid	46508907	experimental	Metabotropic	48		experimental	DNCAZYRLRMTVSF-JTQLQIEISA-N	InChI=1S/C10H11NO4/c1-10(11,9(14)15)7-4-2-6(3-5-7)8(12)13/h2-5H,11H2,1H3,(H,12,13)(H,14,15)/t10-/m0/s1	C[C@@](N)(C(O)=O)C1=CC=C(C=C1)C(O)=O	C10H11NO4			446355	46508907	43876	CHEMBL257626	MCG	393737	50212325
DB11833	Basimglurant	347828179	investigational	Metabotropic	48	802906-73-6	investigational	UPZWINBEAHDTLA-UHFFFAOYSA-N	InChI=1S/C18H13ClFN3/c1-12-17(8-3-14-9-10-21-18(19)11-14)22-13(2)23(12)16-6-4-15(20)5-7-16/h4-7,9-11H,1-2H3	CC1=NC(C#CC2=CC=NC(Cl)=C2)=C(C)N1C1=CC=C(F)C=C1	C18H13ClFN3			11438771	347828179		CHEMBL3301626		9613635	50071374
DB12059	JNJ-40411813	347828368	investigational	Metabotropic	48	1127498-03-6	investigational	HYOGJHCDLQSAHX-UHFFFAOYSA-N	InChI=1S/C20H25ClN2O/c1-2-3-12-23-15-11-18(19(21)20(23)24)22-13-9-17(10-14-22)16-7-5-4-6-8-16/h4-8,11,15,17H,2-3,9-10,12-14H2,1H3	CCCCN1C=CC(N2CCC(CC2)C2=CC=CC=C2)=C(Cl)C1=O	C20H25ClN2O			25195461	347828368		CHEMBL3337527		28424210	50051408
DB12733	Dipraglurant	347828927	investigational	Metabotropic	48	872363-17-2	investigational	LZXMUJCJAWVHPZ-UHFFFAOYSA-N	InChI=1S/C16H12FN3/c17-13-8-9-16-19-15(12-20(16)11-13)7-2-1-5-14-6-3-4-10-18-14/h3-4,6,8-12H,2,7H2	FC1=CN2C=C(CCC#CC3=CC=CC=N3)N=C2C=C1	C16H12FN3			44557636	347828927		CHEMBL2346738		25069676	50431705
DB13004	Mavoglurant	347829141	investigational	Metabotropic	48	543906-09-8	investigational	ZFPZEYHRWGMJCV-ZHALLVOQSA-N	InChI=1S/C19H23NO3/c1-14-5-3-6-15(13-14)8-11-19(22)10-4-7-17-16(19)9-12-20(17)18(21)23-2/h3,5-6,13,16-17,22H,4,7,9-10,12H2,1-2H3/t16-,17-,19-/m1/s1	COC(=O)N1CC[C@@H]2[C@H]1CCC[C@@]2(O)C#CC1=CC(C)=CC=C1	C19H23NO3			9926832	347829141		CHEMBL3087515	2U8	8102466	50443085
DB00341	Cetirizine	46508368	approved	Histamine	38	83881-51-0	approved	ZKLPARSLTMPFCP-UHFFFAOYSA-N	InChI=1S/C21H25ClN2O3/c22-19-8-6-18(7-9-19)21(17-4-2-1-3-5-17)24-12-10-23(11-13-24)14-15-27-16-20(25)26/h1-9,21H,10-16H2,(H,25,26)	OC(=O)COCCN1CCN(CC1)C(C1=CC=CC=C1)C1=CC=C(Cl)C=C1	C21H25ClN2O3	C07778		2678	46508368	3561	CHEMBL1000		2577	22890
DB00342	Terfenadine	46507007	approved; withdrawn	Histamine	38	50679-08-8	approved; withdrawn	GUGOEEXESWIERI-UHFFFAOYSA-N	InChI=1S/C32H41NO2/c1-31(2,3)26-18-16-25(17-19-26)30(34)15-10-22-33-23-20-29(21-24-33)32(35,27-11-6-4-7-12-27)28-13-8-5-9-14-28/h4-9,11-14,16-19,29-30,34-35H,10,15,20-24H2,1-3H3	CC(C)(C)C1=CC=C(C=C1)C(O)CCCN1CCC(CC1)C(O)(C1=CC=CC=C1)C1=CC=CC=C1	C32H41NO2	C07463	D00521	5405	46507007	9453	CHEMBL17157		5212	50017376
DB00370	Mirtazapine	46506965	approved	Histamine	38	85650-52-8	approved	RONZAEMNMFQXRA-UHFFFAOYSA-N	InChI=1S/C17H19N3/c1-19-9-10-20-16(12-19)15-7-3-2-5-13(15)11-14-6-4-8-18-17(14)20/h2-8,16H,9-12H2,1H3	CN1CCN2C(C1)C1=CC=CC=C1CC1=C2N=CC=C1	C17H19N3	C07570	D00563	4205	46506965	6950	CHEMBL654		4060	50115644
DB00420	Promazine	46504504	approved; vet_approved	Histamine	38	58-40-2	approved; vet_approved	ZGUGWUXLJSTTMA-UHFFFAOYSA-N	InChI=1S/C17H20N2S/c1-18(2)12-7-13-19-14-8-3-5-10-16(14)20-17-11-6-4-9-15(17)19/h3-6,8-11H,7,12-13H2,1-2H3	CN(C)CCCN1C2=CC=CC=C2SC2=CC=CC=C12	C17H20N2S	C07379	D08430	4926	46504504	8459	CHEMBL564	P2Z	4757	67545
DB00427	Triprolidine	46505403	approved	Histamine	38	486-12-4	approved	CBEQULMOCCWAQT-WOJGMQOQSA-N	InChI=1S/C19H22N2/c1-16-7-9-17(10-8-16)18(19-6-2-3-12-20-19)11-15-21-13-4-5-14-21/h2-3,6-12H,4-5,13-15H2,1H3/b18-11+	CC1=CC=C(C=C1)C(=C/CN1CCCC1)\C1=CC=CC=N1	C19H22N2		D01782	5282443	46505403	84116	CHEMBL855		4445597	50292411
DB00501	Cimetidine	46505360	approved; investigational	Histamine	38	51481-61-9	approved; investigational	AQIXAKUUQRKLND-UHFFFAOYSA-N	InChI=1S/C10H16N6S/c1-8-9(16-7-15-8)5-17-4-3-13-10(12-2)14-6-11/h7H,3-5H2,1-2H3,(H,15,16)(H2,12,13,14)	C\N=C(\NCCSCC1=C(C)NC=N1)NC#N	C10H16N6S	C06952	D00295	2756	46505360	3699	CHEMBL30		2654	22889
DB00557	Hydroxyzine	46508556	approved	Histamine	38	68-88-2	approved	ZQDWXGKKHFNSQK-UHFFFAOYSA-N	InChI=1S/C21H27ClN2O2/c22-20-8-6-19(7-9-20)21(18-4-2-1-3-5-18)24-12-10-23(11-13-24)14-16-26-17-15-25/h1-9,21,25H,10-17H2	OCCOCCN1CCN(CC1)C(C1=CC=CC=C1)C1=CC=C(Cl)C=C1	C21H27ClN2O2	C07045		3658	46508556	5818	CHEMBL896		3531	22875
DB00748	Carbinoxamine	46506787	approved	Histamine	38	486-16-8	approved	OJFSXZCBGQGRNV-UHFFFAOYSA-N	InChI=1S/C16H19ClN2O/c1-19(2)11-12-20-16(15-5-3-4-10-18-15)13-6-8-14(17)9-7-13/h3-10,16H,11-12H2,1-2H3	CN(C)CCOC(C1=CC=C(Cl)C=C1)C1=CC=CC=N1	C16H19ClN2O	C06871		2564	46506787	3398	CHEMBL864		2466	81464
DB00792	Tripelennamine	46506125	approved; vet_approved	Histamine	38	91-81-6	approved; vet_approved	UFLGIAIHIAPJJC-UHFFFAOYSA-N	InChI=1S/C16H21N3/c1-18(2)12-13-19(16-10-6-7-11-17-16)14-15-8-4-3-5-9-15/h3-11H,12-14H2,1-2H3	CN(C)CCN(CC1=CC=CC=C1)C1=CC=CC=N1	C16H21N3	C07180		5587	46506125	9741	CHEMBL1241		5385	81471
DB00835	Brompheniramine	46508137	approved	Histamine	38	86-22-6	approved	ZDIGNSYAACHWNL-UHFFFAOYSA-N	InChI=1S/C16H19BrN2/c1-19(2)12-10-15(16-5-3-4-11-18-16)13-6-8-14(17)9-7-13/h3-9,11,15H,10,12H2,1-2H3	CN(C)CCC(C1=CC=C(Br)C=C1)C1=CC=CC=N1	C16H19BrN2	C06857	D00663	6834	46508137	3183	CHEMBL811		6573	50017666
DB00950	Fexofenadine	46504676	approved; investigational	Histamine	38	83799-24-0	approved; investigational	RWTNPBWLLIMQHL-UHFFFAOYSA-N	InChI=1S/C32H39NO4/c1-31(2,30(35)36)25-17-15-24(16-18-25)29(34)14-9-21-33-22-19-28(20-23-33)32(37,26-10-5-3-6-11-26)27-12-7-4-8-13-27/h3-8,10-13,15-18,28-29,34,37H,9,14,19-23H2,1-2H3,(H,35,36)	CC(C)(C(O)=O)C1=CC=C(C=C1)C(O)CCCN1CCC(CC1)C(O)(C1=CC=CC=C1)C1=CC=CC=C1	C32H39NO4	C06999		3348	46504676	5050	CHEMBL914		3231	22874
DB00967	Desloratadine	46507996	approved; investigational	Histamine	38	100643-71-8	approved; investigational	JAUOIFJMECXRGI-UHFFFAOYSA-N	InChI=1S/C19H19ClN2/c20-16-5-6-17-15(12-16)4-3-14-2-1-9-22-19(14)18(17)13-7-10-21-11-8-13/h1-2,5-6,9,12,21H,3-4,7-8,10-11H2	ClC1=CC2=C(C=C1)C(=C1CCNCC1)C1=C(CC2)C=CC=N1	C19H19ClN2		D03693	124087	46507996	291342	CHEMBL1172		110575	50073179
DB00972	Azelastine	46507582	approved	Histamine	38	58581-89-8	approved	MBUVEWMHONZEQD-UHFFFAOYSA-N	InChI=1S/C22H24ClN3O/c1-25-13-4-5-18(12-14-25)26-22(27)20-7-3-2-6-19(20)21(24-26)15-16-8-10-17(23)11-9-16/h2-3,6-11,18H,4-5,12-15H2,1H3	CN1CCCC(CC1)N1N=C(CC2=CC=C(Cl)C=C2)C2=CC=CC=C2C1=O	C22H24ClN3O	C07768		2267	46507582	2950	CHEMBL639		2180	50341448
DB01084	Emedastine	46505109	approved	Histamine	38	87233-61-2	approved	KBUZBQVCBVDWKX-UHFFFAOYSA-N	InChI=1S/C17H26N4O/c1-3-22-14-13-21-16-8-5-4-7-15(16)18-17(21)20-10-6-9-19(2)11-12-20/h4-5,7-8H,3,6,9-14H2,1-2H3	CCOCCN1C(=NC2=CC=CC=C12)N1CCCN(C)CC1	C17H26N4O	C07785		3219	46505109	4779	CHEMBL594		3106	50019624
DB01114	Chlorphenamine	46508253	approved	Histamine	38	132-22-9	approved	SOYKEARSMXGVTM-UHFFFAOYSA-N	InChI=1S/C16H19ClN2/c1-19(2)12-10-15(16-5-3-4-11-18-16)13-6-8-14(17)9-7-13/h3-9,11,15H,10,12H2,1-2H3	CN(C)CCC(C1=CC=C(Cl)C=C1)C1=CC=CC=N1	C16H19ClN2	C06905	D07398	2725	46508253	52010	CHEMBL505		2624	35938
DB01142	Doxepin	46505232	approved; investigational	Histamine	38	1668-19-5	approved; investigational	ODQWQRRAPPTVAG-BOPFTXTBSA-N	InChI=1S/C19H21NO/c1-20(2)13-7-11-17-16-9-4-3-8-15(16)14-21-19-12-6-5-10-18(17)19/h3-6,8-12H,7,13-14H2,1-2H3/b17-11-	[H]C(CCN(C)C)=C1C2=CC=CC=C2COC2=CC=CC=C12	C19H21NO	C06971	D07875	667468	46505232	36691	CHEMBL101740	D7V	580850	50079527
DB01619	Phenindamine	46508187	approved	Histamine	38	82-88-2	approved	ISFHAYSTHMVOJR-UHFFFAOYSA-N	InChI=1S/C19H19N/c1-20-12-11-16-15-9-5-6-10-17(15)19(18(16)13-20)14-7-3-2-4-8-14/h2-10,19H,11-13H2,1H3	CN1CCC2=C(C1)C(C1=CC=CC=C21)C1=CC=CC=C1	C19H19N	C07790		11291	46508187	8065	CHEMBL278398		10817	50089147
DB01620	Pheniramine	46505932	approved	Histamine	38	86-21-5	approved	IJHNSHDBIRRJRN-UHFFFAOYSA-N	InChI=1S/C16H20N2/c1-18(2)13-11-15(14-8-4-3-5-9-14)16-10-6-7-12-17-16/h3-10,12,15H,11,13H2,1-2H3	CN(C)CCC(C1=CC=CC=C1)C1=CC=CC=N1	C16H20N2			4761	46505932	91591	CHEMBL1193		4597	50017656
DB06691	Mepyramine	175427084	approved; vet_approved	Histamine	38	91-84-9	approved; vet_approved	YECBIJXISLIIDS-UHFFFAOYSA-N	InChI=1S/C17H23N3O/c1-19(2)12-13-20(17-6-4-5-11-18-17)14-15-7-9-16(21-3)10-8-15/h4-11H,12-14H2,1-3H3	COC1=CC=C(CN(CCN(C)C)C2=NC=CC=C2)C=C1	C17H23N3O	C11798	D08183	4992	175427084	6762	CHEMBL511		4818	22567
DB08805	Metiamide	99445275	experimental	Histamine	38	34839-70-8	experimental	FPBPLBWLMYGIQR-UHFFFAOYSA-N	InChI=1S/C9H16N4S2/c1-7-8(13-6-12-7)5-15-4-3-11-9(14)10-2/h6H,3-5H2,1-2H3,(H,12,13)(H2,10,11,14)	CNC(=S)NCCSCC1=C(C)NC=N1	C9H16N4S2	C07449	D05004	1548992	99445275	6896	CHEMBL275446		1265996	50000382
DB08806	Roxatidine acetate	99445276	experimental	Histamine	38	78628-28-1	experimental	SMTZFNFIKUPEJC-UHFFFAOYSA-N	InChI=1S/C19H28N2O4/c1-16(22)25-15-19(23)20-9-6-12-24-18-8-5-7-17(13-18)14-21-10-3-2-4-11-21/h5,7-8,13H,2-4,6,9-12,14-15H2,1H3,(H,20,23)	CC(=O)OCC(=O)NCCCOC1=CC=CC(CN2CCCCC2)=C1	C19H28N2O4		D08495	5105	99445276	94758	CHEMBL46102		4926	50404032
DB08936	Chlorcyclizine	175427165	approved	Histamine	38	82-93-9	approved	WFNAKBGANONZEQ-UHFFFAOYSA-N	InChI=1S/C18H21ClN2/c1-20-11-13-21(14-12-20)18(15-5-3-2-4-6-15)16-7-9-17(19)10-8-16/h2-10,18H,11-14H2,1H3	CN1CCN(CC1)C(C1=CC=CC=C1)C1=CC=C(Cl)C=C1	C18H21ClN2			2710	175427165	94402	CHEMBL22150		2609	50329371
DB11614	Rupatadine	347828008	approved	Histamine	38	158876-82-5	approved	WUZYKBABMWJHDL-UHFFFAOYSA-N	InChI=1S/C26H26ClN3/c1-18-13-19(16-28-15-18)17-30-11-8-20(9-12-30)25-24-7-6-23(27)14-22(24)5-4-21-3-2-10-29-26(21)25/h2-3,6-7,10,13-16H,4-5,8-9,11-12,17H2,1H3	CC1=CC(CN2CCC(CC2)=C2C3=CC=C(Cl)C=C3CCC3=C2N=CC=C3)=CN=C1	C26H26ClN3			133017	347828008	135673	CHEMBL91397		117388	50036935
DB11725	Latrepirdine	347828086	investigational	Histamine	38	3613-73-8	investigational	JNODQFNWMXFMEV-UHFFFAOYSA-N	InChI=1S/C21H25N3/c1-15-4-7-20-18(12-15)19-14-23(3)10-9-21(19)24(20)11-8-17-6-5-16(2)22-13-17/h4-7,12-13H,8-11,14H2,1-3H3	CN1CCC2=C(C1)C1=CC(C)=CC=C1N2CCC1=CC=C(C)N=C1	C21H25N3			197033	347828086	92976	CHEMBL589390		170644	50305261
DB11910	MK-0249	347828242	investigational	Histamine	38	1167574-41-5	investigational	DDDZBLNULGDPGA-UHFFFAOYSA-N	InChI=1S/C23H24F3N3O2/c1-16-27-20-7-4-6-19(23(24,25)26)21(20)22(30)29(16)17-8-10-18(11-9-17)31-15-5-14-28-12-2-3-13-28/h4,6-11H,2-3,5,12-15H2,1H3	CC1=NC2=CC=CC(=C2C(=O)N1C1=CC=C(OCCCN2CCCC2)C=C1)C(F)(F)F	C23H24F3N3O2			11697697	347828242		CHEMBL476323		9872422	50262939
DB12299	Bavisant	347828565	investigational	Histamine	38	929622-08-2	investigational	BGBVSGSIXIIREO-UHFFFAOYSA-N	InChI=1S/C19H27N3O2/c23-19(22-9-7-21(8-10-22)18-5-6-18)17-3-1-16(2-4-17)15-20-11-13-24-14-12-20/h1-4,18H,5-15H2	O=C(N1CCN(CC1)C1CC1)C1=CC=C(CN2CCOCC2)C=C1	C19H27N3O2			16061509	347828565		CHEMBL2103862		17221147	50138125
DB12522	Toreforant	347828751	investigational	Histamine	38	952494-46-1	investigational	FCRFVPZAXGJLPW-UHFFFAOYSA-N	InChI=1S/C23H32N6/c1-15-12-16(2)21-20(13-15)27-22(28-21)19-14-25-23(26-17(19)3)24-9-5-6-18-7-10-29(4)11-8-18/h12-14,18H,5-11H2,1-4H3,(H,27,28)(H,24,25,26)	CN1CCC(CCCNC2=NC=C(C3=NC4=C(C)C=C(C)C=C4N3)C(C)=N2)CC1	C23H32N6			23650961	347828751		CHEMBL3301609		31389942
DB12523	Mizolastine	347828752	investigational	Histamine	38	108612-45-9	investigational	PVLJETXTTWAYEW-UHFFFAOYSA-N	InChI=1S/C24H25FN6O/c1-29(23-26-13-10-22(32)28-23)19-11-14-30(15-12-19)24-27-20-4-2-3-5-21(20)31(24)16-17-6-8-18(25)9-7-17/h2-10,13,19H,11-12,14-16H2,1H3,(H,26,28,32)	CN(C1CCN(CC1)C1=NC2=CC=CC=C2N1CC1=CC=C(F)C=C1)C1=NC=CC(O)=N1	C24H25FN6O			65906	347828752	31857	CHEMBL94454		59315	22877
DB12806	GSK-1004723	347828981	investigational	Histamine	38	955359-72-5	investigational	YANGEESWIGIKOP-UUWRZZSWSA-N	InChI=1S/C39H49ClN4O2/c40-33-19-15-32(16-20-33)29-38-36-13-3-4-14-37(36)39(45)44(41-38)30-34-12-9-27-43(34)26-8-5-11-31-17-21-35(22-18-31)46-28-10-25-42-23-6-1-2-7-24-42/h3-4,13-22,34H,1-2,5-12,23-30H2/t34-/m1/s1	ClC1=CC=C(CC2=NN(C[C@H]3CCCN3CCCCC3=CC=C(OCCCN4CCCCCC4)C=C3)C(=O)C3=CC=CC=C23)C=C1	C39H49ClN4O2			17747460	347828981		CHEMBL1767164		26345044	50341447
DB12900	Irdabisant	347829052	investigational	Histamine	38	1005402-19-6	investigational	XUKROCVZGZNGSI-CQSZACIVSA-N	InChI=1S/C18H23N3O2/c1-14-4-2-11-21(14)12-3-13-23-16-7-5-15(6-8-16)17-9-10-18(22)20-19-17/h5-10,14H,2-4,11-13H2,1H3,(H,20,22)/t14-/m1/s1	C[C@@H]1CCCN1CCCOC1=CC=C(C=C1)C1=NNC(=O)C=C1	C18H23N3O2			25070031	347829052		CHEMBL1829335		25991416	50350021
DB12929	JNJ-39220675	347829074	investigational	Histamine	38	959740-39-7	investigational	IQOWHZHNGJXGHG-UHFFFAOYSA-N	InChI=1S/C21H24FN3O2/c22-17-6-8-19(9-7-17)27-20-10-5-16(15-23-20)21(26)25-12-2-11-24(13-14-25)18-3-1-4-18/h5-10,15,18H,1-4,11-14H2	FC1=CC=C(OC2=CC=C(C=N2)C(=O)N2CCCN(CC2)C2CCC2)C=C1	C21H24FN3O2			24771368	347829074		CHEMBL1171754		25034389	50321467
DB13679	Dexchlorpheniramine	347829309	experimental; investigational	Histamine	38	25523-97-1	experimental; investigational	SOYKEARSMXGVTM-HNNXBMFYSA-N	InChI=1S/C16H19ClN2/c1-19(2)12-10-15(16-5-3-4-11-18-16)13-6-8-14(17)9-7-13/h3-9,11,15H,10,12H2,1-2H3/t15-/m0/s1	CN(C)CC[C@@H](C1=CC=C(Cl)C=C1)C1=CC=CC=N1	C16H19ClN2	C06946		33036	347829309	4464	CHEMBL1201353		30576
DB00118	Ademetionine	46505280	approved; investigational; nutraceutical	Adenosine	2	29908-03-0	approved; investigational; nutraceutical	MEFKEPWMEQBLKI-AIRLBKTGSA-N	InChI=1S/C15H22N6O5S/c1-27(3-2-7(16)15(24)25)4-8-10(22)11(23)14(26-8)21-6-20-9-12(17)18-5-19-13(9)21/h5-8,10-11,14,22-23H,2-4,16H2,1H3,(H2-,17,18,19,24,25)/t7-,8+,10+,11+,14+,27?/m0/s1	[H][C@](N)(CC[S+](C)C[C@@]1([H])O[C@@]([H])(N2C=NC3=C(N)N=CN=C23)[C@]([H])(O)[C@]1([H])O)C([O-])=O	C15H22N6O5S	C00019		34755	46505280	67040	CHEMBL1088977	SAM	31982	28422
DB00201	Caffeine	46506408	approved	Adenosine	2	1958-08-02	approved	RYYVLZVUVIJVGH-UHFFFAOYSA-N	InChI=1S/C8H10N4O2/c1-10-4-9-6-5(10)7(13)12(3)8(14)11(6)2/h4H,1-3H3	CN1C=NC2=C1C(=O)N(C)C(=O)N2C	C8H10N4O2	C07481	D00528	2519	46506408	27732	CHEMBL113	CFF	2424	10849
DB00242	Cladribine	46504588	approved; investigational	Adenosine	2	4291-63-8	approved; investigational	PTOAARAWEBMLNO-KVQBGUIXSA-N	InChI=1S/C10H12ClN5O3/c11-10-14-8(12)7-9(15-10)16(3-13-7)6-1-4(18)5(2-17)19-6/h3-6,17-18H,1-2H2,(H2,12,14,15)/t4-,5+,6+/m0/s1	NC1=C2N=CN([C@H]3C[C@H](O)[C@@H](CO)O3)C2=NC(Cl)=N1	C10H12ClN5O3		D01370	20279	46504588	567361	CHEMBL1619	CL9	19105	38920
DB00277	Theophylline	46505949	approved	Adenosine	2	58-55-9	approved	ZFXYFBGIUFBOJW-UHFFFAOYSA-N	InChI=1S/C7H8N4O2/c1-10-5-4(8-3-9-5)6(12)11(2)7(10)13/h3H,1-2H3,(H,8,9)	CN1C2=C(NC=N2)C(=O)N(C)C1=O	C7H8N4O2	C07130	D00371	2153	46505949	28177	CHEMBL190	TEP	2068	10847
DB00401	Nisoldipine	46504546	approved	Adenosine	2	63675-72-9	approved	VKQFCGNPDRICFG-UHFFFAOYSA-N	InChI=1S/C20H24N2O6/c1-11(2)10-28-20(24)17-13(4)21-12(3)16(19(23)27-5)18(17)14-8-6-7-9-15(14)22(25)26/h6-9,11,18,21H,10H2,1-5H3	COC(=O)C1=C(C)NC(C)=C(C1C1=CC=CC=C1[N+]([O-])=O)C(=O)OCC(C)C	C20H24N2O6	C07699	D00618	4499	46504546	76917	CHEMBL1726		4343	50101963
DB00594	Amiloride	46508156	approved	Adenosine	2	2609-46-3	approved	XSDQTOBWRPYKKA-UHFFFAOYSA-N	InChI=1S/C6H8ClN7O/c7-2-4(9)13-3(8)1(12-2)5(15)14-6(10)11/h(H4,8,9,13)(H4,10,11,14,15)	NC(N)=NC(=O)C1=C(N)N=C(N)C(Cl)=N1	C6H8ClN7O	C06821	D07447	16231	46508156	2639	CHEMBL945	AMR	15403	16173
DB00622	Nicardipine	46504482	approved; investigational	Adenosine	2	55985-32-5	approved; investigational	ZBBHBTPTTSWHBA-UHFFFAOYSA-N	InChI=1S/C26H29N3O6/c1-17-22(25(30)34-4)24(20-11-8-12-21(15-20)29(32)33)23(18(2)27-17)26(31)35-14-13-28(3)16-19-9-6-5-7-10-19/h5-12,15,24,27H,13-14,16H2,1-4H3	COC(=O)C1=C(C)NC(C)=C(C1C1=CC(=CC=C1)[N+]([O-])=O)C(=O)OCCN(C)CC1=CC=CC=C1	C26H29N3O6	C07264		4474	46504482	7550	CHEMBL1484		4319	50101815
DB00640	Adenosine	46508728	approved; investigational	Adenosine	2	58-61-7	approved; investigational	OIRDTQYFTABQOQ-KQYNXXCUSA-N	InChI=1S/C10H13N5O4/c11-8-5-9(13-2-12-8)15(3-14-5)10-7(18)6(17)4(1-16)19-10/h2-4,6-7,10,16-18H,1H2,(H2,11,12,13)/t4-,6-,7-,10-/m1/s1	NC1=C2N=CN([C@@H]3O[C@H](CO)[C@@H](O)[C@H]3O)C2=NC=N1	C10H13N5O4	C00212	D00045	60961	46508728	16335	CHEMBL477	ADN	54923	14487
DB00806	Pentoxifylline	46505940	approved; investigational	Adenosine	2	1993-05-06	approved; investigational	BYPFEZZEUUWMEJ-UHFFFAOYSA-N	InChI=1S/C13H18N4O3/c1-9(18)6-4-5-7-17-12(19)10-11(14-8-15(10)2)16(3)13(17)20/h8H,4-7H2,1-3H3	CN1C=NC2=C1C(=O)N(CCCCC(C)=O)C(=O)N2C	C13H18N4O3	C07424	D00501	4740	46505940	7986	CHEMBL628	PNX	4578	10850
DB00811	Ribavirin	46505883	approved	Adenosine	2	36791-04-5	approved	IWUCXVSUMQZMFG-AFCXAGJDSA-N	InChI=1S/C8H12N4O5/c9-6(16)7-10-2-12(11-7)8-5(15)4(14)3(1-13)17-8/h2-5,8,13-15H,1H2,(H2,9,16)/t3-,4-,5-,8-/m1/s1	NC(=O)C1=NN(C=N1)[C@@H]1O[C@H](CO)[C@@H](O)[C@H]1O	C8H12N4O5		D00423	37542	46505883	63580	CHEMBL1643	RBV	34439	50154375
DB00824	Enprofylline	46505790	approved; experimental	Adenosine	2	41078-02-8	approved; experimental	SIQPXVQCUCHWDI-UHFFFAOYSA-N	InChI=1S/C8H10N4O2/c1-2-3-12-6-5(9-4-10-6)7(13)11-8(12)14/h4H,2-3H2,1H3,(H,9,10)(H,11,13,14)	CCCN1C2=C(NC=N2)C(=O)NC1=O	C8H10N4O2		D04006	1676	46505790	126237	CHEMBL279898		1613	50001493
DB00928	Azacitidine	46509032	approved; investigational	Adenosine	2	320-67-2	approved; investigational	NMUSYJAQQFHJEW-KVTDHHQDSA-N	InChI=1S/C8H12N4O5/c9-7-10-2-12(8(16)11-7)6-5(15)4(14)3(1-13)17-6/h2-6,13-15H,1H2,(H2,9,11,16)/t3-,4-,5-,6-/m1/s1	NC1=NC(=O)N(C=N1)[C@@H]1O[C@H](CO)[C@@H](O)[C@H]1O	C8H12N4O5	C11262	D03021	9444	46509032	2038	CHEMBL1489	5AE	9072	50424715
DB01023	Felodipine	46506968	approved; investigational	Adenosine	2	72509-76-3	approved; investigational	RZTAMFZIAATZDJ-UHFFFAOYSA-N	InChI=1S/C18H19Cl2NO4/c1-5-25-18(23)14-10(3)21-9(2)13(17(22)24-4)15(14)11-7-6-8-12(19)16(11)20/h6-8,15,21H,5H2,1-4H3	CCOC(=O)C1=C(C)NC(C)=C(C1C1=C(Cl)C(Cl)=CC=C1)C(=O)OC	C18H19Cl2NO4		D00319	3333	46506968	585948	CHEMBL1480		3216	189379
DB01054	Nitrendipine	46508817	approved; investigational	Adenosine	2	39562-70-4	approved; investigational	PVHUJELLJLJGLN-UHFFFAOYSA-N	InChI=1S/C18H20N2O6/c1-5-26-18(22)15-11(3)19-10(2)14(17(21)25-4)16(15)12-7-6-8-13(9-12)20(23)24/h6-9,16,19H,5H2,1-4H3	CCOC(=O)C1=C(C)NC(C)=C(C1C1=CC(=CC=C1)[N+]([O-])=O)C(=O)OC	C18H20N2O6	C07713	D00629	4507	46508817	7582	CHEMBL475534		4351	50012016
DB01073	Fludarabine	46507525	approved	Adenosine	2	21679-14-1	approved	HBUBKKRHXORPQB-FJFJXFQQSA-N	InChI=1S/C10H12FN5O4/c11-10-14-7(12)4-8(15-10)16(2-13-4)9-6(19)5(18)3(1-17)20-9/h2-3,5-6,9,17-19H,1H2,(H2,12,14,15)/t3-,5-,6+,9-/m1/s1	NC1=NC(F)=NC2=C1N=CN2[C@@H]1O[C@H](CO)[C@@H](O)[C@@H]1O	C10H12FN5O4		D01907	657237	46507525	94701	CHEMBL1568		571392	68391
DB01115	Nifedipine	46505103	approved	Adenosine	2	21829-25-4	approved	HYIMSNHJOBLJNT-UHFFFAOYSA-N	InChI=1S/C17H18N2O6/c1-9-13(16(20)24-3)15(14(10(2)18-9)17(21)25-4)11-7-5-6-8-12(11)19(22)23/h5-8,15,18H,1-4H3	COC(=O)C1=C(C)NC(C)=C(C1C1=CC=CC=C1[N+]([O-])=O)C(=O)OC	C17H18N2O6	C07266	D00437	4485	46505103	7565	CHEMBL193		4330	50101817
DB01645	Genistein	46509060	investigational	Adenosine	2	446-72-0	investigational	TZBJGXHYKVUXJN-UHFFFAOYSA-N	InChI=1S/C15H10O5/c16-9-3-1-8(2-4-9)11-7-20-13-6-10(17)5-12(18)14(13)15(11)19/h1-7,16-18H	OC1=CC=C(C=C1)C1=COC2=C(C(O)=CC(O)=C2)C1=O	C15H10O5	C06563		5280961	46509060	28088	CHEMBL44	GEN	4444448	19459
DB02282	5'-Deoxy-5'-Methylthioadenosine	46508330	experimental	Adenosine	2		experimental	WUUGFSXJNOTRMR-IOSLPCCCSA-N	InChI=1S/C11H15N5O3S/c1-20-2-5-7(17)8(18)11(19-5)16-4-15-6-9(12)13-3-14-10(6)16/h3-5,7-8,11,17-18H,2H2,1H3,(H2,12,13,14)/t5-,7-,8-,11-/m1/s1	CSC[C@H]1O[C@H]([C@H](O)[C@@H]1O)N1C=NC2=C1N=CN=C2N	C11H15N5O3S	C00170		439176	46508330	17509	CHEMBL277041	MTA	388321	22111
DB02916	[(2r,3s,4r,5r)-5-(6-Amino-9h-Purin-9-Yl)-3,4-Dihydroxytetrahydro-2-Furanyl]Methyl Sulfamate	46508884	experimental	Adenosine	2		experimental	GNZLUJQJDPRUTD-KQYNXXCUSA-N	InChI=1S/C10H14N6O6S/c11-8-5-9(14-2-13-8)16(3-15-5)10-7(18)6(17)4(22-10)1-21-23(12,19)20/h2-4,6-7,10,17-18H,1H2,(H2,11,13,14)(H2,12,19,20)/t4-,6-,7-,10-/m1/s1	[H][C@]1(COS(N)(=O)=O)O[C@@]([H])(N2C=NC3=C(N)N=CN=C23)[C@]([H])(O)[C@]1([H])O	C10H14N6O6S			97576	46508884		CHEMBL471144	LMS	88070	50454088
DB04102	2-Amino-Adenosine	46508523	experimental	Adenosine	2		experimental	CQKMBZHLOYVGHW-QYYRPYCUSA-N	InChI=1S/C10H14N6O3/c11-5-7(18)4(1-17)19-10(5)16-3-15-6-8(12)13-2-14-9(6)16/h2-5,7,10,17-18H,1,11H2,(H2,12,13,14)/t4-,5-,7-,10-/m1/s1	[H][C@]1(CO)O[C@@]([H])(N2C=NC3=C(N)N=CN=C23)[C@]([H])(N)[C@]1([H])O	C10H14N6O3			447594	46508523		CHEMBL133809	2AD	394643	50106536
DB04216	Quercetin	46506533	experimental; investigational	Adenosine	2	117-39-5	experimental; investigational	REFJWTPEDVJJIY-UHFFFAOYSA-N	InChI=1S/C15H10O7/c16-7-4-10(19)12-11(5-7)22-15(14(21)13(12)20)6-1-2-8(17)9(18)3-6/h1-5,16-19,21H	OC1=CC2=C(C(O)=C1)C(=O)C(O)=C(O2)C1=CC=C(O)C(O)=C1	C15H10O7	C00389		5280343	46506533	16243	CHEMBL50	QUE	4444051	7460
DB04218	1-Deaza-Adenosine	46505798	experimental	Adenosine	2		experimental	NVUDDRWKCUAERS-PNHWDRBUSA-N	InChI=1S/C11H14N4O4/c12-5-1-2-13-10-7(5)14-4-15(10)11-9(18)8(17)6(3-16)19-11/h1-2,4,6,8-9,11,16-18H,3H2,(H2,12,13)/t6-,8-,9-,11-/m1/s1	[H][C@]1(CO)O[C@@]([H])(N2C=NC3=C(N)C=CN=C23)[C@]([H])(O)[C@]1([H])O	C11H14N4O4			159738	46505798		CHEMBL115824	1DA	140451	50060165
DB04441	2-Fluoroadenosine	46507053	experimental	Adenosine	2	146-78-1	experimental	HBUBKKRHXORPQB-UUOKFMHZSA-N	InChI=1S/C10H12FN5O4/c11-10-14-7(12)4-8(15-10)16(2-13-4)9-6(19)5(18)3(1-17)20-9/h2-3,5-6,9,17-19H,1H2,(H2,12,14,15)/t3-,5-,6-,9-/m1/s1	[H][C@]1(CO)O[C@@]([H])(N2C=NC3=C(N)N=C(F)N=C23)[C@]([H])(O)[C@]1([H])O	C10H12FN5O4			8975	46507053	39740	CHEMBL290077	2FA	8628	50118807
DB04546	3-Deaza-Adenosine	46505073	experimental	Adenosine	2		experimental	DBZQFUNLCALWDY-PNHWDRBUSA-N	InChI=1S/C11H14N4O4/c12-10-7-5(1-2-13-10)15(4-14-7)11-9(18)8(17)6(3-16)19-11/h1-2,4,6,8-9,11,16-18H,3H2,(H2,12,13)/t6-,8-,9-,11-/m1/s1	[H][C@]1(CO)O[C@@]([H])(N2C=NC3=C2C=CNC3=N)[C@]([H])(O)[C@]1([H])O	C11H14N4O4			23190	46505073		CHEMBL202701	AD3	21699	82055
DB04853	Binodenoson	175426864	investigational	Adenosine	2	144348-08-3	investigational	XJFMHMFFBSOEPR-DNZQAUTHSA-N	InChI=1S/C17H25N7O4/c18-14-11-15(22-17(21-14)23-20-6-9-4-2-1-3-5-9)24(8-19-11)16-13(27)12(26)10(7-25)28-16/h6,8-10,12-13,16,25-27H,1-5,7H2,(H3,18,21,22,23)/b20-6+/t10-,12-,13-,16-/m1/s1	OC[C@H]1O[C@H]([C@H](O)[C@@H]1O)N1C=NC2=C(N)N=C(N\N=C\C3CCCCC3)N=C12	C17H25N7O4		D03120	9576912	175426864		CHEMBL1950554		7851353
DB04954	Tecadenoson	175426918	investigational	Adenosine	2	204512-90-3	investigational	OESBDSFYJMDRJY-BAYCTPFLSA-N	InChI=1S/C14H19N5O5/c20-3-8-10(21)11(22)14(24-8)19-6-17-9-12(15-5-16-13(9)19)18-7-1-2-23-4-7/h5-8,10-11,14,20-22H,1-4H2,(H,15,16,18)/t7-,8-,10-,11-,14-/m1/s1	OC[C@H]1O[C@H]([C@H](O)[C@@H]1O)N1C=NC2=C(N[C@@H]3CCOC3)N=CN=C12	C14H19N5O5			158795	175426918		CHEMBL392149		139685	50224766
DB05511	Piclidenoson	175427023	investigational	Adenosine	2	152918-18-8	investigational	HUJXGQILHAUCCV-MOROJQBDSA-N	InChI=1S/C18H19IN6O4/c1-20-17(28)14-12(26)13(27)18(29-14)25-8-24-11-15(22-7-23-16(11)25)21-6-9-3-2-4-10(19)5-9/h2-5,7-8,12-14,18,26-27H,6H2,1H3,(H,20,28)(H,21,22,23)/t12-,13+,14-,18+/m0/s1	CNC(=O)[C@H]1O[C@H]([C@H](O)[C@@H]1O)N1C=NC2=C(NCC3=CC(I)=CC=C3)N=CN=C12	C18H19IN6O4			123683	175427023	73286	CHEMBL119709		110259	50118812
DB06213	Regadenoson	175427061	approved; investigational	Adenosine	2	313348-27-5	approved; investigational	LZPZPHGJDAGEJZ-AKAIJSEGSA-N	InChI=1S/C15H18N8O5/c1-17-13(27)6-2-19-23(3-6)15-20-11(16)8-12(21-15)22(5-18-8)14-10(26)9(25)7(4-24)28-14/h2-3,5,7,9-10,14,24-26H,4H2,1H3,(H,17,27)(H2,16,20,21)/t7-,9-,10-,14-/m1/s1	CNC(=O)C1=CN(N=C1)C1=NC2=C(N=CN2[C@@H]2O[C@H](CO)[C@@H](O)[C@H]2O)C(N)=N1	C15H18N8O5		D05711	219024	175427061	135613	CHEMBL317052		189859	50119132
DB06732	beta-Naphthoflavone	99443278	experimental	Adenosine	2	6051-87-2	experimental	OUGIDAPQYNCXRA-UHFFFAOYSA-N	InChI=1S/C19H12O2/c20-16-12-18(14-7-2-1-3-8-14)21-17-11-10-13-6-4-5-9-15(13)19(16)17/h1-12H	O=C1C=C(OC2=C1C1=CC=CC=C1C=C2)C1=CC=CC=C1	C19H12O2			2361	99443278	77013	CHEMBL26260		2271	50028963
DB07138	Neflamapimod	99443609	investigational	Adenosine	2	209410-46-8	investigational	VEPKQEUBKLEPRA-UHFFFAOYSA-N	InChI=1S/C19H9Cl2F2N3OS/c20-11-2-1-3-12(21)17(11)18-14-5-7-16(25-26(14)9-24-19(18)27)28-15-6-4-10(22)8-13(15)23/h1-9H	FC1=CC(F)=C(SC2=NN3C=NC(=O)C(=C3C=C2)C2=C(Cl)C=CC=C2Cl)C=C1	C19H9Cl2F2N3OS			3038525	99443609	90528	CHEMBL119385	52P	2302086	15244
DB07340	N~6~-cyclohexyl-N~2~-(4-morpholin-4-ylphenyl)-9H-purine-2,6-diamine	99443811	experimental	Adenosine	2		experimental	ZFLJHSQHILSNCM-UHFFFAOYSA-N	InChI=1S/C21H27N7O/c1-2-4-15(5-3-1)24-20-18-19(23-14-22-18)26-21(27-20)25-16-6-8-17(9-7-16)28-10-12-29-13-11-28/h6-9,14-15H,1-5,10-13H2,(H3,22,23,24,25,26,27)	C1CCC(CC1)NC1=C2N=CNC2=NC(NC2=CC=C(C=C2)N2CCOCC2)=N1	C21H27N7O			210332	99443811	70723	CHEMBL188343	AD5	182286	50170831
DB07352	Apigenin	99443823	experimental	Adenosine	2	520-36-5	experimental	KZNIFHPLKGYRTM-UHFFFAOYSA-N	InChI=1S/C15H10O5/c16-9-3-1-8(2-4-9)13-7-12(19)15-11(18)5-10(17)6-14(15)20-13/h1-7,16-18H	OC1=CC=C(C=C1)C1=CC(=O)C2=C(O1)C=C(O)C=C2O	C15H10O5	C01477		5280443	99443823	18388	CHEMBL28	AGI	4444100	7458
DB07453	2-PHENYL-4H-BENZO[H]CHROMEN-4-ONE	99443924	experimental	Adenosine	2		experimental	VFMMPHCGEFXGIP-UHFFFAOYSA-N	InChI=1S/C19H12O2/c20-17-12-18(14-7-2-1-3-8-14)21-19-15-9-5-4-6-13(15)10-11-16(17)19/h1-12H	O=C1C=C(OC2=C1C=CC1=CC=CC=C21)C1=CC=CC=C1	C19H12O2			11790	99443924	76995	CHEMBL283196	BHF	11297	50014323
DB07776	Flavone	99444247	approved; experimental	Adenosine	2	525-82-6	approved; experimental	VHBFFQKBGNRLFZ-UHFFFAOYSA-N	InChI=1S/C15H10O2/c16-13-10-15(11-6-2-1-3-7-11)17-14-9-5-4-8-12(13)14/h1-10H	O=C1C=C(OC2=CC=CC=C12)C1=CC=CC=C1	C15H10O2	C15608		10680	99444247	42491	CHEMBL275638	FLN	10230	50028962
DB07954	3-isobutyl-1-methyl-7H-xanthine	99444425	experimental	Adenosine	2	28822-58-4	experimental	APIXJSLKIYYUKG-UHFFFAOYSA-N	InChI=1S/C10H14N4O2/c1-6(2)4-14-8-7(11-5-12-8)9(15)13(3)10(14)16/h5-6H,4H2,1-3H3,(H,11,12)	CC(C)CN1C2=C(N=CN2)C(=O)N(C)C1=O	C10H14N4O2	C13708		3758	99444425	34795	CHEMBL275084	IBM	3627	50027176
DB08313	nocodazole	99444784	experimental	Adenosine	2		experimental	KYRVNWMVYQXFEU-UHFFFAOYSA-N	InChI=1S/C14H11N3O3S/c1-20-14(19)17-13-15-9-5-4-8(7-10(9)16-13)12(18)11-3-2-6-21-11/h2-7H,1H3,(H2,15,16,17,19)	COC(=O)NC1=NC2=CC=C(C=C2N1)C(=O)C1=CC=CS1	C14H11N3O3S	C13719		4122	99444784	34892	CHEMBL9514	NZO	3979	97233
DB08770	4-{2-[(7-amino-2-furan-2-yl[1,2,4]triazolo[1,5-a][1,3,5]triazin-5-yl)amino]ethyl}phenol	99445241	experimental	Adenosine	2		experimental	PWTBZOIUWZOPFT-UHFFFAOYSA-N	InChI=1S/C16H15N7O2/c17-14-20-15(18-8-7-10-3-5-11(24)6-4-10)21-16-19-13(22-23(14)16)12-2-1-9-25-12/h1-6,9,24H,7-8H2,(H3,17,18,19,20,21,22)	NC1=NC(NCCC2=CC=C(O)C=C2)=NC2=NC(=NN12)C1=CC=CO1	C16H15N7O2			176407	99445241	92361	CHEMBL113142	ZMA	153646	21190
DB11757	Istradefylline	347828111	investigational	Adenosine	2	155270-99-8	investigational	IQVRBWUUXZMOPW-PKNBQFBNSA-N	InChI=1S/C20H24N4O4/c1-6-23-18-17(19(25)24(7-2)20(23)26)22(3)16(21-18)11-9-13-8-10-14(27-4)15(12-13)28-5/h8-12H,6-7H2,1-5H3/b11-9+	[H]\C(=C(\[H])C1=CC(OC)=C(OC)C=C1)C1=NC2=C(N1C)C(=O)N(CC)C(=O)N2CC	C20H24N4O4			5311037	347828111	134726	CHEMBL431770		4470574	50176050
DB11864	Preladenant	347828202	investigational	Adenosine	2	377727-87-2	investigational	DTYWJKSSUANMHD-UHFFFAOYSA-N	InChI=1S/C25H29N9O3/c1-35-15-16-36-19-6-4-18(5-7-19)32-11-8-31(9-12-32)10-13-33-23-20(17-27-33)24-28-22(21-3-2-14-37-21)30-34(24)25(26)29-23/h2-7,14,17H,8-13,15-16H2,1H3,(H2,26,29)	COCCOC1=CC=C(C=C1)N1CCN(CCN2N=CC3=C2N=C(N)N2N=C(N=C32)C2=CC=CO2)CC1	C25H29N9O3			10117987	347828202		CHEMBL240624		8293510	50202986
DB12156	Cordycepin	347828450	investigational	Adenosine	2	73-03-0	investigational	OFEZSBMBBKLLBJ-BAJZRUMYSA-N	InChI=1S/C10H13N5O3/c11-8-7-9(13-3-12-8)15(4-14-7)10-6(17)1-5(2-16)18-10/h3-6,10,16-17H,1-2H2,(H2,11,12,13)/t5-,6+,10+/m0/s1	[H][C@@]1(CO)C[C@@]([H])(O)[C@@]([H])(O1)N1C=NC2=C(N)N=CN=C12	C10H13N5O3	C08431		6303	347828450	29014	CHEMBL305686	3AD	6064	50144950
DB12203	Tozadenant	347828487	investigational	Adenosine	2	870070-55-6	investigational	XNBRWUQWSKXMPW-UHFFFAOYSA-N	InChI=1S/C19H26N4O4S/c1-19(25)5-7-23(8-6-19)18(24)21-17-20-15-14(26-2)4-3-13(16(15)28-17)22-9-11-27-12-10-22/h3-4,25H,5-12H2,1-2H3,(H,20,21,24)	COC1=C2N=C(NC(=O)N3CCC(C)(O)CC3)SC2=C(C=C1)N1CCOCC1	C19H26N4O4S			11618368	347828487		CHEMBL2105747	9XW	9793117	50011294
DB12295	Evodenoson	347828562	investigational	Adenosine	2	844873-47-8	investigational	SQJXTUJMBYVDBB-RQXXJAGISA-N	InChI=1S/C23H29N7O6/c1-35-23(34)29-9-7-12(8-10-29)3-2-4-14-27-19(24)15-20(28-14)30(11-25-15)22-17(32)16(31)18(36-22)21(33)26-13-5-6-13/h11-13,16-18,22,31-32H,3,5-10H2,1H3,(H,26,33)(H2,24,27,28)/t16-,17+,18-,22+/m0/s1	COC(=O)N1CCC(CC#CC2=NC(N)=C3N=CN([C@@H]4O[C@@H]([C@@H](O)[C@H]4O)C(=O)NC4CC4)C3=N2)CC1	C23H29N7O6			11627443	347828562		CHEMBL1950651		9802190
DB12443	Sonedenoson	347828684	investigational	Adenosine	2	131865-88-8	investigational	WUCQGGOGHZRELS-LSCFUAHRSA-N	InChI=1S/C18H20ClN5O5/c19-10-3-1-9(2-4-10)5-6-28-18-22-15(20)12-16(23-18)24(8-21-12)17-14(27)13(26)11(7-25)29-17/h1-4,8,11,13-14,17,25-27H,5-7H2,(H2,20,22,23)/t11-,13-,14-,17-/m1/s1	NC1=C2N=CN([C@@H]3O[C@H](CO)[C@@H](O)[C@H]3O)C2=NC(OCCC2=CC=C(Cl)C=C2)=N1	C18H20ClN5O5			9910098	347828684		CHEMBL1950553		8085749	50364043
DB12446	Derenofylline	347828687	investigational	Adenosine	2	251945-92-3	investigational	RBZNJGHIKXAKQE-HDJSIYSDSA-N	InChI=1S/C18H20N4O/c23-14-8-6-13(7-9-14)20-18-15-10-11-19-17(15)21-16(22-18)12-4-2-1-3-5-12/h1-5,10-11,13-14,23H,6-9H2,(H2,19,20,21,22)/t13-,14-	O[C@H]1CC[C@@H](CC1)NC1=C2C=CNC2=NC(=N1)C1=CC=CC=C1	C18H20N4O			9953065	347828687				24606007
DB12569	Tonapofylline	347828791	investigational	Adenosine	2	340021-17-2	investigational	ZWTVVWUOTJRXKM-UHFFFAOYSA-N	InChI=1S/C22H32N4O4/c1-3-13-25-17-16(18(29)26(14-4-2)20(25)30)23-19(24-17)22-10-7-21(8-11-22,9-12-22)6-5-15(27)28/h3-14H2,1-2H3,(H,23,24)(H,27,28)	CCCN1C2=C(NC(=N2)C23CCC(CCC(O)=O)(CC2)CC3)C(=O)N(CCC)C1=O	C22H32N4O4			216466	347828791		CHEMBL414157		187607	50199293
DB12691	UK-432097	347828892	investigational	Adenosine	2	380221-63-6	investigational	ZOTHAEBAWXWVID-HXEFRTELSA-N	InChI=1S/C40H47N11O6/c1-2-41-37(54)33-31(52)32(53)39(57-33)51-24-46-30-34(45-23-28(25-11-5-3-6-12-25)26-13-7-4-8-14-26)48-35(49-36(30)51)38(55)43-19-20-44-40(56)47-27-16-21-50(22-17-27)29-15-9-10-18-42-29/h3-15,18,24,27-28,31-33,39,52-53H,2,16-17,19-23H2,1H3,(H,41,54)(H,43,55)(H2,44,47,56)(H,45,48,49)/t31-,32+,33-,39+/m0/s1	[H][C@@]1(O)[C@]([H])(O)[C@]([H])(O[C@@]1([H])N1C=NC2=C(NCC(C3=CC=CC=C3)C3=CC=CC=C3)N=C(N=C12)C(=O)NCCN=C(O)NC1CCN(CC1)C1=CC=CC=N1)C(O)=NCC	C40H47N11O6			9833519	347828892		CHEMBL1096896	UKA	8009243	50316212
DB12885	CF-102	347829040	investigational	Adenosine	2	163042-96-4	investigational	IPSYPUKKXMNCNQ-PFHKOEEOSA-N	InChI=1S/C18H18ClIN6O4/c1-21-16(29)13-11(27)12(28)17(30-13)26-7-23-10-14(24-18(19)25-15(10)26)22-6-8-3-2-4-9(20)5-8/h2-5,7,11-13,17,27-28H,6H2,1H3,(H,21,29)(H,22,24,25)/t11-,12+,13-,17+/m0/s1	CNC(=O)[C@H]1O[C@H]([C@H](O)[C@@H]1O)N1C=NC2=C(NCC3=CC=CC(I)=C3)N=C(Cl)N=C12	C18H18ClIN6O4			3035850	347829040		CHEMBL431733		2299989	21221
DB12919	T-62	347829065	investigational	Adenosine	2	40312-34-3	investigational	OTZVBZFYMFTYKH-UHFFFAOYSA-N	InChI=1S/C15H14ClNOS/c16-10-7-5-9(6-8-10)14(18)13-11-3-1-2-4-12(11)19-15(13)17/h5-8H,1-4,17H2	NC1=C(C(=O)C2=CC=C(Cl)C=C2)C2=C(CCCC2)S1	C15H14ClNOS			855908	347829065		CHEMBL57997		748087	50080540
DB12946	8-cyclopentyl-1,3-dipropylxanthine	347829089	investigational	Adenosine	2	102146-07-6	investigational	FFBDFADSZUINTG-UHFFFAOYSA-N	InChI=1S/C16H24N4O2/c1-3-9-19-14-12(15(21)20(10-4-2)16(19)22)17-13(18-14)11-7-5-6-8-11/h11H,3-10H2,1-2H3,(H,17,18)	CCCN1C2=C(N=C(N2)C2CCCC2)C(=O)N(CCC)C1=O	C16H24N4O2	C13709		1329	347829089	73282	CHEMBL183		1289	21173
DB13122	Trabodenoson	347829245	investigational	Adenosine	2	871108-05-3	investigational	AQLVRTWKJDTWQQ-SDBHATRESA-N	InChI=1S/C15H20N6O6/c22-11-9(5-26-21(24)25)27-15(12(11)23)20-7-18-10-13(16-6-17-14(10)20)19-8-3-1-2-4-8/h6-9,11-12,15,22-23H,1-5H2,(H,16,17,19)/t9-,11-,12-,15-/m1/s1	O[C@@H]1[C@@H](CO[N+]([O-])=O)O[C@H]([C@@H]1O)N1C=NC2=C(NC3CCCC3)N=CN=C12	C15H20N6O6			11610599	347829245		CHEMBL3545407		9785354	97464
DB04029	Phenylalanine Amide	46507043	experimental	Substance-P	77		experimental	OBSIQMZKFXFYLV-QMMMGPOBSA-N	InChI=1S/C9H12N2O/c10-8(9(11)12)6-7-4-2-1-3-5-7/h1-5,8H,6,10H2,(H2,11,12)/t8-/m0/s1	[H][C@](N)(CC1=CC=CC=C1)C(N)=O	C9H12N2O			445694	46507043	21371	CHEMBL350320	NFA	393253	50308386
DB05421	CP-122721	347827729	investigational	Substance-P	77		investigational	ZIWFCOIGUNPHPM-HKUYNNGSSA-N	InChI=1S/C20H23F3N2O2/c1-26-18-10-9-16(27-20(21,22)23)12-15(18)13-25-17-8-5-11-24-19(17)14-6-3-2-4-7-14/h2-4,6-7,9-10,12,17,19,24-25H,5,8,11,13H2,1H3/t17-,19-/m0/s1	COC1=CC=C(OC(F)(F)F)C=C1CN[C@H]1CCCN[C@H]1C1=CC=CC=C1	C20H23F3N2O2			9821217	347827729		CHEMBL319118		7996966	50067935
DB09048	Netupitant	310264992	approved; investigational	Substance-P	77	290297-26-6	approved; investigational	WAXQNWCZJDTGBU-UHFFFAOYSA-N	InChI=1S/C30H32F6N4O/c1-19-8-6-7-9-23(19)24-17-26(40-12-10-38(4)11-13-40)37-18-25(24)39(5)27(41)28(2,3)20-14-21(29(31,32)33)16-22(15-20)30(34,35)36/h6-9,14-18H,10-13H2,1-5H3	CN(C(=O)C(C)(C)C1=CC(=CC(=C1)C(F)(F)F)C(F)(F)F)C1=CN=C(C=C1C1=CC=CC=C1C)N1CCN(C)CC1	C30H32F6N4O		D10572	6451149	310264992	85155	CHEMBL206253		4953629	50178574
DB09291	Rolapitant	310265183	approved; investigational	Substance-P	77	552292-08-7	approved; investigational	FIVSJYGQAIEMOC-ZGNKEGEESA-N	InChI=1S/C25H26F6N2O2/c1-16(17-11-19(24(26,27)28)13-20(12-17)25(29,30)31)35-15-23(18-5-3-2-4-6-18)10-9-22(14-32-23)8-7-21(34)33-22/h2-6,11-13,16,32H,7-10,14-15H2,1H3,(H,33,34)/t16-,22-,23-/m1/s1	C[C@@H](OC[C@]1(CC[C@]2(CCC(=O)N2)CN1)C1=CC=CC=C1)C1=CC(=CC(=C1)C(F)(F)F)C(F)(F)F	C25H26F6N2O2		D10742	10311306	310265183	90908	CHEMBL3707331		8486772
DB11949	Vestipitant	347828275	investigational	Substance-P	77	334476-46-9	investigational	SBBYBXSFWOLDDG-JLTOFOAXSA-N	InChI=1S/C23H24F7N3O/c1-13-8-18(24)4-5-19(13)20-12-31-6-7-33(20)21(34)32(3)14(2)15-9-16(22(25,26)27)11-17(10-15)23(28,29)30/h4-5,8-11,14,20,31H,6-7,12H2,1-3H3/t14-,20-/m1/s1	C[C@@H](N(C)C(=O)N1CCNC[C@@H]1C1=CC=C(F)C=C1C)C1=CC(=CC(=C1)C(F)(F)F)C(F)(F)F	C23H24F7N3O			9832383	347828275		CHEMBL522987		8008111	50413891
DB12427	Orvepitant	347828670	investigational	Substance-P	77	579475-18-6	investigational	XWNBGDJPEXZSQM-VZOBGQTKSA-N	InChI=1S/C31H35F7N4O2/c1-18-12-23(32)4-6-26(18)27-16-24(40-10-11-41-25(17-40)5-7-28(41)43)8-9-42(27)29(44)39(3)19(2)20-13-21(30(33,34)35)15-22(14-20)31(36,37)38/h4,6,12-15,19,24-25,27H,5,7-11,16-17H2,1-3H3/t19-,24+,25+,27-/m1/s1	C[C@@H](N(C)C(=O)N1CC[C@@H](C[C@@H]1C1=CC=C(F)C=C1C)N1CCN2[C@@H](CCC2=O)C1)C1=CC(=CC(=C1)C(F)(F)F)C(F)(F)F	C31H35F7N4O2			9852175	347828670		CHEMBL2105667		8027888	50442585
DB12436	Vofopitant	347828678	investigational	Substance-P	77	168266-90-8	investigational	XILNRORTJVDYRH-HKUYNNGSSA-N	InChI=1S/C21H23F3N6O/c1-31-18-10-9-16(30-20(21(22,23)24)27-28-29-30)12-15(18)13-26-17-8-5-11-25-19(17)14-6-3-2-4-7-14/h2-4,6-7,9-10,12,17,19,25-26H,5,8,11,13H2,1H3/t17-,19-/m0/s1	COC1=CC=C(C=C1CN[C@H]1CCCN[C@H]1C1=CC=CC=C1)N1N=NN=C1C(F)(F)F	C21H23F3N6O			6918331	347828678		CHEMBL522302		5293535	50419354
DB12973	Serlopitant	347829113	investigational	Substance-P	77	860642-69-9	investigational	FLNYCRJBCNNHRH-OIYLJQICSA-N	InChI=1S/C29H28F7NO2/c1-16(19-10-20(28(31,32)33)12-21(11-19)29(34,35)36)39-26-9-4-18-14-37(23-7-8-24(38)13-23)15-25(18)27(26)17-2-5-22(30)6-3-17/h2-3,5-6,10-13,16,18,25-27H,4,7-9,14-15H2,1H3/t16-,18-,25-,26+,27+/m1/s1	C[C@@H](O[C@H]1CC[C@@H]2CN(C[C@H]2[C@@H]1C1=CC=C(F)C=C1)C1=CC(=O)CC1)C1=CC(=CC(=C1)C(F)(F)F)C(F)(F)F	C29H28F7NO2			23653789	347829113		CHEMBL447955		24686685	50277511
DB01207	Ridogrel	46506774	experimental	Thromboxane	80	110140-89-1	experimental	GLLPUTYLZIKEGF-HAVVHWLPSA-N	InChI=1S/C18H17F3N2O3/c19-18(20,21)15-7-3-5-13(11-15)17(14-6-4-9-22-12-14)23-26-10-2-1-8-16(24)25/h3-7,9,11-12H,1-2,8,10H2,(H,24,25)/b23-17+	OC(=O)CCCCO\N=C(\C1=CN=CC=C1)C1=CC(=CC=C1)C(F)(F)F	C18H17F3N2O3			5362391	46506774	135542	CHEMBL280728		4515025	50003795
DB06739	Seratrodast	347827787	experimental	Thromboxane	80	112665-43-7	experimental	ZBVKEHDGYSLCCC-UHFFFAOYSA-N	InChI=1S/C22H26O4/c1-14-15(2)22(26)20(16(3)21(14)25)18(17-10-6-4-7-11-17)12-8-5-9-13-19(23)24/h4,6-7,10-11,18H,5,8-9,12-13H2,1-3H3,(H,23,24)	CC1=C(C)C(=O)C(C(CCCCCC(O)=O)C2=CC=CC=C2)=C(C)C1=O	C22H26O4		D01123	2449	347827787	32126	CHEMBL70972		2355	50018528
DB12204	Terbogrel	347828488	investigational	Thromboxane	80	149979-74-8	investigational	XUTLOCQNGLJNSA-RGVLZGJSSA-N	InChI=1S/C23H27N5O2/c1-23(2,3)28-22(26-16-24)27-19-10-6-8-17(14-19)20(11-4-5-12-21(29)30)18-9-7-13-25-15-18/h6-11,13-15H,4-5,12H2,1-3H3,(H,29,30)(H2,26,27,28)/b20-11+	CC(C)(C)N\C(NC#N)=N\C1=CC=CC(=C1)C(=C/CCCC(O)=O)\C1=CC=CN=C1	C23H27N5O2			6449876	347828488		CHEMBL281398		4952549
DB12321	Ifetroban	347828584	investigational	Thromboxane	80	143443-90-7	investigational	BBPRUNPUJIUXSE-DXKRWKNPSA-N	InChI=1S/C25H32N2O5/c1-2-3-6-13-26-24(30)19-15-31-25(27-19)23-18(20-10-11-21(23)32-20)14-17-8-5-4-7-16(17)9-12-22(28)29/h4-5,7-8,15,18,20-21,23H,2-3,6,9-14H2,1H3,(H,26,30)(H,28,29)/t18-,20-,21+,23-/m0/s1	CCCCCNC(=O)C1=COC(=N1)[C@@H]1[C@H]2CC[C@H](O2)[C@@H]1CC1=CC=CC=C1CCC(O)=O	C25H32N2O5			3037233	347828584		CHEMBL3301673		16736637
DB00376	Trihexyphenidyl	46507717	approved	Muscarinic	50	144-11-6	approved	HWHLPVGTWGOCJO-UHFFFAOYSA-N	InChI=1S/C20H31NO/c22-20(18-10-4-1-5-11-18,19-12-6-2-7-13-19)14-17-21-15-8-3-9-16-21/h1,4-5,10-11,19,22H,2-3,6-9,12-17H2	OC(CCN1CCCCC1)(C1CCCCC1)C1=CC=CC=C1	C20H31NO	C07171		5572	46507717	9720	CHEMBL1490		5371	81462
DB00387	Procyclidine	46505553	approved	Muscarinic	50	77-37-2	approved	WYDUSKDSKCASEF-UHFFFAOYSA-N	InChI=1S/C19H29NO/c21-19(17-9-3-1-4-10-17,18-11-5-2-6-12-18)13-16-20-14-7-8-15-20/h1,3-4,9-10,18,21H,2,5-8,11-16H2	OC(CCN1CCCC1)(C1CCCCC1)C1=CC=CC=C1	C19H29NO	C07378	D08425	4919	46505553	8448	CHEMBL86715		4750	50062598
DB00424	Hyoscyamine	46507345	approved	Muscarinic	50	101-31-5	approved	RKUNBYITZUJHSG-FXUDXRNXSA-N	InChI=1S/C17H23NO3/c1-18-13-7-8-14(18)10-15(9-13)21-17(20)16(11-19)12-5-3-2-4-6-12/h2-6,13-16,19H,7-11H2,1H3/t13-,14+,15+,16-/m1/s1	CN1[C@H]2CC[C@@H]1C[C@@H](C2)OC(=O)[C@H](CO)C1=CC=CC=C1	C17H23NO3	C02046	D00147	154417	46507345	17486	CHEMBL1331216		10246417
DB00496	Darifenacin	46508104	approved; investigational	Muscarinic	50	133099-04-4	approved; investigational	HXGBXQDTNZMWGS-RUZDIDTESA-N	InChI=1S/C28H30N2O2/c29-27(31)28(23-7-3-1-4-8-23,24-9-5-2-6-10-24)25-14-17-30(20-25)16-13-21-11-12-26-22(19-21)15-18-32-26/h1-12,19,25H,13-18,20H2,(H2,29,31)/t25-/m1/s1	NC(=O)C([C@@H]1CCN(CCC2=CC3=C(OCC3)C=C2)C1)(C1=CC=CC=C1)C1=CC=CC=C1	C28H30N2O2		D01699	444031	46508104	391960	CHEMBL1346		392054	50109647
DB00572	Atropine	46507540	approved; vet_approved	Muscarinic	50	51-55-8	approved; vet_approved	RKUNBYITZUJHSG-SPUOUPEWSA-N	InChI=1S/C17H23NO3/c1-18-13-7-8-14(18)10-15(9-13)21-17(20)16(11-19)12-5-3-2-4-6-12/h2-6,13-16,19H,7-11H2,1H3/t13-,14+,15+,16?	CN1[C@H]2CC[C@@H]1C[C@@H](C2)OC(=O)C(CO)C1=CC=CC=C1	C17H23NO3	C01479	D00113	174174	46507540	78734	CHEMBL517712	OIN	10194105	50403547
DB00670	Pirenzepine	46509029	approved	Muscarinic	50	28797-61-7	approved	RMHMFHUVIITRHF-UHFFFAOYSA-N	InChI=1S/C19H21N5O2/c1-22-9-11-23(12-10-22)13-17(25)24-16-7-3-2-5-14(16)19(26)21-15-6-4-8-20-18(15)24/h2-8H,9-13H2,1H3,(H,21,26)	CN1CCN(CC(=O)N2C3=CC=CC=C3C(=O)NC3=C2N=CC=C3)CC1	C19H21N5O2	C07508		4848	46509029	8247	CHEMBL9967		4682	39341
DB00771	Clidinium	46507814	approved	Muscarinic	50	7020-55-5	approved	HOOSGZJRQIVJSZ-NNBUQUNQSA-N	InChI=1S/C22H26NO3/c1-23-14-12-17(13-15-23)20(16-23)26-21(24)22(25,18-8-4-2-5-9-18)19-10-6-3-7-11-19/h2-11,17,20,25H,12-16H2,1H3/q+1/t17-,20?,23+	C[N@@+]12CC[C@@H](CC1)C(C2)OC(=O)C(O)(C1=CC=CC=C1)C1=CC=CC=C1	C22H26NO3	C07853		2784	46507814	3743			26330531	50055977
DB00782	Propantheline	46507187	approved	Muscarinic	50	298-50-0	approved	VVWYOYDLCMFIEM-UHFFFAOYSA-N	InChI=1S/C23H30NO3/c1-16(2)24(5,17(3)4)14-15-26-23(25)22-18-10-6-8-12-20(18)27-21-13-9-7-11-19(21)22/h6-13,16-17,22H,14-15H2,1-5H3/q+1	CC(C)[N+](C)(CCOC(=O)C1C2=CC=CC=C2OC2=CC=CC=C12)C(C)C	C23H30NO3	C07506		4934	46507187	8481	CHEMBL1180725		4765
DB00804	Dicyclomine	46505371	approved	Muscarinic	50	77-19-0	approved	CURUTKGFNZGFSE-UHFFFAOYSA-N	InChI=1S/C19H35NO2/c1-3-20(4-2)15-16-22-18(21)19(13-9-6-10-14-19)17-11-7-5-8-12-17/h17H,3-16H2,1-2H3	CCN(CC)CCOC(=O)C1(CCCCC1)C1CCCCC1	C19H35NO2	C06951		3042	46505371	4514	CHEMBL1123		2934	50010101
DB00809	Tropicamide	46505924	approved; investigational	Muscarinic	50	1508-75-4	approved; investigational	BGDKAVGWHJFAGW-UHFFFAOYSA-N	InChI=1S/C17H20N2O2/c1-2-19(12-14-8-10-18-11-9-14)17(21)16(13-20)15-6-4-3-5-7-15/h3-11,16,20H,2,12-13H2,1H3	CCN(CC1=CC=NC=C1)C(=O)C(CO)C1=CC=CC=C1	C17H20N2O2		D00397	5593	46505924	9757	CHEMBL1200604		5391	82371
DB00979	Cyclopentolate	46504517	approved	Muscarinic	50	512-15-2	approved	SKYSRIRYMSLOIN-UHFFFAOYSA-N	InChI=1S/C17H25NO3/c1-18(2)12-13-21-16(19)15(14-8-4-3-5-9-14)17(20)10-6-7-11-17/h3-5,8-9,15,20H,6-7,10-13H2,1-2H3	CN(C)CCOC(=O)C(C1=CC=CC=C1)C1(O)CCCC1	C17H25NO3	C06932		2905	46504517	4024	CHEMBL1201338		2802	82375
DB01019	Bethanechol	46507707	approved	Muscarinic	50	674-38-4	approved	NZUPCNDJBJXXRF-UHFFFAOYSA-O	InChI=1S/C7H16N2O2/c1-6(11-7(8)10)5-9(2,3)4/h6H,5H2,1-4H3,(H-,8,10)/p+1	CC(C[N+](C)(C)C)OC(N)=O	C7H17N2O2	C06850		2370	46507707	3084	CHEMBL1482		2280	39342
DB01036	Tolterodine	46508059	approved; investigational	Muscarinic	50	124937-51-5	approved; investigational	OOGJQPCLVADCPB-HXUWFJFHSA-N	InChI=1S/C22H31NO/c1-16(2)23(17(3)4)14-13-20(19-9-7-6-8-10-19)21-15-18(5)11-12-22(21)24/h6-12,15-17,20,24H,13-14H2,1-5H3/t20-/m1/s1	CC(C)N(CC[C@H](C1=CC=CC=C1)C1=C(O)C=CC(C)=C1)C(C)C	C22H31NO	C07750	D00646	443879	46508059	9622	CHEMBL1382		391967	50165008
DB01062	Oxybutynin	46508005	approved; investigational	Muscarinic	50	5633-20-5	approved; investigational	XIQVNETUBQGFHX-UHFFFAOYSA-N	InChI=1S/C22H31NO3/c1-3-23(4-2)17-11-12-18-26-21(24)22(25,19-13-7-5-8-14-19)20-15-9-6-10-16-20/h5,7-8,13-14,20,25H,3-4,6,9-10,15-18H2,1-2H3	CCN(CC)CC#CCOC(=O)C(O)(C1CCCCC1)C1=CC=CC=C1	C22H31NO3	C07360	D00465	4634	46508005	7856	CHEMBL1231		4473	50165019
DB01071	Mequitazine	46505779	experimental	Muscarinic	50	29216-28-2	experimental	HOKDBMAJZXIPGC-UHFFFAOYSA-N	InChI=1S/C20H22N2S/c1-3-7-19-17(5-1)22(18-6-2-4-8-20(18)23-19)14-16-13-21-11-9-15(16)10-12-21/h1-8,15-16H,9-14H2	C(C1CN2CCC1CC2)N1C2=CC=CC=C2SC2=CC=CC=C12	C20H22N2S	C12755	D01324	4066	46505779	31821	CHEMBL73451		3926
DB01085	Pilocarpine	46507475	approved; investigational	Muscarinic	50	92-13-7	approved; investigational	QCHFTSOMWOSFHM-WPRPVWTQSA-N	InChI=1S/C11H16N2O2/c1-3-10-8(6-15-11(10)14)4-9-5-12-7-13(9)2/h5,7-8,10H,3-4,6H2,1-2H3/t8-,10-/m0/s1	CC[C@H]1[C@@H](CC2=CN=CN2C)COC1=O	C11H16N2O2	C07474	D00525	5910	46507475	8207	CHEMBL550	9PL	5699	50008072
DB01245	Decamethonium	46507737	approved	Muscarinic	50	156-74-1	approved	MTCUAOILFDZKCO-UHFFFAOYSA-N	InChI=1S/C16H38N2/c1-17(2,3)15-13-11-9-7-8-10-12-14-16-18(4,5)6/h7-16H2,1-6H3/q+2	C[N+](C)(C)CCCCCCCCCC[N+](C)(C)C	C16H38N2	C11733		2968	46507737	41934	CHEMBL1190	DME	2862	50060582
DB01409	Tiotropium	46504448	approved	Muscarinic	50	186691-13-4	approved	LERNTVKEWCAPOY-DZZGSBJMSA-N	InChI=1S/C19H22NO4S2/c1-20(2)12-9-11(10-13(20)17-16(12)24-17)23-18(21)19(22,14-5-3-7-25-14)15-6-4-8-26-15/h3-8,11-13,16-17,22H,9-10H2,1-2H3/q+1/t11-,12-,13+,16-,17+	[H][C@]12O[C@@]1([H])[C@]1([H])C[C@@]([H])(C[C@@]2([H])[N+]1(C)C)OC(=O)C(O)(C1=CC=CS1)C1=CC=CS1	C19H22NO4S2			5487427	46504448	90960	CHEMBL1900528	0HK	19618474
DB01493	Ethylestrenol	46505460	withdrawn	Muscarinic	50	965-90-2	withdrawn	AOXRBFRFYPMWLR-XGXHKTLJSA-N	InChI=1S/C20H32O/c1-3-20(21)13-11-18-17-9-8-14-6-4-5-7-15(14)16(17)10-12-19(18,20)2/h6,15-18,21H,3-5,7-13H2,1-2H3/t15-,16+,17+,18-,19-,20-/m0/s1	[H][C@@]12CC[C@@](O)(CC)[C@@]1(C)CC[C@]1([H])[C@@]3([H])CCCC=C3CC[C@@]21[H]	C20H32O			13765	46505460	31578	CHEMBL1200623		13168
DB01625	Isopropamide	46507726	approved; vet_approved	Muscarinic	50	7492-32-2	approved; vet_approved	JTPUMZTWMWIVPA-UHFFFAOYSA-O	InChI=1S/C23H32N2O/c1-18(2)25(5,19(3)4)17-16-23(22(24)26,20-12-8-6-9-13-20)21-14-10-7-11-15-21/h6-15,18-19H,16-17H2,1-5H3,(H-,24,26)/p+1	CC(C)[N+](C)(CCC(C(N)=O)(C1=CC=CC=C1)C1=CC=CC=C1)C(C)C	C23H33N2O	C07055		3775	46507726	6043	CHEMBL1201232		3643	82074
DB03128	Acetylcholine	46504484	approved; investigational	Muscarinic	50	51-84-3	approved; investigational	OIPILFWXSMYKGL-UHFFFAOYSA-N	InChI=1S/C7H16NO2/c1-7(9)10-6-5-8(2,3)4/h5-6H2,1-4H3/q+1	CC(=O)OCC[N+](C)(C)C	C7H16NO2	C01996		187	46504484	15355	CHEMBL667	ACH	182	10759
DB04365	Arecoline	46507231	experimental	Muscarinic	50	63-75-2	experimental	HJJPJSXJAXAIPN-UHFFFAOYSA-N	InChI=1S/C8H13NO2/c1-9-5-3-4-7(6-9)8(10)11-2/h4H,3,5-6H2,1-2H3	COC(=O)C1=CCCN(C)C1	C8H13NO2	C10129		2230	46507231	2814	CHEMBL7303		13872064	46858
DB04843	Mepenzolate	46508905	approved	Muscarinic	50	25990-43-6	approved	GKNPSSNBBWDAGH-UHFFFAOYSA-N	InChI=1S/C21H26NO3/c1-22(2)15-9-14-19(16-22)25-20(23)21(24,17-10-5-3-6-11-17)18-12-7-4-8-13-18/h3-8,10-13,19,24H,9,14-16H2,1-2H3/q+1	C[N+]1(C)CCCC(C1)OC(=O)C(O)(C1=CC=CC=C1)C1=CC=CC=C1	C21H26NO3	C07818		4057	46508905	94411	CHEMBL524004		3917	50377964
DB06787	Hexocyclium	310264885	approved	Muscarinic	50	6004-98-4	approved	ZRYHPQCHHOKSMD-UHFFFAOYSA-N	InChI=1S/C20H33N2O/c1-22(2)15-13-21(14-16-22)17-20(23,18-9-5-3-6-10-18)19-11-7-4-8-12-19/h3,5-6,9-10,19,23H,4,7-8,11-17H2,1-2H3/q+1	C[N+]1(C)CCN(CC(O)(C2CCCCC2)C2=CC=CC=C2)CC1	C20H33N2O	C07811		24199	310264885	5707	CHEMBL1201325		22621	81959
DB08801	Dimetindene	99445271	approved; investigational	Muscarinic	50	5636-83-9	approved; investigational	MVMQESMQSYOVGV-UHFFFAOYSA-N	InChI=1S/C20H24N2/c1-15(19-10-6-7-12-21-19)20-17(11-13-22(2)3)14-16-8-4-5-9-18(16)20/h4-10,12,15H,11,13-14H2,1-3H3	CC(C1=C(CCN(C)C)CC2=CC=CC=C12)C1=CC=CC=N1	C20H24N2		D07853	21855	99445271	135222	CHEMBL22108		20541	81452
DB08882	Linagliptin	175427132	approved	Muscarinic	50	668270-12-0	approved	LTXREWYXXSTFRX-QGZVFWFLSA-N	InChI=1S/C25H28N8O2/c1-4-5-13-32-21-22(29-24(32)31-12-8-9-17(26)14-31)30(3)25(35)33(23(21)34)15-20-27-16(2)18-10-6-7-11-19(18)28-20/h6-7,10-11,17H,8-9,12-15,26H2,1-3H3/t17-/m1/s1	CC#CCN1C(=NC2=C1C(=O)N(CC1=NC3=C(C=CC=C3)C(C)=N1)C(=O)N2C)N1CCC[C@@H](N)C1	C25H28N8O2		D09566	10096344	175427132	68610	CHEMBL237500	356	8271879	50228403
DB08897	Aclidinium	175427140	approved	Muscarinic	50	727649-81-2	approved	ASMXXROZKSBQIH-VITNCHFBSA-N	InChI=1S/C26H30NO4S2/c28-25(26(29,23-9-4-17-32-23)24-10-5-18-33-24)31-22-19-27(14-11-20(22)12-15-27)13-6-16-30-21-7-2-1-3-8-21/h1-5,7-10,17-18,20,22,29H,6,11-16,19H2/q+1/t20?,22-,27?/m0/s1	OC(C(=O)O[C@H]1C[N+]2(CCCOC3=CC=CC=C3)CCC1CC2)(C1=CC=CS1)C1=CC=CS1	C26H30NO4S2		D08837	11434515	175427140	65346	CHEMBL1194325		9609381	50296331
DB09076	Umeclidinium	347827824	approved	Muscarinic	50	869185-19-3	approved	FVTWTVQXNAJTQP-UHFFFAOYSA-N	InChI=1S/C29H34NO2/c31-29(26-12-6-2-7-13-26,27-14-8-3-9-15-27)28-16-19-30(20-17-28,21-18-28)22-23-32-24-25-10-4-1-5-11-25/h1-15,31H,16-24H2/q+1	OC(C1=CC=CC=C1)(C1=CC=CC=C1)C12CC[N+](CCOCC3=CC=CC=C3)(CC1)CC2	C29H34NO2		D10180	11519070	347827824	79041	CHEMBL1187833		9693858	50267614
DB11315	Methscopolamine	347827965	approved	Muscarinic	50	13265-10-6	approved	LZCOQTDXKCNBEE-IKIFYQGPSA-N	InChI=1S/C18H24NO4/c1-19(2)14-8-12(9-15(19)17-16(14)23-17)22-18(21)13(10-20)11-6-4-3-5-7-11/h3-7,12-17,20H,8-10H2,1-2H3/q+1/t12-,13-,14-,15+,16-,17+/m1/s1	C[N+]1(C)[C@H]2C[C@@H](C[C@@H]1[C@H]1O[C@@H]21)OC(=O)[C@H](CO)C1=CC=CC=C1	C18H24NO4			71183	347827965	135361	CHEMBL376897	3C0	21106347	50241132
DB11855	Revefenacin	347828196	approved; investigational	Muscarinic	50	864750-70-9	approved; investigational	FYDWDCIFZSGNBU-UHFFFAOYSA-N	InChI=1S/C35H43N5O4/c1-38(34(42)29-13-11-26(12-14-29)25-40-19-15-28(16-20-40)33(36)41)23-24-39-21-17-30(18-22-39)44-35(43)37-32-10-6-5-9-31(32)27-7-3-2-4-8-27/h2-14,28,30H,15-25H2,1H3,(H2,36,41)(H,37,43)	CN(CCN1CCC(CC1)OC(=O)NC1=CC=CC=C1C1=CC=CC=C1)C(=O)C1=CC=C(CN2CCC(CC2)C(N)=O)C=C1	C35H43N5O4			11753673	347828196		CHEMBL3833319		9928376
DB12115	AZD-9164	347828416	investigational	Muscarinic	50	1034978-04-5	investigational	FNYFFCOCVNTJCD-NNMXADRKSA-N	InChI=1S/C29H38FN2O2/c1-29(25-8-4-2-5-9-25,31-17-6-3-7-18-31)28(33)34-27-22-32(20-15-24(27)16-21-32)19-14-23-10-12-26(30)13-11-23/h2,4-5,8-13,24,27H,3,6-7,14-22H2,1H3/q+1/t24?,27-,29-,32?/m0/s1	C[C@@](N1CCCCC1)(C(=O)O[C@H]1C[N+]2(CCC3=CC=C(F)C=C3)CCC1CC2)C1=CC=CC=C1	C29H38FN2O2			44517831	347828416		CHEMBL1921904		28481905	50419505
DB12287	Talsaclidine	347828555	investigational	Muscarinic	50	147025-53-4	investigational	XVFJONKUSLSKSW-JTQLQIEISA-N	InChI=1S/C10H15NO/c1-2-7-12-10-8-11-5-3-9(10)4-6-11/h1,9-10H,3-8H2/t10-/m0/s1	C#CCO[C@H]1CN2CCC1CC2	C10H15NO			71792	347828555		CHEMBL2111051		64819	50119648
DB12408	PF-03635659	347828654	investigational	Muscarinic	50	931409-24-4	investigational	WGOJWDWKHJHXSV-UHFFFAOYSA-N	InChI=1S/C28H32N2O3/c1-27(2,30-19-25(20-30)33-24-15-9-14-23(31)18-24)16-17-28(26(29)32,21-10-5-3-6-11-21)22-12-7-4-8-13-22/h3-15,18,25,31H,16-17,19-20H2,1-2H3,(H2,29,32)	CC(C)(CCC(C(N)=O)(C1=CC=CC=C1)C1=CC=CC=C1)N1CC(C1)OC1=CC=CC(O)=C1	C28H32N2O3			16065403	347828654		CHEMBL1910856		17225004	50355622
DB01068	Clonazepam	46507677	approved; illicit	Gamma-aminobutyric	29	1622-61-3	approved; illicit	DGBIGWXXNGSACT-UHFFFAOYSA-N	InChI=1S/C15H10ClN3O3/c16-12-4-2-1-3-10(12)15-11-7-9(19(21)22)5-6-13(11)18-14(20)8-17-15/h1-7H,8H2,(H,18,20)	[O-][N+](=O)C1=CC2=C(NC(=O)CN=C2C2=CC=CC=C2Cl)C=C1	C15H10ClN3O3		D00280	2802	46507677	3756	CHEMBL452		2700	50019213
DB01544	Flunitrazepam	46504553	approved; illicit	Gamma-aminobutyric	29	1622-62-4	approved; illicit	PPTYJKAXVCCBDU-UHFFFAOYSA-N	InChI=1S/C16H12FN3O3/c1-19-14-7-6-10(20(22)23)8-12(14)16(18-9-15(19)21)11-4-2-3-5-13(11)17/h2-8H,9H2,1H3	CN1C2=C(C=C(C=C2)[N+]([O-])=O)C(=NCC1=O)C1=CC=CC=C1F	C16H12FN3O3		D01230	3380	46504553	31622	CHEMBL13280		3263	25878
DB00187	Esmolol	46506146	approved	Beta-adrenergic	8	81147-92-4	approved	AQNDDEOPVVGCPG-UHFFFAOYSA-N	InChI=1S/C16H25NO4/c1-12(2)17-10-14(18)11-21-15-7-4-13(5-8-15)6-9-16(19)20-3/h4-5,7-8,12,14,17-18H,6,9-11H2,1-3H3	COC(=O)CCC1=CC=C(OCC(O)CNC(C)C)C=C1	C16H25NO4	C06980	D07916	59768	46506146	88206	CHEMBL768		53916	50404796
DB00195	Betaxolol	46506041	approved; investigational	Beta-adrenergic	8	63659-18-7	approved; investigational	NWIUTZDMDHAVTP-UHFFFAOYSA-N	InChI=1S/C18H29NO3/c1-14(2)19-11-17(20)13-22-18-7-5-15(6-8-18)9-10-21-12-16-3-4-16/h5-8,14,16-17,19-20H,3-4,9-13H2,1-2H3	CC(C)NCC(O)COC1=CC=C(CCOCC2CC2)C=C1	C18H29NO3	C06849		2369	46506041	3082	CHEMBL423		2279	50405521
DB00221	Isoetarine	46505384	approved	Beta-adrenergic	8	79490-84-9	approved	HUYWAWARQUIQLE-UHFFFAOYSA-N	InChI=1S/C13H21NO3/c1-4-10(14-8(2)3)13(17)9-5-6-11(15)12(16)7-9/h5-8,10,13-17H,4H2,1-3H3	CCC(NC(C)C)C(O)C1=CC(O)=C(O)C=C1	C13H21NO3	C07053	D04625	3762	46505384	6005	CHEMBL1201213		3630	52083
DB00264	Metoprolol	46506211	approved; investigational	Beta-adrenergic	8	51384-51-1	approved; investigational	IUBSYMUCCVWXPE-UHFFFAOYSA-N	InChI=1S/C15H25NO3/c1-12(2)16-10-14(17)11-19-15-6-4-13(5-7-15)8-9-18-3/h4-7,12,14,16-17H,8-11H2,1-3H3	COCCC1=CC=C(OCC(O)CNC(C)C)C=C1	C15H25NO3	C07202	D02358	4171	46506211	6904	CHEMBL13		4027	25756
DB00373	Timolol	46507733	approved	Beta-adrenergic	8	26839-75-8	approved	BLJRIMJGRPQVNF-JTQLQIEISA-N	InChI=1S/C13H24N4O3S/c1-13(2,3)14-8-10(18)9-20-12-11(15-21-16-12)17-4-6-19-7-5-17/h10,14,18H,4-9H2,1-3H3/t10-/m0/s1	[H][C@](O)(CNC(C)(C)C)COC1=NSN=C1N1CCOCC1	C13H24N4O3S	C07141		33624	46507733	9599	CHEMBL499	TIM	31013	50292219
DB00489	Sotalol	46505012	approved	Beta-adrenergic	8	3930-20-9	approved	ZBMZVLHSJCTVON-UHFFFAOYSA-N	InChI=1S/C12H20N2O3S/c1-9(2)13-8-12(15)10-4-6-11(7-5-10)14-18(3,16)17/h4-7,9,12-15H,8H2,1-3H3	CC(C)NCC(O)C1=CC=C(NS(C)(=O)=O)C=C1	C12H20N2O3S	C07309		5253	46505012	63622	CHEMBL471		5063	25762
DB00521	Carteolol	46507513	approved	Beta-adrenergic	8	51781-06-7	approved	LWAFSWPYPHEXKX-UHFFFAOYSA-N	InChI=1S/C16H24N2O3/c1-16(2,3)17-9-11(19)10-21-14-6-4-5-13-12(14)7-8-15(20)18-13/h4-6,11,17,19H,7-10H2,1-3H3,(H,18,20)	CC(C)(C)NCC(O)COC1=CC=CC2=C1CCC(=O)N2	C16H24N2O3	C06874	D07624	2583	46507513	3437	CHEMBL839		2485	50040065
DB00571	Propranolol	46505387	approved; investigational	Beta-adrenergic	8	525-66-6	approved; investigational	AQHHHDLHHXJYJD-UHFFFAOYSA-N	InChI=1S/C16H21NO2/c1-12(2)17-10-14(18)11-19-16-9-5-7-13-6-3-4-8-15(13)16/h3-9,12,14,17-18H,10-11H2,1-2H3	CC(C)NCC(O)COC1=CC=CC2=CC=CC=C12	C16H21NO2	C07407		4946	46505387	8499	CHEMBL27		4777	25761
DB00612	Bisoprolol	46508844	approved	Beta-adrenergic	8	66722-44-9	approved	VHYCDWMUTMEGQY-UHFFFAOYSA-N	InChI=1S/C18H31NO4/c1-14(2)19-11-17(20)13-23-18-7-5-16(6-8-18)12-21-9-10-22-15(3)4/h5-8,14-15,17,19-20H,9-13H2,1-4H3	CC(C)NCC(O)COC1=CC=C(COCCOC(C)C)C=C1	C18H31NO4	C06852	D02342	2405	46508844	3127	CHEMBL645		2312	25751
DB00668	Epinephrine	46509097	approved; vet_approved	Beta-adrenergic	8	51-43-4	approved; vet_approved	UCTWMZQNUQWSLP-VIFPVBQESA-N	InChI=1S/C9H13NO3/c1-10-5-9(13)6-2-3-7(11)8(12)4-6/h2-4,9-13H,5H2,1H3/t9-/m0/s1	CNC[C@H](O)C1=CC(O)=C(O)C=C1	C9H13NO3	C00788	D00095	5816	46509097	28918	CHEMBL679	ALE	5611	50029050
DB00816	Orciprenaline	46504464	approved	Beta-adrenergic	8	586-06-1	approved	LMOINURANNBYCM-UHFFFAOYSA-N	InChI=1S/C11H17NO3/c1-7(2)12-6-11(15)8-3-9(13)5-10(14)4-8/h3-5,7,11-15H,6H2,1-2H3	CC(C)NCC(O)C1=CC(O)=CC(O)=C1	C11H17NO3	C07144	D00685	4086	46504464	83329	CHEMBL776		3944	50295572
DB00866	Alprenolol	46506033	experimental; withdrawn	Beta-adrenergic	8	13655-52-2	experimental; withdrawn	PAZJSJFMUHDSTF-UHFFFAOYSA-N	InChI=1S/C15H23NO2/c1-4-7-13-8-5-6-9-15(13)18-11-14(17)10-16-12(2)3/h4-6,8-9,12,14,16-17H,1,7,10-11H2,2-3H3	CC(C)NCC(O)COC1=CC=CC=C1CC=C	C15H23NO2		D07156	2119	46506033	51211	CHEMBL266195		2035	25764
DB00867	Ritodrine	46505273	approved; investigational	Beta-adrenergic	8	26652-09-5	approved; investigational	IOVGROKTTNBUGK-SJCJKPOMSA-N	InChI=1S/C17H21NO3/c1-12(17(21)14-4-8-16(20)9-5-14)18-11-10-13-2-6-15(19)7-3-13/h2-9,12,17-21H,10-11H2,1H3/t12-,17-/m0/s1	C[C@H](NCCC1=CC=C(O)C=C1)[C@H](O)C1=CC=C(O)C=C1	C17H21NO3	C07239	D02359	33572	46505273	8872	CHEMBL785		30971	97162
DB00871	Terbutaline	46506887	approved	Beta-adrenergic	8	23031-25-6	approved	XWTYSIMOBUGWOL-UHFFFAOYSA-N	InChI=1S/C12H19NO3/c1-12(2,3)13-7-11(16)8-4-9(14)6-10(15)5-8/h4-6,11,13-16H,7H2,1-3H3	CC(C)(C)NCC(O)C1=CC(O)=CC(O)=C1	C12H19NO3	C07129		5403	46506887	9449	CHEMBL1760		5210	25770
DB00938	Salmeterol	46508024	approved	Beta-adrenergic	8	89365-50-4	approved	GIIZNNXWQWCKIB-UHFFFAOYSA-N	InChI=1S/C25H37NO4/c27-20-23-18-22(13-14-24(23)28)25(29)19-26-15-7-1-2-8-16-30-17-9-6-12-21-10-4-3-5-11-21/h3-5,10-11,13-14,18,25-29H,1-2,6-9,12,15-17,19-20H2	OCC1=C(O)C=CC(=C1)C(O)CNCCCCCCOCCCCC1=CC=CC=C1	C25H37NO4	C07241	D05792	5152	46508024	64064	CHEMBL1263		4968	25771
DB00983	Formoterol	46507099	approved; investigational	Beta-adrenergic	8	73573-87-2	approved; investigational	BPZSYCZIITTYBL-UHFFFAOYSA-N	InChI=1S/C19H24N2O4/c1-13(9-14-3-6-16(25-2)7-4-14)20-11-19(24)15-5-8-18(23)17(10-15)21-12-22/h3-8,10,12-13,19-20,23-24H,9,11H2,1-2H3,(H,21,22)	COC1=CC=C(CC(C)NCC(O)C2=CC(NC=O)=C(O)C=C2)C=C1	C19H24N2O4	C07805		3410	46507099	63082	CHEMBL1256786		3292	86453
DB01001	Salbutamol	46505312	approved; vet_approved	Beta-adrenergic	8	18559-94-9	approved; vet_approved	NDAUXUAQIAJITI-UHFFFAOYSA-N	InChI=1S/C13H21NO3/c1-13(2,3)14-7-12(17)9-4-5-11(16)10(6-9)8-15/h4-6,12,14-17H,7-8H2,1-3H3	CC(C)(C)NCC(O)C1=CC(CO)=C(O)C=C1	C13H21NO3		D02147	2083	46505312	2549	CHEMBL714		1999	25769
DB01064	Isoprenaline	46507323	approved; investigational	Beta-adrenergic	8	7683-59-2	approved; investigational	JWZZKOKVBUJMES-UHFFFAOYSA-N	InChI=1S/C11H17NO3/c1-7(2)12-6-11(15)8-3-4-9(13)10(14)5-8/h3-5,7,11-15H,6H2,1-2H3	CC(C)NCC(O)C1=CC(O)=C(O)C=C1	C11H17NO3	C07056		3779	46507323	64317	CHEMBL434		3647	25392
DB01136	Carvedilol	46505146	approved; investigational	Beta-adrenergic	8	72956-09-3	approved; investigational	OGHNVEJMJSYVRP-UHFFFAOYSA-N	InChI=1S/C24H26N2O4/c1-28-21-10-4-5-11-22(21)29-14-13-25-15-17(27)16-30-23-12-6-9-20-24(23)18-7-2-3-8-19(18)26-20/h2-12,17,25-27H,13-16H2,1H3	COC1=CC=CC=C1OCCNCC(O)COC1=CC=CC2=C1C1=CC=CC=C1N2	C24H26N2O4	C06875	D00255	2585	46505146	3441	CHEMBL723		2487	25759
DB01193	Acebutolol	46509113	approved; investigational	Beta-adrenergic	8	37517-30-9	approved; investigational	GOEMGAFJFRBGGG-UHFFFAOYSA-N	InChI=1S/C18H28N2O4/c1-5-6-18(23)20-14-7-8-17(16(9-14)13(4)21)24-11-15(22)10-19-12(2)3/h7-9,12,15,19,22H,5-6,10-11H2,1-4H3,(H,20,23)	CCCC(=O)NC1=CC(C(C)=O)=C(OCC(O)CNC(C)C)C=C1	C18H28N2O4	C06803	D02338	1978	46509113	2379	CHEMBL642		1901	25755
DB01203	Nadolol	46505509	approved	Beta-adrenergic	8	42200-33-9	approved	VWPOSFSPZNDTMJ-UCWKZMIHSA-N	InChI=1S/C17H27NO4/c1-17(2,3)18-9-12(19)10-22-16-6-4-5-11-7-14(20)15(21)8-13(11)16/h4-6,12,14-15,18-21H,7-10H2,1-3H3/t12?,14-,15+/m1/s1	CC(C)(C)NCC(O)COC1=CC=CC2=C1C[C@H](O)[C@H](O)C2	C17H27NO4		D00432	39147	46505509	7444	CHEMBL649		35815	25766
DB01210	Levobunolol	46507518	approved	Beta-adrenergic	8	47141-42-4	approved	IXHBTMCLRNMKHZ-LBPRGKRZSA-N	InChI=1S/C17H25NO3/c1-17(2,3)18-10-12(19)11-21-16-9-5-6-13-14(16)7-4-8-15(13)20/h5-6,9,12,18-19H,4,7-8,10-11H2,1-3H3/t12-/m0/s1	CC(C)(C)NC[C@H](O)COC1=CC=CC2=C1CCCC2=O	C17H25NO3	C07914		39468	46507518	6438	CHEMBL1201237		36089
DB01288	Fenoterol	46509099	approved; investigational	Beta-adrenergic	8	13392-18-2	approved; investigational	LSLYOANBFKQKPT-UHFFFAOYSA-N	InChI=1S/C17H21NO4/c1-11(6-12-2-4-14(19)5-3-12)18-10-17(22)13-7-15(20)9-16(21)8-13/h2-5,7-9,11,17-22H,6,10H2,1H3	CC(CC1=CC=C(O)C=C1)NCC(O)C1=CC(O)=CC(O)=C1	C17H21NO4			3343	46509099	149226	CHEMBL32800		3226	50131281
DB01297	Practolol	46507496	approved	Beta-adrenergic	8	6673-35-4	approved	DURULFYMVIFBIR-UHFFFAOYSA-N	InChI=1S/C14H22N2O3/c1-10(2)15-8-13(18)9-19-14-6-4-12(5-7-14)16-11(3)17/h4-7,10,13,15,18H,8-9H2,1-3H3,(H,16,17)	CC(C)NCC(O)COC1=CC=C(NC(C)=O)C=C1	C14H22N2O3	C11696	D05587	4883	46507496	258351	CHEMBL6995		4715	25749
DB01407	Clenbuterol	46508373	approved; investigational; vet_approved	Beta-adrenergic	8	37148-27-9	approved; investigational; vet_approved	STJMRWALKKWQGH-UHFFFAOYSA-N	InChI=1S/C12H18Cl2N2O/c1-12(2,3)16-6-10(17)7-4-8(13)11(15)9(14)5-7/h4-5,10,16-17H,6,15H2,1-3H3	CC(C)(C)NCC(O)C1=CC(Cl)=C(N)C(Cl)=C1	C12H18Cl2N2O			2783	46508373	174690	CHEMBL49080		2681	27958
DB03322	Dexpropranolol	46504537	experimental	Beta-adrenergic	8	5051-22-9	experimental	AQHHHDLHHXJYJD-CQSZACIVSA-N	InChI=1S/C16H21NO2/c1-12(2)17-10-14(18)11-19-16-9-5-7-13-6-3-4-8-15(13)16/h3-9,12,14,17-18H,10-11H2,1-2H3/t14-/m1/s1	CC(C)NC[C@@H](O)COC1=CC=CC2=C1C=CC=C2	C16H21NO2	C11193		21138	46504537	8736	CHEMBL275742	SNP	19877	60973
DB05039	Indacaterol	175426936	approved	Beta-adrenergic	8	312753-06-3	approved	QZZUEBNBZAPZLX-QFIPXVFZSA-N	InChI=1S/C24H28N2O3/c1-3-14-9-16-11-18(12-17(16)10-15(14)4-2)25-13-22(28)19-5-7-21(27)24-20(19)6-8-23(29)26-24/h5-10,18,22,25,27-28H,3-4,11-13H2,1-2H3,(H,26,29)/t22-/m0/s1	CCC1=C(CC)C=C2CC(CC2=C1)NC[C@H](O)C1=C2C=CC(=O)NC2=C(O)C=C1	C24H28N2O3		D09318	6918554	175426936	68575	CHEMBL1095777		5293751	50318159
DB05395	Amibegron	347827725	investigational	Beta-adrenergic	8		investigational	RDJQCOBTKKAQAH-FPOVZHCZSA-N	InChI=1S/C22H26ClNO4/c1-2-27-22(26)14-28-20-9-7-15-6-8-19(11-17(15)12-20)24-13-21(25)16-4-3-5-18(23)10-16/h3-5,7,9-10,12,19,21,24-25H,2,6,8,11,13-14H2,1H3/t19-,21-/m0/s1	CCOC(=O)COC1=CC=C2CC[C@@H](CC2=C1)NC[C@H](O)C1=CC=CC(Cl)=C1	C22H26ClNO4			3035442	347827725		CHEMBL1193948		2299682
DB08808	Bupranolol	99445278	experimental	Beta-adrenergic	8	14556-46-8	experimental	HQIRNZOQPUAHHV-UHFFFAOYSA-N	InChI=1S/C14H22ClNO2/c1-10-5-6-12(15)13(7-10)18-9-11(17)8-16-14(2,3)4/h5-7,11,16-17H,8-9H2,1-4H3	CC1=CC(OCC(O)CNC(C)(C)C)=C(Cl)C=C1	C14H22ClNO2		D07590	2475	99445278	135123	CHEMBL305380		2381	25765
DB09080	Olodaterol	310265008	approved	Beta-adrenergic	8	868049-49-4	approved	COUYJEVMBVSIHV-SFHVURJKSA-N	InChI=1S/C21H26N2O5/c1-21(2,10-13-4-6-15(27-3)7-5-13)22-11-18(25)16-8-14(24)9-17-20(16)28-12-19(26)23-17/h4-9,18,22,24-25H,10-12H2,1-3H3,(H,23,26)/t18-/m0/s1	COC1=CC=C(CC(C)(C)NC[C@H](O)C2=C3OCC(=O)NC3=CC(O)=C2)C=C1	C21H26N2O5		D10145	11504295	310265008	82700	CHEMBL605846		9679097
DB09082	Vilanterol	347827825	approved	Beta-adrenergic	8	503068-34-6	approved	DAFYYTQWSAWIGS-DEOSSOPVSA-N	InChI=1S/C24H33Cl2NO5/c25-21-6-5-7-22(26)20(21)17-32-13-12-31-11-4-2-1-3-10-27-15-24(30)18-8-9-23(29)19(14-18)16-28/h5-9,14,24,27-30H,1-4,10-13,15-17H2/t24-/m0/s1	[H][C@](O)(CNCCCCCCOCCOCC1=C(Cl)C=CC=C1Cl)C1=CC(CO)=C(O)C=C1	C24H33Cl2NO5		D10501	10184665	347827825	75037	CHEMBL1198857		8360167	50416060
DB09204	Arotinolol	310265112	investigational	Beta-adrenergic	8	68377-92-4	investigational	BHIAIPWSVYSKJS-UHFFFAOYSA-N	InChI=1S/C15H21N3O2S3/c1-15(2,3)17-6-9(19)7-21-14-18-10(8-22-14)11-4-5-12(23-11)13(16)20/h4-5,8-9,17,19H,6-7H2,1-3H3,(H2,16,20)	CC(C)(C)NCC(O)CSC1=NC(=CS1)C1=CC=C(S1)C(N)=O	C15H21N3O2S3		D07465	2239	310265112	135569	CHEMBL93298		2152	81885
DB11871	PF-00610355	347828208	investigational	Beta-adrenergic	8	862541-45-5	investigational	YPHDIMUXXABSSO-YTTGMZPUSA-N	InChI=1S/C34H39N3O6S/c1-34(2,36-22-32(40)28-12-15-31(39)30(19-28)37-44(3,42)43)20-24-7-4-6-23(16-24)18-33(41)35-21-25-8-5-9-27(17-25)26-10-13-29(38)14-11-26/h4-17,19,32,36-40H,18,20-22H2,1-3H3,(H,35,41)/t32-/m0/s1	CC(C)(CC1=CC=CC(CC(=O)NCC2=CC=CC(=C2)C2=CC=C(O)C=C2)=C1)NC[C@H](O)C1=CC=C(O)C(NS(C)(=O)=O)=C1	C34H39N3O6S			11505444	347828208		CHEMBL1240967		9680243	50326537
DB12092	Naftopidil	347828396	investigational	Beta-adrenergic	8	57149-07-2	investigational	HRRBJVNMSRJFHQ-UHFFFAOYSA-N	InChI=1S/C24H28N2O3/c1-28-24-11-5-4-10-22(24)26-15-13-25(14-16-26)17-20(27)18-29-23-12-6-8-19-7-2-3-9-21(19)23/h2-12,20,27H,13-18H2,1H3	COC1=CC=CC=C1N1CCN(CC(O)COC2=CC=CC3=CC=CC=C23)CC1	C24H28N2O3			4418	347828396	31891	CHEMBL142635		4265	50773
DB12100	Abediterol	347828404	investigational	Beta-adrenergic	8	915133-65-2	investigational	SFYAXIFVXBKRPK-QFIPXVFZSA-N	InChI=1S/C25H30F2N2O4/c26-25(27,18-8-4-3-5-9-18)17-33-15-7-2-1-6-14-28-16-22(31)19-10-12-21(30)24-20(19)11-13-23(32)29-24/h3-5,8-13,22,28,30-31H,1-2,6-7,14-17H2,(H,29,32)/t22-/m0/s1	O[C@@H](CNCCCCCCOCC(F)(F)C1=CC=CC=C1)C1=C2C=CC(=O)NC2=C(O)C=C1	C25H30F2N2O4			11962616	347828404	142077	CHEMBL3039530		10136846
DB12248	Tulobuterol	347828525	investigational	Beta-adrenergic	8	41570-61-0	investigational	YREYLAVBNPACJM-UHFFFAOYSA-N	InChI=1S/C12H18ClNO/c1-12(2,3)14-8-11(15)9-6-4-5-7-10(9)13/h4-7,11,14-15H,8H2,1-3H3	CC(C)(C)NCC(O)C1=CC=CC=C1Cl	C12H18ClNO			5606	347828525	93856	CHEMBL1159717		5404	50421717
DB12803	Dichloroisoproterenol	347828978	investigational	Beta-adrenergic	8	59-61-0	investigational	VKMGSWIFEHZQRS-UHFFFAOYSA-N	InChI=1S/C11H15Cl2NO/c1-7(2)14-6-11(15)8-3-4-9(12)10(13)5-8/h3-5,7,11,14-15H,6H2,1-2H3	CC(C)NCC(O)C1=CC=C(Cl)C(Cl)=C1	C11H15Cl2NO			5806	347828978		CHEMBL30816		5601	50036835
DB12858	LY-377604	347829017	investigational	Beta-adrenergic	8	204592-94-9	investigational	RBSGUQYXRDKPAE-QFIPXVFZSA-N	InChI=1S/C31H32N4O4/c1-31(2,16-20-10-13-23(14-11-20)39-28-15-12-21(17-33-28)30(32)37)34-18-22(36)19-38-27-9-5-8-26-29(27)24-6-3-4-7-25(24)35-26/h3-15,17,22,34-36H,16,18-19H2,1-2H3,(H2,32,37)/t22-/m0/s1	CC(C)(CC1=CC=C(OC2=CC=C(C=N2)C(N)=O)C=C1)NC[C@H](O)COC1=CC=CC2=C1C1=C(N2)C=CC=C1	C31H32N4O4			9849699	347829017		CHEMBL2012520		8025412	50379086
DB13139	Levosalbutamol	347829257	approved; investigational	Beta-adrenergic	8	34391-04-3	approved; investigational	NDAUXUAQIAJITI-LBPRGKRZSA-N	InChI=1S/C13H21NO3/c1-13(2,3)14-7-12(17)9-4-5-11(16)10(6-9)8-15/h4-6,12,14-17H,7-8H2,1-3H3/t12-/m0/s1	CC(C)(C)NC[C@H](O)C1=CC(CO)=C(O)C=C1	C13H21NO3	C11770	D08124	123600	347829257	8746	CHEMBL1002	68H	110192	50361247
DB13781	Xamoterol	347829315	experimental	Beta-adrenergic	8	81801-12-9	experimental	DXPOSRCHIDYWHW-UHFFFAOYSA-N	InChI=1S/C16H25N3O5/c20-13-1-3-15(4-2-13)24-12-14(21)11-17-5-6-18-16(22)19-7-9-23-10-8-19/h1-4,14,17,20-21H,5-12H2,(H,18,22)	OC(CNCCN=C(O)N1CCOCC1)COC1=CC=C(O)C=C1	C16H25N3O5	C11775		155774	347829315	10055	CHEMBL75753		137213
DB00206	Reserpine	46505863	approved; investigational	5-hydroxytryptamine	1	50-55-5	approved; investigational	QEVHRUUCFGRFIF-MDEJGZGSSA-N	InChI=1S/C33H40N2O9/c1-38-19-7-8-20-21-9-10-35-16-18-13-27(44-32(36)17-11-25(39-2)30(41-4)26(12-17)40-3)31(42-5)28(33(37)43-6)22(18)15-24(35)29(21)34-23(20)14-19/h7-8,11-12,14,18,22,24,27-28,31,34H,9-10,13,15-16H2,1-6H3/t18-,22+,24-,27-,28+,31+/m1/s1	[H][C@]12C[C@@H](OC(=O)C3=CC(OC)=C(OC)C(OC)=C3)[C@H](OC)[C@@H](C(=O)OC)[C@@]1([H])C[C@@]1([H])N(CCC3=C1NC1=C3C=CC(OC)=C1)C2	C33H40N2O9	C06539	D00197	5770	46505863	28487	CHEMBL772		5566	50017712
DB00216	Eletriptan	46506380	approved; investigational	5-hydroxytryptamine	1	143322-58-1	approved; investigational	PWVXXGRKLHYWKM-LJQANCHMSA-N	InChI=1S/C22H26N2O2S/c1-24-12-5-6-19(24)15-18-16-23-22-10-9-17(14-21(18)22)11-13-27(25,26)20-7-3-2-4-8-20/h2-4,7-10,14,16,19,23H,5-6,11-13,15H2,1H3/t19-/m1/s1	CN1CCC[C@@H]1CC1=CNC2=C1C=C(CCS(=O)(=O)C1=CC=CC=C1)C=C2	C22H26N2O2S		D01973	77993	46506380	50922	CHEMBL1510		70379	50103594
DB00248	Cabergoline	46508571	approved	5-hydroxytryptamine	1	81409-90-7	approved	KORNTPPJEAJQIU-KJXAQDMKSA-N	InChI=1S/C26H37N5O2/c1-5-11-30-17-19(25(32)31(26(33)27-6-2)13-8-12-29(3)4)14-21-20-9-7-10-22-24(20)18(16-28-22)15-23(21)30/h5,7,9-10,16,19,21,23,28H,1,6,8,11-15,17H2,2-4H3,(H,27,33)/t19-,21-,23-/m1/s1	[H][C@@]12CC3=CNC4=CC=CC(=C34)[C@@]1([H])C[C@H](CN2CC=C)C(=O)N(CCCN(C)C)C(=O)NCC	C26H37N5O2	C08187	D00987	54746	46508571	3286	CHEMBL1201087		49452	50426497
DB00250	Dapsone	46505300	approved; investigational	5-hydroxytryptamine	1	80-08-0	approved; investigational	MQJKPEGWNLWLTK-UHFFFAOYSA-N	InChI=1S/C12H12N2O2S/c13-9-1-5-11(6-2-9)17(15,16)12-7-3-10(14)4-8-12/h1-8H,13-14H2	NC1=CC=C(C=C1)S(=O)(=O)C1=CC=C(N)C=C1	C12H12N2O2S	C07666	D00592	2955	46505300	4325	CHEMBL1043		2849	50029764
DB00298	Dapiprazole	46508859	approved	5-hydroxytryptamine	1	72822-12-9	approved	RFWZESUMWJKKRN-UHFFFAOYSA-N	InChI=1S/C19H27N5/c1-16-6-2-3-7-17(16)23-14-12-22(13-15-23)11-9-19-21-20-18-8-4-5-10-24(18)19/h2-3,6-7H,4-5,8-15H2,1H3	CC1=CC=CC=C1N1CCN(CCC2=NN=C3CCCCN23)CC1	C19H27N5		D07775	3033538	46508859	51066	CHEMBL1201216		2298190
DB00320	Dihydroergotamine	46507711	approved; investigational	5-hydroxytryptamine	1	511-12-6	approved; investigational	LUZRJRNZXALNLM-JGRZULCMSA-N	InChI=1S/C33H37N5O5/c1-32(35-29(39)21-15-23-22-10-6-11-24-28(22)20(17-34-24)16-25(23)36(2)18-21)31(41)38-26(14-19-8-4-3-5-9-19)30(40)37-13-7-12-27(37)33(38,42)43-32/h3-6,8-11,17,21,23,25-27,34,42H,7,12-16,18H2,1-2H3,(H,35,39)/t21-,23-,25-,26+,27+,32-,33+/m1/s1	[H][C@@]12CCCN1C(=O)[C@H](CC1=CC=CC=C1)N1C(=O)[C@](C)(NC(=O)[C@H]3CN(C)[C@]4([H])CC5=CNC6=CC=CC(=C56)[C@@]4([H])C3)O[C@@]21O	C33H37N5O5	C07798		10531	46507711	4562	CHEMBL1732	2GM	10091	50295557
DB00353	Methylergometrine	46507746	approved	5-hydroxytryptamine	1	113-42-8	approved	UNBRKDKAWYKMIV-QWQRMKEZSA-N	InChI=1S/C20H25N3O2/c1-3-14(11-24)22-20(25)13-7-16-15-5-4-6-17-19(15)12(9-21-17)8-18(16)23(2)10-13/h4-7,9,13-14,18,21,24H,3,8,10-11H2,1-2H3,(H,22,25)/t13-,14+,18-/m1/s1	[H][C@@]12CC3=CNC4=CC=CC(=C34)C1=C[C@H](CN2C)C(=O)N[C@@H](CC)CO	C20H25N3O2		D00680	8226	46507746	92607	CHEMBL1201356	H8D	7933	50330860
DB00379	Mexiletine	46505491	approved; investigational	5-hydroxytryptamine	1	31828-71-4	approved; investigational	VLPIATFUUWWMKC-UHFFFAOYSA-N	InChI=1S/C11H17NO/c1-8-5-4-6-9(2)11(8)13-7-10(3)12/h4-6,10H,7,12H2,1-3H3	CC(N)COC1=C(C)C=CC=C1C	C11H17NO	C07220		4178	46505491	6916	CHEMBL558		4034	50117271
DB00476	Duloxetine	46507937	approved	5-hydroxytryptamine	1	116539-59-4	approved	ZEUITGRIYCTCEM-KRWDZBQOSA-N	InChI=1S/C18H19NOS/c1-19-12-11-17(18-10-5-13-21-18)20-16-9-4-7-14-6-2-3-8-15(14)16/h2-10,13,17,19H,11-12H2,1H3/t17-/m0/s1	CNCC[C@H](OC1=CC=CC2=CC=CC=C12)C1=CC=CS1	C18H19NOS		D01179	60835	46507937	36795	CHEMBL1175	29E	54822	84745
DB00490	Buspirone	46508113	approved; investigational	5-hydroxytryptamine	1	36505-84-7	approved; investigational	QWCRAEMEVRGPNT-UHFFFAOYSA-N	InChI=1S/C21H31N5O2/c27-18-16-21(6-1-2-7-21)17-19(28)26(18)11-4-3-10-24-12-14-25(15-13-24)20-22-8-5-9-23-20/h5,8-9H,1-4,6-7,10-17H2	O=C1CC2(CCCC2)CC(=O)N1CCCCN1CCN(CC1)C1=NC=CC=N1	C21H31N5O2	C06861		2477	46508113	3223	CHEMBL49		2383	50001859
DB00543	Amoxapine	46509117	approved	5-hydroxytryptamine	1	14028-44-5	approved	QWGDMFLQWFTERH-UHFFFAOYSA-N	InChI=1S/C17H16ClN3O/c18-12-5-6-15-13(11-12)17(21-9-7-19-8-10-21)20-14-3-1-2-4-16(14)22-15/h1-6,11,19H,7-10H2	ClC1=CC2=C(OC3=CC=CC=C3N=C2N2CCNCC2)C=C1	C17H16ClN3O		D00228	2170	46509117	2675	CHEMBL1113		2085	22870
DB00574	Fenfluramine	46506096	approved; illicit; investigational; withdrawn	5-hydroxytryptamine	1	458-24-2	approved; illicit; investigational; withdrawn	DBGIVFWFUFKIQN-UHFFFAOYSA-N	InChI=1S/C12H16F3N/c1-3-16-9(2)7-10-5-4-6-11(8-10)12(13,14)15/h4-6,8-9,16H,3,7H2,1-2H3	CCNC(C)CC1=CC(=CC=C1)C(F)(F)F	C12H16F3N	C06996		3337	46506096	5000	CHEMBL87493		3220	84738
DB00656	Trazodone	46506648	approved; investigational	5-hydroxytryptamine	1	19794-93-5	approved; investigational	PHLBKPHSAVXXEF-UHFFFAOYSA-N	InChI=1S/C19H22ClN5O/c20-16-5-3-6-17(15-16)23-13-11-22(12-14-23)8-4-10-25-19(26)24-9-2-1-7-18(24)21-25/h1-3,5-7,9,15H,4,8,10-14H2	ClC1=CC=CC(=C1)N1CCN(CCCN2N=C3C=CC=CN3C2=O)CC1	C19H22ClN5O	C07156	D08626	5533	46506648	9654	CHEMBL621		5332	50073444
DB00669	Sumatriptan	46506520	approved; investigational	5-hydroxytryptamine	1	103628-46-2	approved; investigational	KQKPFRSPSRPDEB-UHFFFAOYSA-N	InChI=1S/C14H21N3O2S/c1-15-20(18,19)10-11-4-5-14-13(8-11)12(9-16-14)6-7-17(2)3/h4-5,8-9,15-16H,6-7,10H2,1-3H3	CNS(=O)(=O)CC1=CC2=C(NC=C2CCN(C)C)C=C1	C14H21N3O2S	C07319	D00451	5358	46506520	10650	CHEMBL128		5165	50005835
DB00696	Ergotamine	46507632	approved	5-hydroxytryptamine	1	113-15-5	approved	XCGSFFUVFURLIX-VFGNJEKYSA-N	InChI=1S/C33H35N5O5/c1-32(35-29(39)21-15-23-22-10-6-11-24-28(22)20(17-34-24)16-25(23)36(2)18-21)31(41)38-26(14-19-8-4-3-5-9-19)30(40)37-13-7-12-27(37)33(38,42)43-32/h3-6,8-11,15,17,21,25-27,34,42H,7,12-14,16,18H2,1-2H3,(H,35,39)/t21-,25-,26+,27+,32-,33+/m1/s1	[H][C@@]12CCCN1C(=O)[C@H](CC1=CC=CC=C1)N1C(=O)[C@](C)(NC(=O)[C@H]3CN(C)[C@]4([H])CC5=CNC6=CC=CC(=C56)C4=C3)O[C@@]21O	C33H35N5O5	C07544	D07906	8223	46507632	64318	CHEMBL442	ERM	7930	50027065
DB00734	Risperidone	46505850	approved; investigational	5-hydroxytryptamine	1	106266-06-2	approved; investigational	RAPZEAPATHNIPO-UHFFFAOYSA-N	InChI=1S/C23H27FN4O2/c1-15-18(23(29)28-10-3-2-4-21(28)25-15)9-13-27-11-7-16(8-12-27)22-19-6-5-17(24)14-20(19)30-26-22/h5-6,14,16H,2-4,7-13H2,1H3	CC1=C(CCN2CCC(CC2)C2=NOC3=C2C=CC(F)=C3)C(=O)N2CCCCC2=N1	C23H27FN4O2		D00426	5073	46505850	8871	CHEMBL85	8NU	4895	50001885
DB00818	Propofol	46504991	approved; investigational; vet_approved	5-hydroxytryptamine	1	2078-54-8	approved; investigational; vet_approved	OLBCVFGFOZPWHH-UHFFFAOYSA-N	InChI=1S/C12H18O/c1-8(2)10-6-5-7-11(9(3)4)12(10)13/h5-9,13H,1-4H3	CC(C)C1=CC=CC(C(C)C)=C1O	C12H18O	C07523	D00549	4943	46504991	44915	CHEMBL526	PFL	4774	50058046
DB00904	Ondansetron	46504819	approved	5-hydroxytryptamine	1	99614-02-5	approved	FELGMEQIXOGIFQ-UHFFFAOYSA-N	InChI=1S/C18H19N3O/c1-12-19-9-10-21(12)11-13-7-8-16-17(18(13)22)14-5-3-4-6-15(14)20(16)2/h3-6,9-10,13H,7-8,11H2,1-2H3	CN1C2=C(C3=CC=CC=C13)C(=O)C(CN1C=CN=C1C)CC2	C18H19N3O	C07325	D00456	4595	46504819	7773	CHEMBL46		4434	85330
DB00925	Phenoxybenzamine	46507191	approved	5-hydroxytryptamine	1	59-96-1	approved	QZVCTJOXCFMACW-UHFFFAOYSA-N	InChI=1S/C18H22ClNO/c1-16(15-21-18-10-6-3-7-11-18)20(13-12-19)14-17-8-4-2-5-9-17/h2-11,16H,12-15H2,1H3	CC(COC1=CC=CC=C1)N(CCCl)CC1=CC=CC=C1	C18H22ClNO	C07435		4768	46507191	8077	CHEMBL753		4604	50017679
DB00935	Oxymetazoline	46505622	approved; investigational	5-hydroxytryptamine	1	1491-59-4	approved; investigational	WYWIFABBXFUGLM-UHFFFAOYSA-N	InChI=1S/C16H24N2O/c1-10-8-13(16(3,4)5)15(19)11(2)12(10)9-14-17-6-7-18-14/h8,19H,6-7,9H2,1-5H3,(H,17,18)	CC1=CC(=C(O)C(C)=C1CC1=NCCN1)C(C)(C)C	C16H24N2O	C07363		4636	46505622	7862	CHEMBL762		4475	30712
DB00952	Naratriptan	46507243	approved; investigational	5-hydroxytryptamine	1	121679-13-8	approved; investigational	AMKVXSZCKVJAGH-UHFFFAOYSA-N	InChI=1S/C17H25N3O2S/c1-18-23(21,22)10-7-13-3-4-17-15(11-13)16(12-19-17)14-5-8-20(2)9-6-14/h3-4,11-12,14,18-19H,5-10H2,1-2H3	CNS(=O)(=O)CCC1=CC2=C(NC=C2C2CCN(C)CC2)C=C1	C17H25N3O2S	C07792		4440	46507243	7478	CHEMBL1278		4287	50073682
DB00953	Rizatriptan	46506557	approved	5-hydroxytryptamine	1	144034-80-0	approved	ULFRLSNUDGIQQP-UHFFFAOYSA-N	InChI=1S/C15H19N5/c1-19(2)6-5-13-8-17-15-4-3-12(7-14(13)15)9-20-11-16-10-18-20/h3-4,7-8,10-11,17H,5-6,9H2,1-2H3	CN(C)CCC1=CNC2=C1C=C(CN1C=NC=N1)C=C2	C15H19N5		D00675	5078	46506557	48273	CHEMBL905		4900	50033437
DB00998	Frovatriptan	46506288	approved; investigational	5-hydroxytryptamine	1	158747-02-5	approved; investigational	XPSQPHWEGNHMSK-SECBINFHSA-N	InChI=1S/C14H17N3O/c1-16-9-3-5-13-11(7-9)10-6-8(14(15)18)2-4-12(10)17-13/h2,4,6,9,16-17H,3,5,7H2,1H3,(H2,15,18)/t9-/m1/s1	CN[C@@H]1CCC2=C(C1)C1=C(N2)C=CC(=C1)C(N)=O	C14H17N3O		D07997	77992	46506288	134991	CHEMBL1279		70378	50073689
DB01149	Nefazodone	46508323	approved; withdrawn	5-hydroxytryptamine	1	83366-66-9	approved; withdrawn	VRBKIVRKKCLPHA-UHFFFAOYSA-N	InChI=1S/C25H32ClN5O2/c1-2-24-27-31(25(32)30(24)18-19-33-23-10-4-3-5-11-23)13-7-12-28-14-16-29(17-15-28)22-9-6-8-21(26)20-22/h3-6,8-11,20H,2,7,12-19H2,1H3	CCC1=NN(CCCN2CCN(CC2)C2=CC(Cl)=CC=C2)C(=O)N1CCOC1=CC=CC=C1	C25H32ClN5O2	C07256		4449	46508323	7494	CHEMBL623		4294	50069447
DB01191	Dexfenfluramine	46508388	approved; illicit; investigational; withdrawn	5-hydroxytryptamine	1	3239-44-9	approved; illicit; investigational; withdrawn	DBGIVFWFUFKIQN-VIFPVBQESA-N	InChI=1S/C12H16F3N/c1-3-16-9(2)7-10-5-4-6-11(8-10)12(13,14)15/h4-6,8-9,16H,3,7H2,1-2H3/t9-/m0/s1	CCN[C@@H](C)CC1=CC=CC(=C1)C(F)(F)F	C12H16F3N		D07805	66265	46508388	439329	CHEMBL248702		59646	85596
DB01253	Ergometrine	46506922	approved	5-hydroxytryptamine	1	60-79-7	approved	WVVSZNPYNCNODU-XTQGRXLLSA-N	InChI=1S/C19H23N3O2/c1-11(10-23)21-19(24)13-6-15-14-4-3-5-16-18(14)12(8-20-16)7-17(15)22(2)9-13/h3-6,8,11,13,17,20,23H,7,9-10H2,1-2H3,(H,21,24)/t11-,13+,17+/m0/s1	[H][C@@]12CC3=CNC4=CC=CC(=C34)C1=C[C@H](CN2C)C(=O)N[C@@H](C)CO	C19H23N3O2	C07543	D07905	443884	46506922	4822	CHEMBL119443		391970	50390991
DB01406	Danazol	46506475	approved	5-hydroxytryptamine	1	17230-88-5	approved	POZRVZJJTULAOH-LHZXLZLDSA-N	InChI=1S/C22H27NO2/c1-4-22(24)10-8-18-16-6-5-15-11-19-14(13-23-25-19)12-20(15,2)17(16)7-9-21(18,22)3/h1,11,13,16-18,24H,5-10,12H2,2-3H3/t16-,17+,18+,20+,21+,22+/m1/s1	[H][C@@]12CC[C@@](O)(C#C)[C@@]1(C)CC[C@@]1([H])[C@@]2([H])CCC2=CC3=C(C[C@]12C)C=NO3	C22H27NO2		D00289	28417	46506475	4315	CHEMBL1479		26436	50423541
DB01445	Bufotenine	46507174	experimental; illicit	5-hydroxytryptamine	1	487-93-4	experimental; illicit	VTTONGPRPXSUTJ-UHFFFAOYSA-N	InChI=1S/C12H16N2O/c1-14(2)6-5-9-8-13-12-4-3-10(15)7-11(9)12/h3-4,7-8,13,15H,5-6H2,1-2H3	CN(C)CCC1=CNC2=C1C=C(O)C=C2	C12H16N2O	C08299		10257	46507174	3210	CHEMBL416526		9839	50024206
DB01446	Alpha-methyltryptamine	46507024	experimental; illicit	5-hydroxytryptamine	1	299-26-3	experimental; illicit	QSQQQURBVYWZKJ-UHFFFAOYSA-N	InChI=1S/C11H14N2/c1-8(12)6-9-7-13-11-5-3-2-4-10(9)11/h2-5,7-8,13H,6,12H2,1H3	CC(N)CC1=CNC2=CC=CC=C12	C11H14N2			9287	46507024	59020	CHEMBL30713		8930	50014210
DB01460	Diethyltryptamine	46504638	experimental; illicit	5-hydroxytryptamine	1	61-51-8	experimental; illicit	LSSUMOWDTKZHHT-UHFFFAOYSA-N	InChI=1S/C14H20N2/c1-3-16(4-2)10-9-12-11-15-14-8-6-5-7-13(12)14/h5-8,11,15H,3-4,9-10H2,1-2H3	CCN(CC)CCC1=CNC2=CC=CC=C12	C14H20N2			6090	46504638		CHEMBL142936		5865	50094676
DB01465	2,5-Dimethoxyamphetamine	46507168	experimental; illicit	5-hydroxytryptamine	1	2801-68-5	experimental; illicit	LATVFYDIBMDBSY-UHFFFAOYSA-N	InChI=1S/C11H17NO2/c1-8(12)6-9-7-10(13-2)4-5-11(9)14-3/h4-5,7-8H,6,12H2,1-3H3	COC1=CC(CC(C)N)=C(OC)C=C1	C11H17NO2			62787	46507168		CHEMBL8642		56526	50005251
DB01467	2,5-Dimethoxy-4-ethylamphetamine	46504746	experimental; illicit	5-hydroxytryptamine	1	22004-32-6	experimental; illicit	HXJKWPGVENNMCC-UHFFFAOYSA-N	InChI=1S/C13H21NO2/c1-5-10-7-13(16-4)11(6-9(2)14)8-12(10)15-3/h7-9H,5-6,14H2,1-4H3	CCC1=CC(OC)=C(CC(C)N)C=C1OC	C13H21NO2			27402	46504746		CHEMBL8224		25499	81965
DB01472	4-Methoxyamphetamine	46507471	experimental; illicit	5-hydroxytryptamine	1	64-13-1	experimental; illicit	NEGYEDYHPHMHGK-UHFFFAOYSA-N	InChI=1S/C10H15NO/c1-8(11)7-9-3-5-10(12-2)6-4-9/h3-6,8H,7,11H2,1-2H3	COC1=CC=C(CC(C)N)C=C1	C10H15NO			31721	46507471		CHEMBL278663		29417	50024209
DB01484	4-Bromo-2,5-dimethoxyamphetamine	46507989	experimental; illicit	5-hydroxytryptamine	1	32156-26-6	experimental; illicit	FXMWUTGUCAKGQL-UHFFFAOYSA-N	InChI=1S/C11H16BrNO2/c1-7(13)4-8-5-11(15-3)9(12)6-10(8)14-2/h5-7H,4,13H2,1-3H3	COC1=CC(Br)=C(OC)C=C1CC(C)N	C11H16BrNO2			62065	46507989		CHEMBL6607		55902	50005257
DB01488	Dimethyltryptamine	46507463	experimental; illicit	5-hydroxytryptamine	1	61-50-7	experimental; illicit	DMULVCHRPCFFGV-UHFFFAOYSA-N	InChI=1S/C12H16N2/c1-14(2)8-7-10-9-13-12-6-4-3-5-11(10)12/h3-6,9,13H,7-8H2,1-2H3	CN(C)CCC1=CNC2=CC=CC=C12	C12H16N2	C08302		6089	46507463	28969	CHEMBL12420		5864	50026868
DB01509	3,4-Methylenedioxyamphetamine	46506100	experimental; illicit	5-hydroxytryptamine	1	4764-17-4	experimental; illicit	NGBBVGZWCFBOGO-UHFFFAOYSA-N	InChI=1S/C10H13NO2/c1-7(11)4-8-2-3-9-10(5-8)13-6-12-9/h2-3,5,7H,4,6,11H2,1H3	CC(N)CC1=CC2=C(OCO2)C=C1	C10H13NO2			1614	46506100	100592	CHEMBL6731		1555	50005247
DB01516	3,4,5-Trimethoxyamphetamine	46505648	experimental; illicit	5-hydroxytryptamine	1	1082-88-8	experimental; illicit	WGTASENVNYJZBK-UHFFFAOYSA-N	InChI=1S/C12H19NO3/c1-8(13)5-9-6-10(14-2)12(16-4)11(7-9)15-3/h6-8H,5,13H2,1-4H3	COC1=CC(CC(C)N)=CC(OC)=C1OC	C12H19NO3			31016	46505648		CHEMBL30336		28775	50005256
DB01528	4-Methyl-2,5-dimethoxyamphetamine	46504804	experimental; illicit	5-hydroxytryptamine	1	15588-95-1	experimental; illicit	NTJQREUGJKIARY-UHFFFAOYSA-N	InChI=1S/C12H19NO2/c1-8-5-12(15-4)10(6-9(2)13)7-11(8)14-3/h5,7,9H,6,13H2,1-4H3	COC1=CC(CC(C)N)=C(OC)C=C1C	C12H19NO2			85875	46504804		CHEMBL8600		77462	50005265
DB01537	4-Bromo-2,5-dimethoxyphenethylamine	46504806	experimental; illicit	5-hydroxytryptamine	1	66142-81-2	experimental; illicit	YMHOBZXQZVXHBM-UHFFFAOYSA-N	InChI=1S/C10H14BrNO2/c1-13-9-6-8(11)10(14-2)5-7(9)3-4-12/h5-6H,3-4,12H2,1-2H3	COC1=CC(Br)=C(OC)C=C1CCN	C10H14BrNO2			98527	46504806	189669	CHEMBL292821		88978	50005267
DB04690	Camptothecin	46507644	experimental	5-hydroxytryptamine	1	1989-03-04	experimental	VSJKWCGYPAHWDS-FQEVSTJZSA-N	InChI=1S/C20H16N2O4/c1-2-20(25)14-8-16-17-12(7-11-5-3-4-6-15(11)21-17)9-22(16)18(23)13(14)10-26-19(20)24/h3-8,25H,2,9-10H2,1H3/t20-/m0/s1	CC[C@@]1(O)C(=O)OCC2=C1C=C1N(CC3=CC4=CC=CC=C4N=C13)C2=O	C20H16N2O4	C01897		24360	46507644	27656	CHEMBL65	EHD	22775	50008923
DB04821	Nomifensine	46505804	withdrawn	5-hydroxytryptamine	1	24526-64-5	withdrawn	XXPANQJNYNUNES-UHFFFAOYSA-N	InChI=1S/C16H18N2/c1-18-10-14(12-6-3-2-4-7-12)13-8-5-9-16(17)15(13)11-18/h2-9,14H,10-11,17H2,1H3	CN1CC(C2=CC=CC=C2)C2=C(C1)C(N)=CC=C2	C16H18N2			4528	46505804	116225	CHEMBL273575		4371	50005548
DB04829	Lysergic acid diethylamide	46506397	illicit; investigational; withdrawn	5-hydroxytryptamine	1	50-37-3	illicit; investigational; withdrawn	VAYOSLLFUXYJDT-RDTXWAMCSA-N	InChI=1S/C20H25N3O/c1-4-23(5-2)20(24)14-9-16-15-7-6-8-17-19(15)13(11-21-17)10-18(16)22(3)12-14/h6-9,11,14,18,21H,4-5,10,12H2,1-3H3/t14-,18-/m1/s1	[H][C@@]12CC3=CNC4=CC=CC(=C34)C1=C[C@H](CN2C)C(=O)N(CC)CC	C20H25N3O	C07542		5761	46506397	6605	CHEMBL263881	7LD	5558	50241702
DB04832	Zimelidine	46504589	withdrawn	5-hydroxytryptamine	1	56775-88-3	withdrawn	OYPPVKRFBIWMSX-SXGWCWSVSA-N	InChI=1S/C16H17BrN2/c1-19(2)11-9-16(14-4-3-10-18-12-14)13-5-7-15(17)8-6-13/h3-10,12H,11H2,1-2H3/b16-9-	CN(C)CC=C(C1=CC=C(Br)C=C1)C1=CN=CC=C1	C16H17BrN2			41987	46504589	135357	CHEMBL37744		4517305	50020706
DB04871	Lorcaserin	310264855	approved	5-hydroxytryptamine	1	616202-92-7	approved	XTTZERNUQAFMOF-QMMMGPOBSA-N	InChI=1S/C11H14ClN/c1-8-7-13-5-4-9-2-3-10(12)6-11(8)9/h2-3,6,8,13H,4-5,7H2,1H3/t8-/m0/s1	C[C@H]1CNCCC2=CC=C(Cl)C=C12	C11H14ClN		D06613	11658860	310264855	65353	CHEMBL360328		9833595	50161646
DB04873	Piboserod	175426880	investigational	5-hydroxytryptamine	1	152811-62-6	investigational	KVCSJPATKXABRQ-UHFFFAOYSA-N	InChI=1S/C22H31N3O2/c1-2-3-11-24-13-9-17(10-14-24)16-23-21(26)20-18-7-4-5-8-19(18)25-12-6-15-27-22(20)25/h4-5,7-8,17H,2-3,6,9-16H2,1H3,(H,23,26)	CCCCN1CCC(CNC(=O)C2=C3OCCCN3C3=CC=CC=C23)CC1	C22H31N3O2			177336	175426880		CHEMBL356359		154413	85026
DB04885	Cilansetron	175426888	investigational	5-hydroxytryptamine	1	120635-74-7	investigational	NCNFDKWULDWJDS-OAHLLOKOSA-N	InChI=1S/C20H21N3O/c1-13-21-9-11-22(13)12-15-7-8-17-18(20(15)24)16-6-2-4-14-5-3-10-23(17)19(14)16/h2,4,6,9,11,15H,3,5,7-8,10,12H2,1H3/t15-/m1/s1	CC1=NC=CN1C[C@H]1CCC2=C(C3=CC=CC4=C3N2CCC4)C1=O	C20H21N3O		D03495	6918107	175426888		CHEMBL2103778		5293321
DB04970	Lesopitron	175426922	investigational	5-hydroxytryptamine	1	132449-46-8	investigational	AHCPKWJUALHOPH-UHFFFAOYSA-N	InChI=1S/C15H21ClN6/c16-14-12-19-22(13-14)7-2-1-6-20-8-10-21(11-9-20)15-17-4-3-5-18-15/h3-5,12-13H,1-2,6-11H2	ClC1=CN(CCCCN2CCN(CC2)C2=NC=CC=N2)N=C1	C15H21ClN6			60813	175426922		CHEMBL2105051		54801	82365
DB06150	Sulfadimethoxine	99443234	approved; vet_approved	5-hydroxytryptamine	1	122-11-2	approved; vet_approved	ZZORFUFYDOWNEF-UHFFFAOYSA-N	InChI=1S/C12H14N4O4S/c1-19-11-7-10(14-12(15-11)20-2)16-21(17,18)9-5-3-8(13)4-6-9/h3-7H,13H2,1-2H3,(H,14,15,16)	COC1=NC(OC)=NC(NS(=O)(=O)C2=CC=C(N)C=C2)=C1	C12H14N4O4S		D01142	5323	99443234	32161	CHEMBL62193		5132
DB06480	Prucalopride	310264873	approved	5-hydroxytryptamine	1	179474-81-8	approved	ZPMNHBXQOOVQJL-UHFFFAOYSA-N	InChI=1S/C18H26ClN3O3/c1-24-9-2-6-22-7-3-12(4-8-22)21-18(23)14-11-15(19)16(20)13-5-10-25-17(13)14/h11-12H,2-10,20H2,1H3,(H,21,23)	COCCCN1CCC(CC1)NC(=O)C1=C2OCCC2=C(N)C(Cl)=C1	C18H26ClN3O3			3052762	310264873	135552	CHEMBL117287		2314539	50122872
DB06684	Vilazodone	175427083	approved	5-hydroxytryptamine	1	163521-12-8	approved	SGEGOXDYSFKCPT-UHFFFAOYSA-N	InChI=1S/C26H27N5O2/c27-16-18-4-6-23-22(13-18)19(17-29-23)3-1-2-8-30-9-11-31(12-10-30)21-5-7-24-20(14-21)15-25(33-24)26(28)32/h4-7,13-15,17,29H,1-3,8-12H2,(H2,28,32)	NC(=O)C1=CC2=C(O1)C=CC(=C2)N1CCN(CCCCC2=CNC3=C2C=C(C=C3)C#N)CC1	C26H27N5O2		D09698	6918314	175427083	70707	CHEMBL439849		5293518	50151982
DB06694	Xylometazoline	99443248	approved; investigational	5-hydroxytryptamine	1	526-36-3	approved; investigational	HUCJFAOMUPXHDK-UHFFFAOYSA-N	InChI=1S/C16H24N2/c1-11-8-13(16(3,4)5)9-12(2)14(11)10-15-17-6-7-18-15/h8-9H,6-7,10H2,1-5H3,(H,17,18)	CC1=CC(=CC(C)=C1CC1=NCCN1)C(C)(C)C	C16H24N2	C07913		5709	99443248	10082	CHEMBL312448		5507	30703
DB08653	2-(1H-INDOL-3-YL)ETHANAMINE	99445124	experimental	5-hydroxytryptamine	1		experimental	APJYDQYYACXCRM-UHFFFAOYSA-N	InChI=1S/C10H12N2/c11-6-5-8-7-12-10-4-2-1-3-9(8)10/h1-4,7,12H,5-6,11H2	NCCC1=CNC2=CC=CC=C12	C10H12N2	C00398		1150	99445124	16765	CHEMBL6640	TSS	1118	50024210
DB08953	Indalpine	310264918	investigational; withdrawn	5-hydroxytryptamine	1	63758-79-2	investigational; withdrawn	SADQVAVFGNTEOD-UHFFFAOYSA-N	InChI=1S/C15H20N2/c1-2-4-15-14(3-1)13(11-17-15)6-5-12-7-9-16-10-8-12/h1-4,11-12,16-17H,5-10H2	C(CC1=CNC2=CC=CC=C12)C1CCNCC1	C15H20N2			44668	310264918	134939	CHEMBL276520		40643	50029150
DB09085	Tetracaine	310265012	approved; vet_approved	5-hydroxytryptamine	1	94-24-6	approved; vet_approved	GKCBAIGFKIBETG-UHFFFAOYSA-N	InChI=1S/C15H24N2O2/c1-4-5-10-16-14-8-6-13(7-9-14)15(18)19-12-11-17(2)3/h6-9,16H,4-5,10-12H2,1-3H3	CCCCNC1=CC=C(C=C1)C(=O)OCCN(C)C	C15H24N2O2	C07526	D00551	5411	310265012	9468	CHEMBL698	TE4	5218	50017659
DB09196	Lubazodone	310265104	experimental	5-hydroxytryptamine	1	161178-07-0	experimental	HTODIQZHVCHVGM-JTQLQIEISA-N	InChI=1S/C14H18FNO2/c15-13-4-5-14(12-3-1-2-11(12)13)18-9-10-8-16-6-7-17-10/h4-5,10,16H,1-3,6-9H2/t10-/m0/s1	[H]N1CCO[C@H](COC2=C3CCCC3=C(F)C=C2)C1	C14H18FNO2			157919	310265104		CHEMBL1080884		138947	50313284
DB09225	Zotepine	310265131	approved; investigational; withdrawn	5-hydroxytryptamine	1	26615-21-4	approved; investigational; withdrawn	HDOZVRUNCMBHFH-UHFFFAOYSA-N	InChI=1S/C18H18ClNOS/c1-20(2)9-10-21-16-11-13-5-3-4-6-17(13)22-18-8-7-14(19)12-15(16)18/h3-8,11-12H,9-10H2,1-2H3	CN(C)CCOC1=CC2=CC=CC=C2SC2=CC=C(Cl)C=C12	C18H18ClNOS		D01321	5736	310265131	32316	CHEMBL285802		5534	35255
DB11457	Rotenone	347827979	vet_approved	5-hydroxytryptamine	1	83-79-4	vet_approved	JUVIOZPCNVVQFO-HBGVWJBISA-N	InChI=1S/C23H22O6/c1-11(2)16-8-14-15(28-16)6-5-12-22(24)21-13-7-18(25-3)19(26-4)9-17(13)27-10-20(21)29-23(12)14/h5-7,9,16,20-21H,1,8,10H2,2-4H3/t16-,20-,21+/m1/s1	[H][C@@]12COC3=C(C=C(OC)C(OC)=C3)[C@]1([H])C(=O)C1=CC=C3O[C@H](CC3=C1O2)C(C)=C	C23H22O6	C07593		6758	347827979	28201	CHEMBL429023		6500	50135527
DB11664	Psilocybine	347828033	investigational	5-hydroxytryptamine	1	520-52-5	investigational	QVDSEJDULKLHCG-UHFFFAOYSA-N	InChI=1S/C12H17N2O4P/c1-14(2)7-6-9-8-13-10-4-3-5-11(12(9)10)18-19(15,16)17/h3-5,8,13H,6-7H2,1-2H3,(H2,15,16,17)	CN(C)CCC1=CNC2=CC=CC(OP(O)(O)=O)=C12	C12H17N2O4P	C07576		10624	347828033	8614	CHEMBL194378		10178	50171269
DB11732	Lasmiditan	347828091	investigational	5-hydroxytryptamine	1	439239-90-4	investigational	XEDHVZKDSYZQBF-UHFFFAOYSA-N	InChI=1S/C19H18F3N3O2/c1-25-7-5-11(6-8-25)18(26)15-3-2-4-16(23-15)24-19(27)17-13(21)9-12(20)10-14(17)22/h2-4,9-11H,5-8H2,1H3,(H,23,24,27)	CN1CCC(CC1)C(=O)C1=CC=CC(NC(=O)C2=C(F)C=C(F)C=C2F)=N1	C19H18F3N3O2			11610526	347828091		CHEMBL3039520		9785281
DB12071	Vabicaserin	347828380	investigational	5-hydroxytryptamine	1	887258-95-9	investigational	NPTIPEQJIDTVKR-STQMWFEESA-N	InChI=1S/C15H20N2/c1-3-11-9-16-7-8-17-10-12-4-2-5-13(12)14(6-1)15(11)17/h1,3,6,12-13,16H,2,4-5,7-10H2/t12-,13-/m0/s1	C1C[C@H]2CN3CCNCC4=C3C(=CC=C4)[C@H]2C1	C15H20N2			11521822	347828380		CHEMBL2110670		9696609
DB12110	m-Chlorophenylpiperazine	347828411	investigational	5-hydroxytryptamine	1	6640-24-0	investigational	VHFVKMTVMIZMIK-UHFFFAOYSA-N	InChI=1S/C10H13ClN2/c11-9-2-1-3-10(8-9)13-6-4-12-5-7-13/h1-3,8,12H,4-7H2	ClC1=CC(=CC=C1)N1CCNCC1	C10H13ClN2	C11738		1355	347828411	10588	CHEMBL478		1314	50001915
DB12111	MK-212	347828412	investigational	5-hydroxytryptamine	1	64022-27-1	investigational	CJAWPFJGFFNXQI-UHFFFAOYSA-N	InChI=1S/C8H11ClN4/c9-7-5-11-6-8(12-7)13-3-1-10-2-4-13/h5-6,10H,1-4H2	ClC1=NC(=CN=C1)N1CCNCC1	C8H11ClN4			107992	347828412	92360	CHEMBL269521		97104	50017452
DB12184	Gepirone	347828470	investigational	5-hydroxytryptamine	1	83928-76-1	investigational	QOIGKGMMAGJZNZ-UHFFFAOYSA-N	InChI=1S/C19H29N5O2/c1-19(2)14-16(25)24(17(26)15-19)9-4-3-8-22-10-12-23(13-11-22)18-20-6-5-7-21-18/h5-7H,3-4,8-15H2,1-2H3	CC1(C)CC(=O)N(CCCCN2CCN(CC2)C2=NC=CC=N2)C(=O)C1	C19H29N5O2			55191	347828470	135990	CHEMBL284092		49836	50005132
DB12229	Cerlapirdine	347828508	investigational	5-hydroxytryptamine	1	925448-93-7	investigational	NXQGEDVQXVTCDA-UHFFFAOYSA-N	InChI=1S/C22H23N3O3S/c1-25(2)13-6-14-28-17-11-12-20-19(15-17)22(24-23-20)29(26,27)21-10-5-8-16-7-3-4-9-18(16)21/h3-5,7-12,15H,6,13-14H2,1-2H3,(H,23,24)	CN(C)CCCOC1=CC=C2NN=C(C2=C1)S(=O)(=O)C1=C2C=CC=CC2=CC=C1	C22H23N3O3S			16071605	347828508		CHEMBL2103880		17231095	50044616
DB12361	Piclozotan	347828614	investigational	5-hydroxytryptamine	1	182415-09-4	investigational	URMTUEWUIGOJBW-UHFFFAOYSA-N	InChI=1S/C23H24ClN3O2/c24-22-17-29-21-9-2-1-7-19(21)23(28)27(22)14-6-5-13-26-15-10-18(11-16-26)20-8-3-4-12-25-20/h1-4,7-10,12,17H,5-6,11,13-16H2	ClC1=COC2=CC=CC=C2C(=O)N1CCCCN1CCC(=CC1)C1=CC=CC=N1	C23H24ClN3O2			9801640	347828614		CHEMBL345237		7977402	50097342
DB12465	Ketanserin	347828704	investigational	5-hydroxytryptamine	1	74050-98-9	investigational	FPCCSQOGAWCVBH-UHFFFAOYSA-N	InChI=1S/C22H22FN3O3/c23-17-7-5-15(6-8-17)20(27)16-9-11-25(12-10-16)13-14-26-21(28)18-3-1-2-4-19(18)24-22(26)29/h1-8,16H,9-14H2,(H,24,29)	FC1=CC=C(C=C1)C(=O)C1CCN(CCN2C(=O)NC3=CC=CC=C3C2=O)CC1	C22H22FN3O3	C07464		3822	347828704	6123	CHEMBL51		3690	21395
DB12478	Piribedil	347828716	investigational	5-hydroxytryptamine	1	2005-01-04	investigational	OQDPVLVUJFGPGQ-UHFFFAOYSA-N	InChI=1S/C16H18N4O2/c1-4-17-16(18-5-1)20-8-6-19(7-9-20)11-13-2-3-14-15(10-13)22-12-21-14/h1-5,10H,6-9,11-12H2	C(N1CCN(CC1)C1=NC=CC=N1)C1=CC2=C(OCO2)C=C1	C16H18N4O2			4850	347828716	92833	CHEMBL1371770		4684	85092
DB12540	Lecozotan	347828766	investigational	5-hydroxytryptamine	1	434283-16-6	investigational	NRPQELCNMADTOZ-OAQYLSRUSA-N	InChI=1S/C28H29N5O3/c1-21(31-13-15-32(16-14-31)24-5-4-6-25-27(24)36-18-17-35-25)20-33(26-7-2-3-12-30-26)28(34)23-10-8-22(19-29)9-11-23/h2-12,21H,13-18,20H2,1H3/t21-/m1/s1	C[C@H](CN(C(=O)C1=CC=C(C=C1)C#N)C1=CC=CC=N1)N1CCN(CC1)C1=CC=CC2=C1OCCO2	C28H29N5O3			10116877	347828766		CHEMBL372205		8292400	50166903
DB12555	Nelotanserin	347828779	investigational	5-hydroxytryptamine	1	839713-36-9	investigational	COSPVUFTLGQDQL-UHFFFAOYSA-N	InChI=1S/C18H15BrF2N4O2/c1-25-17(13(19)9-22-25)12-8-11(4-6-16(12)27-2)23-18(26)24-15-5-3-10(20)7-14(15)21/h3-9H,1-2H3,(H2,23,24,26)	COC1=CC=C(NC(=O)NC2=CC=C(F)C=C2F)C=C1C1=C(Br)C=NN1C	C18H15BrF2N4O2			11683556	347828779		CHEMBL598172		9858284	50324541
DB12675	PF-04995274	347828879	investigational	5-hydroxytryptamine	1	1331782-27-4	investigational	WLLOFQROROXOMO-GOSISDBHSA-N	InChI=1S/C23H32N2O6/c26-23(7-12-27-13-8-23)16-25-9-4-17(5-10-25)14-29-22-21-19(30-18-6-11-28-15-18)2-1-3-20(21)31-24-22/h1-3,17-18,26H,4-16H2/t18-/m1/s1	OC1(CN2CCC(COC3=NOC4=CC=CC(O[C@@H]5CCOC5)=C34)CC2)CCOCC1	C23H32N2O6			53354764	347828879		CHEMBL2152922		28667465	50398598
DB12680	Intepirdine	347828884	investigational	5-hydroxytryptamine	1	607742-69-8	investigational	JJZFWROHYSMCMU-UHFFFAOYSA-N	InChI=1S/C19H19N3O2S/c23-25(24,16-6-2-1-3-7-16)17-13-15-5-4-8-18(19(15)21-14-17)22-11-9-20-10-12-22/h1-8,13-14,20H,9-12H2	O=S(=O)(C1=CC=CC=C1)C1=CN=C2C(C=CC=C2N2CCNCC2)=C1	C19H19N3O2S			11256720	347828884		CHEMBL1083390		9431746	50318633
DB12693	Ritanserin	347828894	investigational	5-hydroxytryptamine	1	87051-43-2	investigational	JUQLTPCYUFPYKE-UHFFFAOYSA-N	InChI=1S/C27H25F2N3OS/c1-18-24(26(33)32-16-17-34-27(32)30-18)12-15-31-13-10-21(11-14-31)25(19-2-6-22(28)7-3-19)20-4-8-23(29)9-5-20/h2-9,16-17H,10-15H2,1H3	CC1=C(CCN2CCC(CC2)=C(C2=CC=C(F)C=C2)C2=CC=C(F)C=C2)C(=O)N2C=CSC2=N1	C27H25F2N3OS			5074	347828894	64195	CHEMBL267777	E2J	4896	50001775
DB12702	Velusetrag	347828900	investigational	5-hydroxytryptamine	1	866933-46-2	investigational	HXLOHDZQBKCUCR-WOZUAGRISA-N	InChI=1S/C25H36N4O5S/c1-16(2)29-23-8-6-5-7-17(23)11-22(25(29)32)24(31)26-18-12-19-9-10-20(13-18)28(19)15-21(30)14-27(3)35(4,33)34/h5-8,11,16,18-21,30H,9-10,12-15H2,1-4H3,(H,26,31)/t18-,19+,20-,21-/m0/s1	CC(C)N1C(=O)C(=CC2=CC=CC=C12)C(=O)N[C@@H]1C[C@@H]2CC[C@H](C1)N2C[C@@H](O)CN(C)S(C)(=O)=O	C25H36N4O5S			11842633	347828900		CHEMBL2087337		28527582	50391069
DB12798	Relenopride	347828974	investigational	5-hydroxytryptamine	1	1221416-43-8	investigational	KGMMSPVVHZGPHL-NRFANRHFSA-N	InChI=1S/C24H30ClFN4O4/c1-33-22-13-20(27)19(25)12-18(22)23(31)29-14-15-6-9-30(10-7-15)11-8-21(34-24(28)32)16-2-4-17(26)5-3-16/h2-5,12-13,15,21H,6-11,14,27H2,1H3,(H2,28,32)(H,29,31)/t21-/m0/s1	COC1=CC(N)=C(Cl)C=C1C(=O)NCC1CCN(CC[C@H](OC(N)=O)C2=CC=C(F)C=C2)CC1	C24H30ClFN4O4			45275554	347828974		CHEMBL3544975		34501054
DB12833	Tandospirone	347828999	investigational	5-hydroxytryptamine	1	87760-53-0	investigational	CEIJFEGBUDEYSX-FZDBZEDMSA-N	InChI=1S/C21H29N5O2/c27-19-17-15-4-5-16(14-15)18(17)20(28)26(19)9-2-1-8-24-10-12-25(13-11-24)21-22-6-3-7-23-21/h3,6-7,15-18H,1-2,4-5,8-14H2/t15-,16+,17+,18-	[H][C@]12CC[C@]([H])(C1)[C@]1([H])C(=O)N(CCCCN3CCN(CC3)C3=NC=CC=N3)C(=O)[C@]21[H]	C21H29N5O2			91273	347828999	32182	CHEMBL274047		82421	50099385
DB12853	DA-6886	347829012	investigational	5-hydroxytryptamine	1	1342815-16-0	investigational	AULLTYAISZREAX-UHFFFAOYSA-N	InChI=1S/C19H27ClN6O2/c1-28-18-12-17(21)16(20)11-15(18)19(27)22-13-14-3-8-25(9-4-14)6-2-7-26-10-5-23-24-26/h5,10-12,14H,2-4,6-9,13,21H2,1H3,(H,22,27)	COC1=CC(N)=C(Cl)C=C1C(=O)NCC1CCN(CCCN2C=CN=N2)CC1	C19H27ClN6O2			54575171	347829012		CHEMBL3950712		52085526	197997
DB12998	PF-00217830	347829135	investigational	5-hydroxytryptamine	1	846032-02-8	investigational	QGNOXTFZOLDODX-UHFFFAOYSA-N	InChI=1S/C26H30N4O2/c31-24-12-10-21-11-13-25(28-26(21)27-24)32-19-4-3-14-29-15-17-30(18-16-29)23-9-5-7-20-6-1-2-8-22(20)23/h1-2,5-9,11,13H,3-4,10,12,14-19H2,(H,27,28,31)	O=C1CCC2=CC=C(OCCCCN3CCN(CC3)C3=CC=CC4=CC=CC=C34)N=C2N1	C26H30N4O2			11697676	347829135		CHEMBL1774080		9872401	50343277
DB13094	Pruvanserin	347829218	investigational	5-hydroxytryptamine	1	443144-26-1	investigational	AQRLDDAFYYAIJP-UHFFFAOYSA-N	InChI=1S/C22H21FN4O/c23-18-6-4-16(5-7-18)8-9-26-10-12-27(13-11-26)22(28)20-3-1-2-19-17(14-24)15-25-21(19)20/h1-7,15,25H,8-13H2	FC1=CC=C(CCN2CCN(CC2)C(=O)C2=C3NC=C(C#N)C3=CC=C2)C=C1	C22H21FN4O			6433122	347829218		CHEMBL1215661		4938310	50324540
DB13520	Metergoline	347829303	experimental	5-hydroxytryptamine	1	17692-51-2	experimental	WZHJKEUHNJHDLS-QTGUNEKASA-N	InChI=1S/C25H29N3O2/c1-27-14-18(13-26-25(29)30-16-17-7-4-3-5-8-17)11-21-20-9-6-10-22-24(20)19(12-23(21)27)15-28(22)2/h3-10,15,18,21,23H,11-14,16H2,1-2H3,(H,26,29)/t18-,21+,23+/m0/s1	[H][C@]1(CN=C(O)OCC2=CC=CC=C2)CN(C)[C@]2([H])CC3=CN(C)C4=CC=CC(=C34)[C@@]2([H])C1	C25H29N3O2			28693	347829303	64216	CHEMBL19215		26687	30704
DB00131	Adenosine phosphate	46507628	approved; investigational; nutraceutical	P2Y	62	61-19-8	approved; investigational; nutraceutical	UDMBCSSLTHHNCD-KQYNXXCUSA-N	InChI=1S/C10H14N5O7P/c11-8-5-9(13-2-12-8)15(3-14-5)10-7(17)6(16)4(22-10)1-21-23(18,19)20/h2-4,6-7,10,16-17H,1H2,(H2,11,12,13)(H2,18,19,20)/t4-,6-,7-,10-/m1/s1	NC1=C2N=CN([C@@H]3O[C@H](COP(O)(O)=O)[C@@H](O)[C@H]3O)C2=NC=N1	C10H14N5O7P	C00020	D02769	6083	46507628	16027	CHEMBL752	AMP	5858	18137
DB02189	2',3'-Dideoxyadenosine-5'-Triphosphate	46506011	experimental	P2Y	62		experimental	OAKPWEUQDVLTCN-NKWVEPMBSA-N	InChI=1S/C10H16N5O11P3/c11-9-8-10(13-4-12-9)15(5-14-8)7-2-1-6(24-7)3-23-28(19,20)26-29(21,22)25-27(16,17)18/h4-7H,1-3H2,(H,19,20)(H,21,22)(H2,11,12,13)(H2,16,17,18)/t6-,7+/m0/s1	NC1=NC=NC2=C1N=CN2[C@H]1CC[C@@H](CO[P@@](O)(=O)O[P@](O)(=O)OP(O)(O)=O)O1	C10H16N5O11P3			65304	46506011		CHEMBL1383	DDS	58792	50164644
DB02930	Adenosine 5'-[Œ≥-thio]triphosphate	46507118	experimental	P2Y	62	35094-46-3	experimental	NLTUCYMLOPLUHL-KQYNXXCUSA-N	InChI=1S/C10H16N5O12P3S/c11-8-5-9(13-2-12-8)15(3-14-5)10-7(17)6(16)4(25-10)1-24-28(18,19)26-29(20,21)27-30(22,23)31/h2-4,6-7,10,16-17H,1H2,(H,18,19)(H,20,21)(H2,11,12,13)(H2,22,23,31)/t4-,6-,7-,10-/m1/s1	[H][C@]1(COP(O)(=O)OP(O)(=O)OP(O)(O)=S)O[C@@]([H])(N2C=NC3=C(N)N=CN=C23)[C@]([H])(O)[C@]1([H])O	C10H16N5O12P3S	C13742		440317	46507118	27575	CHEMBL131890	AGS	389291	50118217
DB06441	Cangrelor	310264872	approved	P2Y	62	163706-06-7	approved	PAEBIVWUMLRPSK-IDTAVKCVSA-N	InChI=1S/C17H25Cl2F3N5O12P3S2/c1-43-5-3-23-12-9-13(26-15(25-12)44-4-2-16(20,21)22)27(7-24-9)14-11(29)10(28)8(38-14)6-37-42(35,36)39-41(33,34)17(18,19)40(30,31)32/h7-8,10-11,14,28-29H,2-6H2,1H3,(H,33,34)(H,35,36)(H,23,25,26)(H2,30,31,32)/t8-,10-,11-,14-/m1/s1	CSCCNC1=C2N=CN([C@@H]3O[C@H](COP(O)(=O)OP(O)(=O)C(Cl)(Cl)P(O)(O)=O)[C@@H](O)[C@H]3O)C2=NC(SCCC(F)(F)F)=N1	C17H25Cl2F3N5O12P3S2		D03359	9854012	310264872	90841	CHEMBL334966		8029718	50118225
DB08816	Ticagrelor	175427101	approved	P2Y	62	274693-27-5	approved	OEKWJQXRCDYSHL-FNOIDJSQSA-N	InChI=1S/C23H28F2N6O4S/c1-2-7-36-23-27-21(26-15-9-12(15)11-3-4-13(24)14(25)8-11)18-22(28-23)31(30-29-18)16-10-17(35-6-5-32)20(34)19(16)33/h3-4,8,12,15-17,19-20,32-34H,2,5-7,9-10H2,1H3,(H,26,27,28)/t12-,15+,16+,17-,19-,20+/m0/s1	CCCSC1=NC2=C(N=NN2[C@@H]2C[C@H](OCCO)[C@@H](O)[C@H]2O)C(N[C@@H]2C[C@H]2C2=CC(F)=C(F)C=C2)=N1	C23H28F2N6O4S		D09017	9871419	175427101	68558	CHEMBL398435	TIQ	8047109	50397205
DB00181	Baclofen	46508181	approved	Free	26	1134-47-0	approved	KPYSYYIEGFHWSV-UHFFFAOYSA-N	InChI=1S/C10H12ClNO2/c11-9-3-1-7(2-4-9)8(6-12)5-10(13)14/h1-4,8H,5-6,12H2,(H,13,14)	NCC(CC(O)=O)C1=CC=C(Cl)C=C1	C10H12ClNO2		D00241	2284	46508181	2972	CHEMBL701		2197	24182
DB03017	Lauric Acid	46505943	approved; experimental	Free	26	143-07-7	approved; experimental	POULHZVOKOAJMA-UHFFFAOYSA-N	InChI=1S/C12H24O2/c1-2-3-4-5-6-7-8-9-10-11-12(13)14/h2-11H2,1H3,(H,13,14)	CCCCCCCCCCCC(O)=O	C12H24O2	C02679		3893	46505943	30805	CHEMBL108766	DAO	3756	50180948
DB08231	Myristic acid	99444702	experimental	Free	26	544-63-8	experimental	TUNFSRHWOTWDNC-UHFFFAOYSA-N	InChI=1S/C14H28O2/c1-2-3-4-5-6-7-8-9-10-11-12-13-14(15)16/h2-13H2,1H3,(H,15,16)	CCCCCCCCCCCCCC(O)=O	C14H28O2	C06424		11005	99444702	28875	CHEMBL111077	MYR	10539	50147581
DB12491	Fasiglifam	347828726	investigational	Free	26	1000413-72-8	investigational	BZCALJIHZVNMGJ-HSZRJFAPSA-N	InChI=1S/C29H32O7S/c1-19-12-25(34-10-5-11-37(3,32)33)13-20(2)29(19)22-7-4-6-21(14-22)17-35-24-8-9-26-23(15-28(30)31)18-36-27(26)16-24/h4,6-9,12-14,16,23H,5,10-11,15,17-18H2,1-3H3,(H,30,31)/t23-/m1/s1	CC1=CC(OCCCS(C)(=O)=O)=CC(C)=C1C1=CC=CC(COC2=CC=C3[C@H](CC(O)=O)COC3=C2)=C1	C29H32O7S			24857286	347828726		CHEMBL1829174	2YB	26323628	50386790
DB00193	Tramadol	46506256	approved; investigational	Opioid	58	27203-92-5	approved; investigational	TVYLLZQTGLZFBW-ZBFHGGJFSA-N	InChI=1S/C16H25NO2/c1-17(2)12-14-7-4-5-10-16(14,18)13-8-6-9-15(11-13)19-3/h6,8-9,11,14,18H,4-5,7,10,12H2,1-3H3/t14-,16+/m1/s1	COC1=CC=CC(=C1)[C@@]1(O)CCCC[C@@H]1CN(C)C	C16H25NO2	C07153	D08623	33741	46506256	75725	CHEMBL1066		31105	50176259
DB00295	Morphine	46505161	approved; investigational	Opioid	58	57-27-2	approved; investigational	BQJCRHHNABKAKU-KBQPJGBKSA-N	InChI=1S/C17H19NO3/c1-18-7-6-17-10-3-5-13(20)16(17)21-15-12(19)4-2-9(14(15)17)8-11(10)18/h2-5,10-11,13,16,19-20H,6-8H2,1H3/t10-,11+,13-,16-,17-/m0/s1	[H][C@@]12OC3=C(O)C=CC4=C3[C@@]11CCN(C)[C@]([H])(C4)[C@]1([H])C=C[C@@H]2O	C17H19NO3	C01516	D08233	5288826	46505161	17303	CHEMBL70	MOI	4450907	50000092
DB00318	Codeine	46507764	approved; illicit	Opioid	58	76-57-3	approved; illicit	OROGSEYTTFOCAN-DNJOTXNNSA-N	InChI=1S/C18H21NO3/c1-19-8-7-18-11-4-5-13(20)17(18)22-16-14(21-2)6-3-10(15(16)18)9-12(11)19/h3-6,11-13,17,20H,7-9H2,1-2H3/t11-,12+,13-,17-,18-/m0/s1	[H][C@@]12OC3=C(OC)C=CC4=C3[C@@]11CCN(C)[C@]([H])(C4)[C@]1([H])C=C[C@@H]2O	C18H21NO3	C06174	D03580	5284371	46507764	16714	CHEMBL485		4447447	50105098
DB00327	Hydromorphone	46508700	approved; illicit	Opioid	58	466-99-9	approved; illicit	WVLOADHCBXTIJK-YNHQPCIGSA-N	InChI=1S/C17H19NO3/c1-18-7-6-17-10-3-5-13(20)16(17)21-15-12(19)4-2-9(14(15)17)8-11(10)18/h2,4,10-11,16,19H,3,5-8H2,1H3/t10-,11+,16-,17-/m0/s1	[H][C@@]12OC3=C(O)C=CC4=C3[C@@]11CCN(C)[C@]([H])(C4)[C@]1([H])CCC2=O	C17H19NO3	C07042		5284570	46508700	5790	CHEMBL398707		4447624	50241341
DB00333	Methadone	46505722	approved	Opioid	58	76-99-3	approved	USSIQXCVUWKGNF-UHFFFAOYSA-N	InChI=1S/C21H27NO/c1-5-20(23)21(16-17(2)22(3)4,18-12-8-6-9-13-18)19-14-10-7-11-15-19/h6-15,17H,5,16H2,1-4H3	CCC(=O)C(CC(C)N(C)C)(C1=CC=CC=C1)C1=CC=CC=C1	C21H27NO	C07163	D08195	4095	46505722	6807	CHEMBL651		3953	82507
DB00497	Oxycodone	46508908	approved; illicit; investigational	Opioid	58	76-42-6	approved; illicit; investigational	BRUQQQPBMZOVGD-XFKAJCMBSA-N	InChI=1S/C18H21NO4/c1-19-8-7-17-14-10-3-4-12(22-2)15(14)23-16(17)11(20)5-6-18(17,21)13(19)9-10/h3-4,13,16,21H,5-9H2,1-2H3/t13-,16+,17+,18-/m1/s1	[H][C@@]12OC3=C(OC)C=CC4=C3[C@@]11CCN(C)[C@]([H])(C4)[C@]1(O)CCC2=O	C18H21NO4	C08018	D05312	5284603	46508908	7852	CHEMBL656		4447649	50370595
DB00504	Levallorphan	46505682	approved	Opioid	58	152-02-3	approved	OZYUPQUCAUTOBP-QXAKKESOSA-N	InChI=1S/C19H25NO/c1-2-10-20-11-9-19-8-4-3-5-16(19)18(20)12-14-6-7-15(21)13-17(14)19/h2,6-7,13,16,18,21H,1,3-5,8-12H2/t16-,18+,19+/m0/s1	[H][C@@]12CCCC[C@@]11CCN(CC=C)[C@@H]2CC2=C1C=C(O)C=C2	C19H25NO	C07069		5359371	46505682	6431	CHEMBL1254682		10481920	50326673
DB00652	Pentazocine	46506363	approved; vet_approved	Opioid	58	359-83-1	approved; vet_approved	VOKSWYLNZZRQPF-GDIGMMSISA-N	InChI=1S/C19H27NO/c1-13(2)7-9-20-10-8-19(4)14(3)18(20)11-15-5-6-16(21)12-17(15)19/h5-7,12,14,18,21H,8-11H2,1-4H3/t14-,18+,19+/m0/s1	C[C@H]1[C@H]2CC3=CC=C(O)C=C3[C@]1(C)CCN2CC=C(C)C	C19H27NO	C07421	D00498	441278	46506363	7982	CHEMBL560		390041	50001028
DB00704	Naltrexone	46505333	approved; investigational; vet_approved	Opioid	58	16590-41-3	approved; investigational; vet_approved	DQCKKXVULJGBQN-XFWGSAIBSA-N	InChI=1S/C20H23NO4/c22-13-4-3-12-9-15-20(24)6-5-14(23)18-19(20,16(12)17(13)25-18)7-8-21(15)10-11-1-2-11/h3-4,11,15,18,22,24H,1-2,5-10H2/t15-,18+,19+,20-/m1/s1	[H][C@@]12OC3=C(O)C=CC4=C3[C@@]11CCN(CC3CC3)[C@]([H])(C4)[C@]1(O)CCC2=O	C20H23NO4	C07253	D05113	5360515	46505333	7465	CHEMBL19019		4514524	50000787
DB00708	Sufentanil	46504737	approved; investigational	Opioid	58	56030-54-7	approved; investigational	GGCSSNBKKAUURC-UHFFFAOYSA-N	InChI=1S/C22H30N2O2S/c1-3-21(25)24(19-8-5-4-6-9-19)22(18-26-2)12-15-23(16-13-22)14-11-20-10-7-17-27-20/h4-10,17H,3,11-16,18H2,1-2H3	CCC(=O)N(C1=CC=CC=C1)C1(COC)CCN(CCC2=CC=CS2)CC1	C22H30N2O2S	C08022	D05938	41693	46504737	9316	CHEMBL658		38043	94503
DB00802	Alfentanil	46505618	approved; illicit	Opioid	58	71195-58-9	approved; illicit	IDBPHNDTYPBSNI-UHFFFAOYSA-N	InChI=1S/C21H32N6O3/c1-4-19(28)27(18-9-7-6-8-10-18)21(17-30-3)11-13-24(14-12-21)15-16-26-20(29)25(5-2)22-23-26/h6-10H,4-5,11-17H2,1-3H3	CCN1N=NN(CCN2CCC(COC)(CC2)N(C(=O)CC)C2=CC=CC=C2)C1=O	C21H32N6O3	C08005		51263	46505618	2569	CHEMBL634		46451	83450
DB00813	Fentanyl	46506372	approved; illicit; investigational; vet_approved	Opioid	58	437-38-7	approved; illicit; investigational; vet_approved	PJMPHNIQZUBGLI-UHFFFAOYSA-N	InChI=1S/C22H28N2O/c1-2-22(25)24(20-11-7-4-8-12-20)21-14-17-23(18-15-21)16-13-19-9-5-3-6-10-19/h3-12,21H,2,13-18H2,1H3	CCC(=O)N(C1CCN(CCC2=CC=CC=C2)CC1)C1=CC=CC=C1	C22H28N2O		D00320	3345	46506372	119915	CHEMBL596	7V7	3228	50008984
DB00836	Loperamide	46504591	approved	Opioid	58	53179-11-6	approved	RDOIQAHITMMDAJ-UHFFFAOYSA-N	InChI=1S/C29H33ClN2O2/c1-31(2)27(33)29(24-9-5-3-6-10-24,25-11-7-4-8-12-25)19-22-32-20-17-28(34,18-21-32)23-13-15-26(30)16-14-23/h3-16,34H,17-22H2,1-2H3	CN(C)C(=O)C(CCN1CCC(O)(CC1)C1=CC=C(Cl)C=C1)(C1=CC=CC=C1)C1=CC=CC=C1	C29H33ClN2O2	C07080	D08144	3955	46504591	6532	CHEMBL841		3818	50017698
DB00844	Nalbuphine	46507383	approved	Opioid	58	20594-83-6	approved	NETZHAKZCGBWSS-CEDHKZHLSA-N	InChI=1S/C21H27NO4/c23-14-5-4-13-10-16-21(25)7-6-15(24)19-20(21,17(13)18(14)26-19)8-9-22(16)11-12-2-1-3-12/h4-5,12,15-16,19,23-25H,1-3,6-11H2/t15-,16+,19-,20-,21+/m0/s1	O[C@H]1CC[C@@]2(O)[C@H]3CC4=CC=C(O)C5=C4[C@@]2(CCN3CC2CCC2)[C@H]1O5	C21H27NO4	C07251	D08246	5311304	46507383	7454	CHEMBL895		4470813	50105085
DB00854	Levorphanol	46506558	approved	Opioid	58	1977-07-06	approved	JAQUASYNZVUNQP-USXIJHARSA-N	InChI=1S/C17H23NO/c1-18-9-8-17-7-3-2-4-14(17)16(18)10-12-5-6-13(19)11-15(12)17/h5-6,11,14,16,19H,2-4,7-10H2,1H3/t14-,16+,17+/m0/s1	[H][C@@]12CCCC[C@@]11CCN(C)[C@@H]2CC2=C1C=C(O)C=C2	C17H23NO	C08014	D08123	5359272	46506558	6444	CHEMBL592		16736212	50017233
DB00921	Buprenorphine	46505782	approved; illicit; investigational; vet_approved	Opioid	58	52485-79-7	approved; illicit; investigational; vet_approved	RMRJXGBAOAMLHD-IHFGGWKQSA-N	InChI=1S/C29H41NO4/c1-25(2,3)26(4,32)20-15-27-10-11-29(20,33-5)24-28(27)12-13-30(16-17-6-7-17)21(27)14-18-8-9-19(31)23(34-24)22(18)28/h8-9,17,20-21,24,31-32H,6-7,10-16H2,1-5H3/t20-,21-,24-,26+,27-,28+,29-/m1/s1	CO[C@]12CC[C@@]3(C[C@@H]1[C@](C)(O)C(C)(C)C)[C@H]1CC4=C5C(O[C@@H]2[C@@]35CCN1CC1CC1)=C(O)C=C4	C29H41NO4	C08007	D07132	644073	46505782	3216	CHEMBL560511		559124	50026603
DB01183	Naloxone	46508816	approved; vet_approved	Opioid	58	465-65-6	approved; vet_approved	UZHSEJADLWPNLE-GRGSLBFTSA-N	InChI=1S/C19H21NO4/c1-2-8-20-9-7-18-15-11-3-4-12(21)16(15)24-17(18)13(22)5-6-19(18,23)14(20)10-11/h2-4,14,17,21,23H,1,5-10H2/t14-,17+,18+,19-/m1/s1	OC1=CC=C2C[C@H]3N(CC=C)CC[C@@]45[C@@H](OC1=C24)C(=O)CC[C@@]35O	C19H21NO4	C07252	D08249	5284596	46508816	7459	CHEMBL80		4447644	54795
DB01192	Oxymorphone	46505296	approved; investigational; vet_approved	Opioid	58	76-41-5	approved; investigational; vet_approved	UQCNKQCJZOAFTQ-ISWURRPUSA-N	InChI=1S/C17H19NO4/c1-18-7-6-16-13-9-2-3-10(19)14(13)22-15(16)11(20)4-5-17(16,21)12(18)8-9/h2-3,12,15,19,21H,4-8H2,1H3/t12-,15+,16+,17-/m1/s1	[H][C@@]12OC3=C(O)C=CC4=C3[C@@]11CCN(C)[C@]([H])(C4)[C@]1(O)CCC2=O	C17H19NO4	C08019	D08323	5284604	46505296	7865	CHEMBL963		4447650	50001707
DB01209	Dezocine	46508770	approved; investigational	Opioid	58	53648-55-8	approved; investigational	VTMVHDZWSFQSQP-VBNZEHGJSA-N	InChI=1S/C16H23NO/c1-16-8-4-2-3-5-12(15(16)17)9-11-6-7-13(18)10-14(11)16/h6-7,10,12,15,18H,2-5,8-9,17H2,1H3/t12-,15-,16+/m0/s1	[H][C@@]12CC3=CC=C(O)C=C3[C@@](C)(CCCCC1)[C@H]2N	C16H23NO	C08010	D00838	3033053	46508770	4474	CHEMBL1685		2297867	50276568
DB01433	Methadyl acetate	46505532	experimental; illicit	Opioid	58	509-74-0	experimental; illicit	XBMIVRRWGCYBTQ-UHFFFAOYSA-N	InChI=1S/C23H31NO2/c1-6-22(26-19(3)25)23(17-18(2)24(4)5,20-13-9-7-10-14-20)21-15-11-8-12-16-21/h7-16,18,22H,6,17H2,1-5H3	CCC(OC(C)=O)C(CC(C)N(C)C)(C1=CC=CC=C1)C1=CC=CC=C1	C23H31NO2			10517	46505532	135491	CHEMBL170179		10080	50027391
DB01462	Etonitazene	46508885	experimental; illicit	Opioid	58	911-65-9	experimental; illicit	PXDBZSCGSQSKST-UHFFFAOYSA-N	InChI=1S/C22H28N4O3/c1-4-24(5-2)13-14-25-21-12-9-18(26(27)28)16-20(21)23-22(25)15-17-7-10-19(11-8-17)29-6-3/h7-12,16H,4-6,13-15H2,1-3H3	CCOC1=CC=C(CC2=NC3=C(C=CC(=C3)[N+]([O-])=O)N2CCN(CC)CC)C=C1	C22H28N4O3			13493	46508885		CHEMBL312040		12908	50013847
DB01535	Carfentanil	46505501	illicit; investigational; vet_approved	Opioid	58	59708-52-0	illicit; investigational; vet_approved	YDSDEBIZUNNPOB-UHFFFAOYSA-N	InChI=1S/C24H30N2O3/c1-3-22(27)26(21-12-8-5-9-13-21)24(23(28)29-2)15-18-25(19-16-24)17-14-20-10-6-4-7-11-20/h4-13H,3,14-19H2,1-2H3	CCC(=O)N(C1=CC=CC=C1)C1(CCN(CCC2=CC=CC=C2)CC1)C(=O)OC	C24H30N2O3			62156	46505501	61084	CHEMBL290429		55986	50012477
DB01548	Diprenorphine	46506559	illicit; vet_approved	Opioid	58	14357-78-9	illicit; vet_approved	OIJXLIIMXHRJJH-KNLIIKEYSA-N	InChI=1S/C26H35NO4/c1-23(2,29)18-13-24-8-9-26(18,30-3)22-25(24)10-11-27(14-15-4-5-15)19(24)12-16-6-7-17(28)21(31-22)20(16)25/h6-7,15,18-19,22,28-29H,4-5,8-14H2,1-3H3/t18-,19-,22-,24-,25+,26-/m1/s1	[H][C@@]12OC3=C(O)C=CC4=C3[C@@]11CCN(CC3CC3)[C@]([H])(C4)[C@]11CC[C@@]2(OC)[C@H](C1)C(C)(C)O	C26H35NO4	C11794		443408	46506559	4650	CHEMBL281786		391634	50001714
DB01565	Dihydromorphine	46506587	experimental; illicit	Opioid	58	509-60-4	experimental; illicit	IJVCSMSMFSCRME-KBQPJGBKSA-N	InChI=1S/C17H21NO3/c1-18-7-6-17-10-3-5-13(20)16(17)21-15-12(19)4-2-9(14(15)17)8-11(10)18/h2,4,10-11,13,16,19-20H,3,5-8H2,1H3/t10-,11+,13-,16-,17-/m0/s1	[H][C@@]12OC3=C(O)C=CC4=C3[C@@]11CCN(C)[C@]([H])(C4)[C@]1([H])CC[C@@H]2O	C17H21NO3	C11782		5359421	46506587	4575	CHEMBL1500		4514282	50452273
DB01570	Ohmefentanyl	46507925	illicit	Opioid	58	78995-14-9	illicit	FRPRNNRJTCONEC-UHFFFAOYSA-N	InChI=1S/C23H30N2O2/c1-3-23(27)25(20-12-8-5-9-13-20)21-14-15-24(16-18(21)2)17-22(26)19-10-6-4-7-11-19/h4-13,18,21-22,26H,3,14-17H2,1-2H3	CCC(=O)N(C1CCN(CC(O)C2=CC=CC=C2)CC1C)C1=CC=CC=C1	C23H30N2O2			62279	46507925		CHEMBL333410		56080	50033531
DB05104	Asimadoline	175426945	investigational	Opioid	58	153205-46-0	investigational	JHLHNYVMZCADTC-LOSJGSFVSA-N	InChI=1S/C27H30N2O2/c1-28(25(21-11-5-2-6-12-21)20-29-18-17-24(30)19-29)27(31)26(22-13-7-3-8-14-22)23-15-9-4-10-16-23/h2-16,24-26,30H,17-20H2,1H3/t24-,25+/m0/s1	CN([C@H](CN1CC[C@H](O)C1)C1=CC=CC=C1)C(=O)C(C1=CC=CC=C1)C1=CC=CC=C1	C27H30N2O2			179340	175426945		CHEMBL1190199		156107	50366356
DB09174	Lofentanil	310265083	illicit	Opioid	58	61380-40-3	illicit	IMYHGORQCPYVBZ-NLFFAJNJSA-N	InChI=1S/C25H32N2O3/c1-4-23(28)27(22-13-9-6-10-14-22)25(24(29)30-3)16-18-26(19-20(25)2)17-15-21-11-7-5-8-12-21/h5-14,20H,4,15-19H2,1-3H3/t20-,25+/m1/s1	CCC(=O)N(C1=CC=CC=C1)[C@]1(CCN(CCC2=CC=CC=C2)C[C@H]1C)C(=O)OC	C25H32N2O3			10070040	310265083		CHEMBL28198		8245580	50027473
DB09175	Mirfentanil	310265084	experimental	Opioid	58	117523-47-4	experimental	BJZZDOLVVLWFHN-UHFFFAOYSA-N	InChI=1S/C22H24N4O2/c27-22(20-7-4-16-28-20)26(21-17-23-11-12-24-21)19-9-14-25(15-10-19)13-8-18-5-2-1-3-6-18/h1-7,11-12,16-17,19H,8-10,13-15H2	O=C(N(C1CCN(CCC2=CC=CC=C2)CC1)C1=NC=CN=C1)C1=CC=CO1	C22H24N4O2			60698	310265084		CHEMBL161084		54703	50017404
DB09179	R-30490	310265087	experimental	Opioid	58	60618-49-7	experimental	GARXJOUQUSNOGK-UHFFFAOYSA-N	InChI=1S/C24H32N2O2/c1-3-23(27)26(22-12-8-5-9-13-22)24(20-28-2)15-18-25(19-16-24)17-14-21-10-6-4-7-11-21/h4-13H,3,14-20H2,1-2H3	CCC(=O)N(C1=CC=CC=C1)C1(COC)CCN(CCC2=CC=CC=C2)CC1	C24H32N2O2			124716	310265087		CHEMBL609147		111042
DB09272	Eluxadoline	310265167	approved; investigational	Opioid	58	864821-90-9	approved; investigational	QFNHIDANIVGXPE-FNZWTVRRSA-N	InChI=1S/C32H35N5O5/c1-18-12-23(29(34)38)13-19(2)24(18)15-26(33)31(39)37(17-21-10-11-28(42-4)25(14-21)32(40)41)20(3)30-35-16-27(36-30)22-8-6-5-7-9-22/h5-14,16,20,26H,15,17,33H2,1-4H3,(H2,34,38)(H,35,36)(H,40,41)/t20-,26-/m0/s1	COC1=CC=C(CN([C@@H](C)C2=NC(=CN2)C2=CC=CC=C2)C(=O)[C@@H](N)CC2=C(C)C=C(C=C2C)C(N)=O)C=C1C(O)=O	C32H35N5O5		D10403	11250029	310265167	85980	CHEMBL2159122		9425062	50393720
DB11938	Difelikefalin	347828265	investigational	Opioid	58	1024828-77-0	investigational	FWMNVWWHGCHHJJ-SKKKGAJSSA-N	InChI=1S/C36H53N7O6/c1-24(2)21-29(32(45)40-28(15-9-10-18-37)34(47)43-19-16-36(39,17-20-43)35(48)49)42-33(46)30(23-26-13-7-4-8-14-26)41-31(44)27(38)22-25-11-5-3-6-12-25/h3-8,11-14,24,27-30H,9-10,15-23,37-39H2,1-2H3,(H,40,45)(H,41,44)(H,42,46)(H,48,49)/t27-,28-,29-,30-/m1/s1	CC(C)C[C@@H](NC(=O)[C@@H](CC1=CC=CC=C1)NC(=O)[C@H](N)CC1=CC=CC=C1)C(=O)N[C@H](CCCCN)C(=O)N1CCC(N)(CC1)C(O)=O	C36H53N7O6			24794466	347828265		CHEMBL3989915		44208824
DB12327	Salvinorin A	347828589	investigational	Opioid	58	83729-01-5	investigational	OBSYBRPAKCASQB-AGQYDFLVSA-N	InChI=1S/C23H28O8/c1-12(24)30-16-9-15(20(26)28-4)22(2)7-5-14-21(27)31-17(13-6-8-29-11-13)10-23(14,3)19(22)18(16)25/h6,8,11,14-17,19H,5,7,9-10H2,1-4H3/t14-,15-,16-,17-,19-,22-,23-/m0/s1	COC(=O)[C@@H]1C[C@H](OC(C)=O)C(=O)[C@H]2[C@@]1(C)CC[C@H]1C(=O)O[C@@H](C[C@]21C)C1=COC=C1	C23H28O8			128563	347828589	67900	CHEMBL445332		113947	50159165
DB12341	LY-2456302	347828600	investigational	Opioid	58	1174130-61-0	investigational	ZHPMYDSXGRRERG-DEOSSOPVSA-N	InChI=1S/C26H27FN2O2/c1-17-12-18(2)14-21(13-17)24-4-3-11-29(24)16-19-5-8-22(9-6-19)31-25-10-7-20(26(28)30)15-23(25)27/h5-10,12-15,24H,3-4,11,16H2,1-2H3,(H2,28,30)/t24-/m0/s1	CC1=CC(=CC(C)=C1)[C@@H]1CCCN1CC1=CC=C(OC2=CC=C(C=C2F)C(N)=O)C=C1	C26H27FN2O2			44129648	347828600		CHEMBL1921847		28424203	50358171
DB12543	Samidorphan	347828769	investigational	Opioid	58	852626-89-2	investigational	RYIDHLJADOKWFM-MAODMQOUSA-N	InChI=1S/C21H26N2O4/c22-19(26)15-4-3-13-9-16-21(27)6-5-14(24)10-20(21,17(13)18(15)25)7-8-23(16)11-12-1-2-12/h3-4,12,16,25,27H,1-2,5-11H2,(H2,22,26)/t16-,20-,21-/m1/s1	NC(=O)C1=C(O)C2=C(C[C@H]3N(CC4CC4)CC[C@@]22CC(=O)CC[C@@]32O)C=C1	C21H26N2O4			11667832	347828769		CHEMBL426084		23259667	50165049
DB12668	Metenkefalin	347828872	investigational	Opioid	58	58569-55-4	investigational	YFGBQHOOROIVKG-FKBYEOEOSA-N	InChI=1S/C27H35N5O7S/c1-40-12-11-21(27(38)39)32-26(37)22(14-17-5-3-2-4-6-17)31-24(35)16-29-23(34)15-30-25(36)20(28)13-18-7-9-19(33)10-8-18/h2-10,20-22,33H,11-16,28H2,1H3,(H,29,34)(H,30,36)(H,31,35)(H,32,37)(H,38,39)/t20-,21-,22-/m0/s1	CSCC[C@H](NC(=O)[C@H](CC1=CC=CC=C1)NC(=O)CNC(=O)CNC(=O)[C@@H](N)CC1=CC=C(O)C=C1)C(O)=O	C27H35N5O7S	C11684		443363	347828872	6618	CHEMBL13786		391597	50019056
DB12704	Spiradoline	347828902	investigational	Opioid	58	87151-85-7	investigational	NYKCGQQJNVPOLU-ONTIZHBOSA-N	InChI=1S/C22H30Cl2N2O2/c1-25(21(27)14-16-5-6-17(23)18(24)13-16)19-7-9-22(8-4-12-28-22)15-20(19)26-10-2-3-11-26/h5-6,13,19-20H,2-4,7-12,14-15H2,1H3/t19-,20-,22-/m0/s1	[H][C@@]1(CC[C@@]2(CCCO2)C[C@]1([H])N1CCCC1)N(C)C(=O)CC1=CC(Cl)=C(Cl)C=C1	C22H30Cl2N2O2			55652	347828902		CHEMBL70586		50257	83436
DB12830	Cebranopadol	347828996	investigational	Opioid	58	863513-91-1	investigational	CSMVOZKEWSOFER-RQNOJGIXSA-N	InChI=1S/C24H27FN2O/c1-27(2)23(17-6-4-3-5-7-17)11-13-24(14-12-23)22-19(10-15-28-24)20-16-18(25)8-9-21(20)26-22/h3-9,16,26H,10-15H2,1-2H3/t23-,24-	CN(C)[C@]1(CC[C@@]2(CC1)OCCC1=C2NC2=CC=C(F)C=C12)C1=CC=CC=C1	C24H27FN2O			11848225	347828996		CHEMBL2364605		29398942
DB00328	Indometacin	46508291	approved; investigational	Prostaglandin	69	53-86-1	approved; investigational	CGIGDMFJXJATDK-UHFFFAOYSA-N	InChI=1S/C19H16ClNO4/c1-11-15(10-18(22)23)16-9-14(25-2)7-8-17(16)21(11)19(24)12-3-5-13(20)6-4-12/h3-9H,10H2,1-2H3,(H,22,23)	COC1=CC2=C(C=C1)N(C(=O)C1=CC=C(Cl)C=C1)C(C)=C2CC(O)=O	C19H16ClNO4	C01926	D00141	3715	46508291	49662	CHEMBL6	IMN	3584	17638
DB00654	Latanoprost	46506279	approved; investigational	Prostaglandin	69	130209-82-4	approved; investigational	GGXICVAJURFBLW-CEYXHVGTSA-N	InChI=1S/C26H40O5/c1-19(2)31-26(30)13-9-4-3-8-12-22-23(25(29)18-24(22)28)17-16-21(27)15-14-20-10-6-5-7-11-20/h3,5-8,10-11,19,21-25,27-29H,4,9,12-18H2,1-2H3/b8-3-/t21-,22+,23+,24-,25+/m0/s1	CC(C)OC(=O)CCC\C=C/C[C@H]1[C@@H](O)C[C@@H](O)[C@@H]1CC[C@@H](O)CCC1=CC=CC=C1	C26H40O5		D00356	5311221	46506279	6384	CHEMBL1051		4470740	50240648
DB00905	Bimatoprost	46505334	approved; investigational	Prostaglandin	69	155206-00-1	approved; investigational	AQOKCDNYWBIDND-FTOWTWDKSA-N	InChI=1S/C25H37NO4/c1-2-26-25(30)13-9-4-3-8-12-21-22(24(29)18-23(21)28)17-16-20(27)15-14-19-10-6-5-7-11-19/h3,5-8,10-11,16-17,20-24,27-29H,2,4,9,12-15,18H2,1H3,(H,26,30)/b8-3-,17-16+/t20-,21+,22+,23-,24+/m0/s1	CCNC(=O)CCC\C=C/C[C@H]1[C@@H](O)C[C@@H](O)[C@@H]1\C=C\[C@@H](O)CCC1=CC=CC=C1	C25H37NO4			5311027	46505334	51230	CHEMBL1200963	15M	4470565	220120
DB00917	Dinoprostone	46505549	approved	Prostaglandin	69	363-24-6	approved	XEYBRNLFEZDVAW-ARSRFYASSA-N	InChI=1S/C20H32O5/c1-2-3-6-9-15(21)12-13-17-16(18(22)14-19(17)23)10-7-4-5-8-11-20(24)25/h4,7,12-13,15-17,19,21,23H,2-3,5-6,8-11,14H2,1H3,(H,24,25)/b7-4-,13-12+/t15-,16+,17+,19+/m0/s1	CCCCC[C@H](O)\C=C\[C@H]1[C@H](O)CC(=O)[C@@H]1C\C=C/CCCC(O)=O	C20H32O5	C00584	D00079	5280360	46505549	15551	CHEMBL548	P2E	4444059	35847
DB00929	Misoprostol	46505041	approved	Prostaglandin	69	59122-46-2	approved	OJLOPKGSLYJEMD-URPKTTJQSA-N	InChI=1S/C22H38O5/c1-4-5-14-22(2,26)15-10-12-18-17(19(23)16-20(18)24)11-8-6-7-9-13-21(25)27-3/h10,12,17-18,20,24,26H,4-9,11,13-16H2,1-3H3/b12-10+/t17-,18-,20-,22?/m1/s1	CCCCC(C)(O)C\C=C\[C@H]1[C@H](O)CC(=O)[C@@H]1CCCCCCC(=O)OC	C22H38O5		D00419	5282381	46505041	63610	CHEMBL606		4445541	85606
DB11658	QAV-680	347828028	investigational	Prostaglandin	69	872365-16-7	investigational	YOPFAMROKXHVCQ-UHFFFAOYSA-N	InChI=1S/C18H18N2O4S/c1-12-16(10-17(21)22)15-4-3-9-19-18(15)20(12)11-13-5-7-14(8-6-13)25(2,23)24/h3-9H,10-11H2,1-2H3,(H,21,22)	CC1=C(CC(O)=O)C2=CC=CN=C2N1CC1=CC=C(C=C1)S(C)(=O)=O	C18H18N2O4S			11508736	347828028		CHEMBL2442750		9683532	50442299
DB11660	Latanoprostene Bunod	347828030	approved; investigational	Prostaglandin	69	860005-21-6	approved; investigational	LOVMMUBRQUFEAH-UIEAZXIASA-N	InChI=1S/C27H41NO8/c29-22(15-14-21-10-4-3-5-11-21)16-17-24-23(25(30)20-26(24)31)12-6-1-2-7-13-27(32)35-18-8-9-19-36-28(33)34/h1,3-6,10-11,22-26,29-31H,2,7-9,12-20H2/b6-1-/t22-,23+,24+,25-,26+/m0/s1	O[C@H](CC[C@H]1[C@H](O)C[C@H](O)[C@@H]1C\C=C/CCCC(=O)OCCCCO[N+]([O-])=O)CCC1=CC=CC=C1	C27H41NO8			11156438	347828030		CHEMBL2364612		9331546
DB11900	OC-459	347828233	investigational	Prostaglandin	69	851723-84-7	investigational	FATGTHLOZSXOBC-UHFFFAOYSA-N	InChI=1S/C21H17FN2O2/c1-13-17(11-16-8-6-14-4-2-3-5-19(14)23-16)18-10-15(22)7-9-20(18)24(13)12-21(25)26/h2-10H,11-12H2,1H3,(H,25,26)	CC1=C(CC2=CC=C3C=CC=CC3=N2)C2=CC(F)=CC=C2N1CC(O)=O	C21H17FN2O2			11462174	347828233		CHEMBL560993		9637014	50296977
DB11946	AZD-1981	347828272	investigational	Prostaglandin	69	802904-66-1	investigational	JWYIGNODXSRKGP-UHFFFAOYSA-N	InChI=1S/C19H17ClN2O3S/c1-11-19(26-14-8-6-13(20)7-9-14)18-15(21-12(2)23)4-3-5-16(18)22(11)10-17(24)25/h3-9H,10H2,1-2H3,(H,21,23)(H,24,25)	CC(=O)NC1=C2C(=CC=C1)N(CC(O)=O)C(C)=C2SC1=CC=C(Cl)C=C1	C19H17ClN2O3S			11292191	347828272		CHEMBL1914489		9467177	50357102
DB12022	Evatanepag	347828338	investigational	Prostaglandin	69	223488-57-1	investigational	WOHRHWDYFNWPNG-UHFFFAOYSA-N	InChI=1S/C25H28N2O5S/c1-25(2,3)21-11-9-19(10-12-21)16-27(33(30,31)23-8-5-13-26-15-23)17-20-6-4-7-22(14-20)32-18-24(28)29/h4-15H,16-18H2,1-3H3,(H,28,29)	CC(C)(C)C1=CC=C(CN(CC2=CC=CC(OCC(O)=O)=C2)S(=O)(=O)C2=CC=CN=C2)C=C1	C25H28N2O5S			9890801	347828338		CHEMBL563646		8066471	50293496
DB12043	Sepetaprost	347828354	investigational	Prostaglandin	69	1262873-06-2	investigational	BKVUSNOUTQMSBE-XCMGCKIWSA-N	InChI=1S/C26H36F2O6/c1-16(2)34-26(31)5-3-4-17-6-9-21-20(23(30)13-24(21)32-14-17)10-8-19(29)15-33-25-12-18(27)7-11-22(25)28/h7-8,10-12,16-17,19-21,23-24,29-30H,3-6,9,13-15H2,1-2H3/b10-8+/t17-,19+,20+,21+,23+,24-/m0/s1	CC(C)OC(=O)CCC[C@H]1CC[C@H]2[C@H](C[C@@H](O)[C@@H]2\C=C\[C@@H](O)COC2=CC(F)=CC=C2F)OC1	C26H36F2O6			50902259	347828354				32698273
DB12272	Vidupiprant	347828543	investigational	Prostaglandin	69	1169483-24-2	investigational	PFWVGKROPKKEDW-UHFFFAOYSA-N	InChI=1S/C28H27Cl2FN2O6S/c1-28(2,3)32-27(36)17-6-8-23(39-24-14-21(31)18(11-19(24)29)13-26(34)35)22(12-17)33-40(37,38)25-9-7-16(10-20(25)30)15-4-5-15/h6-12,14-15,33H,4-5,13H2,1-3H3,(H,32,36)(H,34,35)	CC(C)(C)NC(=O)C1=CC=C(OC2=CC(F)=C(CC(O)=O)C=C2Cl)C(NS(=O)(=O)C2=CC=C(C=C2Cl)C2CC2)=C1	C28H27Cl2FN2O6S			42641863	347828543		CHEMBL1951575		28497640	50363928
DB12524	BI-671800	347828753	investigational	Prostaglandin	69	1093108-50-9	investigational	XEOSTBFUCNZKGS-UHFFFAOYSA-N	InChI=1S/C25H26F3N5O3/c1-32(2)22-19(14-21(34)35)23(33(3)4)31-20(30-22)13-15-5-11-18(12-6-15)29-24(36)16-7-9-17(10-8-16)25(26,27)28/h5-12H,13-14H2,1-4H3,(H,29,36)(H,34,35)	CN(C)C1=NC(CC2=CC=C(NC(=O)C3=CC=C(C=C3)C(F)(F)F)C=C2)=NC(N(C)C)=C1CC(O)=O	C25H26F3N5O3			45270144	347828753		CHEMBL551813		24619510	50296978
DB12623	Taprenepag	347828835	investigational	Prostaglandin	69	752187-80-7	investigational	MFFBXYNKZHTCEY-UHFFFAOYSA-N	InChI=1S/C24H22N4O5S/c29-24(30)18-33-22-5-1-4-20(14-22)17-27(34(31,32)23-6-2-11-25-15-23)16-19-7-9-21(10-8-19)28-13-3-12-26-28/h1-15H,16-18H2,(H,29,30)	OC(=O)COC1=CC=CC(CN(CC2=CC=C(C=C2)N2C=CC=N2)S(=O)(=O)C2=CC=CN=C2)=C1	C24H22N4O5S			18376177	347828835		CHEMBL2107783		13358608	50016953
DB12708	Sulprostone	347828906	investigational	Prostaglandin	69	60325-46-4	investigational	UQZVCDCIMBLVNR-TWYODKAFSA-N	InChI=1S/C23H31NO7S/c1-32(29,30)24-23(28)12-8-3-2-7-11-19-20(22(27)15-21(19)26)14-13-17(25)16-31-18-9-5-4-6-10-18/h2,4-7,9-10,13-14,17,19-20,22,25,27H,3,8,11-12,15-16H2,1H3,(H,24,28)/b7-2-,14-13+/t17-,19-,20-,22-/m1/s1	CS(=O)(=O)NC(=O)CCC\C=C/C[C@@H]1[C@@H](\C=C\[C@@H](O)COC2=CC=CC=C2)[C@H](O)CC1=O	C23H31NO7S			5312153	347828906	135755	CHEMBL1472830		4471583
DB12789	Dinoprost	347828968	approved; investigational	Prostaglandin	69	551-11-1	approved; investigational	PXGPLTODNUVGFL-YNNPMVKQSA-N	InChI=1S/C20H34O5/c1-2-3-6-9-15(21)12-13-17-16(18(22)14-19(17)23)10-7-4-5-8-11-20(24)25/h4,7,12-13,15-19,21-23H,2-3,5-6,8-11,14H2,1H3,(H,24,25)/b7-4-,13-12+/t15-,16+,17+,18-,19+/m0/s1	[H]\C(CCCC(O)=O)=C(/[H])C[C@@]1([H])[C@@]([H])(O)C[C@@]([H])(O)[C@]1([H])C(\[H])=C(/[H])[C@@]([H])(O)CCCCC	C20H34O5	C00639		5280363	347828968	15553	CHEMBL815		4444062	50035622
DB12836	Grapiprant	347829001	investigational; vet_approved	Prostaglandin	69	415903-37-6	investigational; vet_approved	HZVLFTCYCLXTGV-UHFFFAOYSA-N	InChI=1S/C26H29N5O3S/c1-5-24-29-25-19(4)28-18(3)16-23(25)31(24)21-10-8-20(9-11-21)14-15-27-26(32)30-35(33,34)22-12-6-17(2)7-13-22/h6-13,16H,5,14-15H2,1-4H3,(H2,27,30,32)	CCC1=NC2=C(C)N=C(C)C=C2N1C1=CC=C(CCNC(=O)NS(=O)(=O)C2=CC=C(C)C=C2)C=C1	C26H29N5O3S			11677589	347829001		CHEMBL3039498		9852318	50107283
DB00744	Zileuton	46506394	approved; investigational; withdrawn	Leukotriene	41	111406-87-2	approved; investigational; withdrawn	MWLSOWXNZPKENC-UHFFFAOYSA-N	InChI=1S/C11H12N2O2S/c1-7(13(15)11(12)14)10-6-8-4-2-3-5-9(8)16-10/h2-7,15H,1H3,(H2,12,14)	CC(N(O)C(N)=O)C1=CC2=CC=CC=C2S1	C11H12N2O2S		D00414	60490	46506394	10112	CHEMBL93		54531	50000541
DB12850	Etalocib	347829010	investigational	Leukotriene	41	161172-51-6	investigational	YFIZRWPXUYFCSN-UHFFFAOYSA-N	InChI=1S/C33H33FO6/c1-3-9-25-29(12-7-13-30(25)40-31-11-6-5-10-26(31)33(36)37)38-18-8-19-39-32-21-28(35)27(20-22(32)4-2)23-14-16-24(34)17-15-23/h5-7,10-17,20-21,35H,3-4,8-9,18-19H2,1-2H3,(H,36,37)	CCCC1=C(OCCCOC2=CC(O)=C(C=C2CC)C2=CC=C(F)C=C2)C=CC=C1OC1=CC=CC=C1C(O)=O	C33H33FO6			177941	347829010		CHEMBL329123		154905	50029450
DB12961	Leukotriene B4	347829101	investigational	Leukotriene	41	71160-24-2	investigational	VNYSSYRCGWBHLG-AMOLWHMGSA-N	InChI=1S/C20H32O4/c1-2-3-4-5-6-9-13-18(21)14-10-7-8-11-15-19(22)16-12-17-20(23)24/h6-11,14-15,18-19,21-22H,2-5,12-13,16-17H2,1H3,(H,23,24)/b8-7+,9-6-,14-10+,15-11-/t18-,19-/m1/s1	CCCCC\C=C/C[C@@H](O)\C=C\C=C\C=C/[C@@H](O)CCCC(O)=O	C20H32O4	C02165		5280492	347829101	15647	CHEMBL65061	LTB	4444132	50013889
DB13053	CP-195543	347829182	investigational	Leukotriene	41	204981-48-6	investigational	NZQDWKCNBOELAI-KSFYIVLOSA-N	InChI=1S/C24H19F3O4/c25-24(26,27)17-7-9-18(23(29)30)20(12-17)15-6-8-19-21(11-15)31-13-16(22(19)28)10-14-4-2-1-3-5-14/h1-9,11-12,16,22,28H,10,13H2,(H,29,30)/t16-,22+/m0/s1	O[C@@H]1[C@@H](CC2=CC=CC=C2)COC2=CC(=CC=C12)C1=CC(=CC=C1C(O)=O)C(F)(F)F	C24H19F3O4			9823886	347829182		CHEMBL301829		7999633
DB00470	Dronabinol	46508472	approved; illicit	Cannabinoid	16	1972-08-03	approved; illicit	CYQFCXCEBYINGO-IAGOWNOFSA-N	InChI=1S/C21H30O2/c1-5-6-7-8-15-12-18(22)20-16-11-14(2)9-10-17(16)21(3,4)23-19(20)13-15/h11-13,16-17,22H,5-10H2,1-4H3/t16-,17-/m1/s1	[H][C@@]12C=C(C)CC[C@@]1([H])C(C)(C)OC1=C2C(O)=CC(CCCCC)=C1	C21H30O2	C06972	D00306	16078	46508472	66964	CHEMBL465	TCI	15266	60994
DB00486	Nabilone	46505171	approved; investigational	Cannabinoid	16	51022-71-0	approved; investigational	GECBBEABIDMGGL-RTBURBONSA-N	InChI=1S/C24H36O3/c1-6-7-8-9-12-23(2,3)16-13-20(26)22-18-15-17(25)10-11-19(18)24(4,5)27-21(22)14-16/h13-14,18-19,26H,6-12,15H2,1-5H3/t18-,19-/m1/s1	[H][C@@]12CC(=O)CC[C@@]1([H])C(C)(C)OC1=CC(=CC(O)=C21)C(C)(C)CCCCCC	C24H36O3		D05099	5284592	46505171		CHEMBL947		4447641	50287941
DB01083	Orlistat	46508309	approved; investigational	Cannabinoid	16	96829-58-2	approved; investigational	AHLBNYSZXLDEJQ-FWEHEUNISA-N	InChI=1S/C29H53NO5/c1-5-7-9-11-12-13-14-15-16-18-24(34-29(33)26(30-22-31)20-23(3)4)21-27-25(28(32)35-27)19-17-10-8-6-2/h22-27H,5-21H2,1-4H3,(H,30,31)/t24-,25-,26-,27-/m0/s1	CCCCCCCCCCC[C@@H](C[C@@H]1OC(=O)[C@H]1CCCCCC)OC(=O)[C@H](CC(C)C)NC=O	C29H53NO5			3034010	46508309	94686	CHEMBL175247		2298564	24567
DB05048	Cannabinor	347827707	investigational	Cannabinoid	16		investigational	GSTZHANFXAKPSE-MXTREEOPSA-N	InChI=1S/C28H38O6/c1-6-7-8-9-12-27(2,3)17-13-22(30)26(23(14-17)34-25(33)11-10-24(31)32)18-15-21(29)20-16-19(18)28(20,4)5/h10-11,13-14,18-20,30H,6-9,12,15-16H2,1-5H3,(H,31,32)/b11-10+/t18-,19-,20+/m0/s1	CCCCCCC(C)(C)C1=CC(O)=C([C@H]2CC(=O)[C@H]3C[C@@H]2C3(C)C)C(OC(=O)\C=C\C(O)=O)=C1	C28H38O6			10174045	347827707		CHEMBL3234035		8349550	50006254
DB06155	Rimonabant	99443236	approved; investigational	Cannabinoid	16	168273-06-1	approved; investigational	JZCPYUJPEARBJL-UHFFFAOYSA-N	InChI=1S/C22H21Cl3N4O/c1-14-20(22(30)27-28-11-3-2-4-12-28)26-29(19-10-9-17(24)13-18(19)25)21(14)15-5-7-16(23)8-6-15/h5-10,13H,2-4,11-12H2,1H3,(H,27,30)	CC1=C(N(N=C1C(=O)NN1CCCCC1)C1=C(Cl)C=C(Cl)C=C1)C1=CC=C(Cl)C=C1	C22H21Cl3N4O	C14319	D05731	104850	99443236	34967	CHEMBL111		94641	21278
DB06444	Dexanabinol	347827772	investigational	Cannabinoid	16	112924-45-5	investigational	SSQJFGMEZBFMNV-PMACEKPBSA-N	InChI=1S/C25H38O3/c1-6-7-8-9-12-24(2,3)18-14-21(27)23-19-13-17(16-26)10-11-20(19)25(4,5)28-22(23)15-18/h10,14-15,19-20,26-27H,6-9,11-13,16H2,1-5H3/t19-,20-/m0/s1	CCCCCCC(C)(C)C1=CC(O)=C2[C@H]3CC(CO)=CC[C@@H]3C(C)(C)OC2=C1	C25H38O3			107778	347827772		CHEMBL334533		96934	50067498
DB09061	Cannabidiol	347827820	approved; investigational	Cannabinoid	16	13956-29-1	approved; investigational	QHMBSVQNZZTUGM-ZWKOTPCHSA-N	InChI=1S/C21H30O2/c1-5-6-7-8-16-12-19(22)21(20(23)13-16)18-11-15(4)9-10-17(18)14(2)3/h11-13,17-18,22-23H,2,5-10H2,1,3-4H3/t17-,18+/m0/s1	CCCCCC1=CC(O)=C([C@@H]2C=C(C)CC[C@H]2C(C)=C)C(O)=C1	C21H30O2	C07578		644019	347827820	69478	CHEMBL190461		559095	50121429
DB11745	Otenabant	347828103	investigational	Cannabinoid	16	686344-29-6	investigational	UNAZAADNBYXMIV-UHFFFAOYSA-N	InChI=1S/C25H25Cl2N7O/c1-2-31-25(24(28)35)11-13-33(14-12-25)22-20-23(30-15-29-22)34(17-9-7-16(26)8-10-17)21(32-20)18-5-3-4-6-19(18)27/h3-10,15,31H,2,11-14H2,1H3,(H2,28,35)	CCNC1(CCN(CC1)C1=C2N=C(N(C2=NC=N1)C1=CC=C(Cl)C=C1)C1=CC=CC=C1Cl)C(N)=O	C25H25Cl2N7O			10052040	347828103		CHEMBL562668		8227602	27337
DB11903	GW842166	347828236	investigational	Cannabinoid	16	666260-75-9	investigational	TWQYWUXBZHPIIV-UHFFFAOYSA-N	InChI=1S/C18H17Cl2F3N4O2/c19-11-1-2-14(13(20)7-11)26-17-25-9-12(15(27-17)18(21,22)23)16(28)24-8-10-3-5-29-6-4-10/h1-2,7,9-10H,3-6,8H2,(H,24,28)(H,25,26,27)	FC(F)(F)C1=NC(NC2=C(Cl)C=C(Cl)C=C2)=NC=C1C(=O)NCC1CCOCC1	C18H17Cl2F3N4O2			10253143	347828236		CHEMBL225411		8428629	50211843
DB12193	Ajulemic acid	347828478	investigational	Cannabinoid	16	137945-48-3	investigational	YCHYFHOSGQABSW-RTBURBONSA-N	InChI=1S/C25H36O4/c1-6-7-8-9-12-24(2,3)17-14-20(26)22-18-13-16(23(27)28)10-11-19(18)25(4,5)29-21(22)15-17/h10,14-15,18-19,26H,6-9,11-13H2,1-5H3,(H,27,28)/t18-,19-/m1/s1	[H][C@@]12CC(=CC[C@@]1([H])C(C)(C)OC1=CC(=CC(O)=C21)C(C)(C)CCCCCC)C(O)=O	C25H36O4			3083542	347828478		CHEMBL456341	AJA	2340729	50005920
DB12649	Ibipinabant	347828856	investigational	Cannabinoid	16	464213-10-3	investigational	AXJQVVLKUYCICH-OAQYLSRUSA-N	InChI=1S/C23H20Cl2N4O2S/c1-26-23(28-32(30,31)20-13-11-19(25)12-14-20)29-15-21(16-5-3-2-4-6-16)22(27-29)17-7-9-18(24)10-8-17/h2-14,21H,15H2,1H3,(H,26,28)/t21-/m1/s1	CN\C(=N/S(=O)(=O)C1=CC=C(Cl)C=C1)N1C[C@@H](C(=N1)C1=CC=C(Cl)C=C1)C1=CC=CC=C1	C23H20Cl2N4O2S			9826744	347828856		CHEMBL412262		8002487	50230537
DB13070	Surinabant	347829198	investigational	Cannabinoid	16	288104-79-0	investigational	HMXDWDSNPRNUKI-UHFFFAOYSA-N	InChI=1S/C23H23BrCl2N4O/c1-2-18-21(23(31)28-29-12-4-3-5-13-29)27-30(20-11-10-17(25)14-19(20)26)22(18)15-6-8-16(24)9-7-15/h6-11,14H,2-5,12-13H2,1H3,(H,28,31)	CCC1=C(N(N=C1C(O)=NN1CCCCC1)C1=C(Cl)C=C(Cl)C=C1)C1=CC=C(Br)C=C1	C23H23BrCl2N4O			9849616	347829198	125484	CHEMBL189676		8025329	50171290
DB00268	Ropinirole	46507918	approved; investigational	Dopamine	21	91374-21-9	approved; investigational	UHSKFQJFRQCDBE-UHFFFAOYSA-N	InChI=1S/C16H24N2O/c1-3-9-18(10-4-2)11-8-13-6-5-7-15-14(13)12-16(19)17-15/h5-7H,3-4,8-12H2,1-2H3,(H,17,19)	CCCN(CCC)CCC1=C2CC(=O)NC2=CC=C1	C16H24N2O	C07564	D08489	5095	46507918	8888	CHEMBL589		4916	50020680
DB00391	Sulpiride	46504855	approved; investigational	Dopamine	21	15676-16-1	approved; investigational	BGRJTUBHPOOWDU-UHFFFAOYSA-N	InChI=1S/C15H23N3O4S/c1-3-18-8-4-5-11(18)10-17-15(19)13-9-12(23(16,20)21)6-7-14(13)22-2/h6-7,9,11H,3-5,8,10H2,1-2H3,(H,17,19)(H2,16,20,21)	CCN1CCCC1CNC(=O)C1=C(OC)C=CC(=C1)S(N)(=O)=O	C15H23N3O4S		D01226	5355	46504855	32168	CHEMBL26		5162	11638
DB00409	Remoxipride	46508689	approved; withdrawn	Dopamine	21	80125-14-0	approved; withdrawn	GUJRSXAPGDDABA-NSHDSACASA-N	InChI=1S/C16H23BrN2O3/c1-4-19-9-5-6-11(19)10-18-16(20)14-13(21-2)8-7-12(17)15(14)22-3/h7-8,11H,4-6,9-10H2,1-3H3,(H,18,20)/t11-/m0/s1	CCN1CCC[C@H]1CNC(=O)C1=C(OC)C=CC(Br)=C1OC	C16H23BrN2O3			54477	46508689	92948	CHEMBL22242		49195	50026045
DB00413	Pramipexole	46505897	approved; investigational	Dopamine	21	104632-26-0	approved; investigational	FASDKYOPVNHBLU-ZETCQYMHSA-N	InChI=1S/C10H17N3S/c1-2-5-12-7-3-4-8-9(6-7)14-10(11)13-8/h7,12H,2-6H2,1H3,(H2,11,13)/t7-/m0/s1	CCCN[C@H]1CCC2=C(C1)SC(N)=N2	C10H17N3S		D00559	119570	46505897	8356	CHEMBL301265		106770	50116766
DB00433	Prochlorperazine	46509018	approved; vet_approved	Dopamine	21	58-38-8	approved; vet_approved	WIKYUJGCLQQFNW-UHFFFAOYSA-N	InChI=1S/C20H24ClN3S/c1-22-11-13-23(14-12-22)9-4-10-24-17-5-2-3-6-19(17)25-20-8-7-16(21)15-18(20)24/h2-3,5-8,15H,4,9-14H2,1H3	CN1CCN(CCCN2C3=CC=CC=C3SC3=C2C=C(Cl)C=C3)CC1	C20H24ClN3S	C07403	D00493	4917	46509018	8435	CHEMBL728	P77	4748	78434
DB00450	Droperidol	46505291	approved; vet_approved	Dopamine	21	548-73-2	approved; vet_approved	RMEDXOLNCUSCGS-UHFFFAOYSA-N	InChI=1S/C22H22FN3O2/c23-17-9-7-16(8-10-17)21(27)6-3-13-25-14-11-18(12-15-25)26-20-5-2-1-4-19(20)24-22(26)28/h1-2,4-5,7-11H,3,6,12-15H2,(H,24,28)	FC1=CC=C(C=C1)C(=O)CCCN1CCC(=CC1)N1C(=O)NC2=CC=CC=C12	C22H22FN3O2		D00308	3168	46505291	4717	CHEMBL1108		3056	50017705
DB00502	Haloperidol	46508794	approved	Dopamine	21	52-86-8	approved	LNEPOXFFQSENCJ-UHFFFAOYSA-N	InChI=1S/C21H23ClFNO2/c22-18-7-5-17(6-8-18)21(26)11-14-24(15-12-21)13-1-2-20(25)16-3-9-19(23)10-4-16/h3-10,26H,1-2,11-15H2	OC1(CCN(CCCC(=O)C2=CC=C(F)C=C2)CC1)C1=CC=C(Cl)C=C1	C21H23ClFNO2	C01814	D00136	3559	46508794	5613	CHEMBL54	GMJ	3438	21398
DB00623	Fluphenazine	46506645	approved	Dopamine	21	69-23-8	approved	PLDUPXSUYLZYBN-UHFFFAOYSA-N	InChI=1S/C22H26F3N3OS/c23-22(24,25)17-6-7-21-19(16-17)28(18-4-1-2-5-20(18)30-21)9-3-8-26-10-12-27(13-11-26)14-15-29/h1-2,4-7,16,29H,3,8-15H2	OCCN1CCN(CCCN2C3=CC=CC=C3SC3=C2C=C(C=C3)C(F)(F)F)CC1	C22H26F3N3OS	C07010		3372	46506645	5123	CHEMBL726		3255	78433
DB00714	Apomorphine	46508653	approved; investigational	Dopamine	21	58-00-4	approved; investigational	VMWNQDUVQKEIOC-CYBMUJFWSA-N	InChI=1S/C17H17NO2/c1-18-8-7-10-3-2-4-12-15(10)13(18)9-11-5-6-14(19)17(20)16(11)12/h2-6,13,19-20H,7-9H2,1H3/t13-/m1/s1	[H][C@]12CC3=C(C(O)=C(O)C=C3)C3=CC=CC(CCN1C)=C23	C17H17NO2		D07460	6005	46508653	48538	CHEMBL53		5783	50001955
DB00800	Fenoldopam	46504963	approved	Dopamine	21	67227-56-9	approved	TVURRHSHRRELCG-UHFFFAOYSA-N	InChI=1S/C16H16ClNO3/c17-15-11-5-6-18-8-13(9-1-3-10(19)4-2-9)12(11)7-14(20)16(15)21/h1-4,7,13,18-21H,5-6,8H2	OC1=CC=C(C=C1)C1CNCCC2=C(Cl)C(O)=C(O)C=C12	C16H16ClNO3	C07693	D00613	3341	46504963	5002	CHEMBL588		3224	60917
DB00831	Trifluoperazine	46507961	approved; investigational	Dopamine	21	117-89-5	approved; investigational	ZEWQUBUPAILYHI-UHFFFAOYSA-N	InChI=1S/C21H24F3N3S/c1-25-11-13-26(14-12-25)9-4-10-27-17-5-2-3-6-19(17)28-20-8-7-16(15-18(20)27)21(22,23)24/h2-3,5-8,15H,4,9-14H2,1H3	CN1CCN(CCCN2C3=CC=CC=C3SC3=C2C=C(C=C3)C(F)(F)F)CC1	C21H24F3N3S	C07168		5566	46507961	45951	CHEMBL422	TFP	5365	79181
DB00850	Perphenazine	46507058	approved	Dopamine	21	58-39-9	approved	RGCVKNLCSQQDEP-UHFFFAOYSA-N	InChI=1S/C21H26ClN3OS/c22-17-6-7-21-19(16-17)25(18-4-1-2-5-20(18)27-21)9-3-8-23-10-12-24(13-11-23)14-15-26/h1-2,4-7,16,26H,3,8-15H2	OCCN1CCN(CCCN2C3=CC=CC=C3SC3=C2C=C(Cl)C=C3)CC1	C21H26ClN3OS	C07427	D00503	4748	46507058	8028	CHEMBL567		4586	50130273
DB01100	Pimozide	46507096	approved	Dopamine	21	2062-78-4	approved	YVUQSNJEYSNKRX-UHFFFAOYSA-N	InChI=1S/C28H29F2N3O/c29-22-11-7-20(8-12-22)25(21-9-13-23(30)14-10-21)4-3-17-32-18-15-24(16-19-32)33-27-6-2-1-5-26(27)31-28(33)34/h1-2,5-14,24-25H,3-4,15-19H2,(H,31,34)	FC1=CC=C(C=C1)C(CCCN1CCC(CC1)N1C(=O)NC2=CC=CC=C12)C1=CC=C(F)C=C1	C28H29F2N3O	C07566	D00560	16362	46507096	8212	CHEMBL1423		15520	50334150
DB01184	Domperidone	46508314	approved; investigational; vet_approved	Dopamine	21	57808-66-9	approved; investigational; vet_approved	FGXWKSZFVQUSTL-UHFFFAOYSA-N	InChI=1S/C22H24ClN5O2/c23-15-6-7-20-18(14-15)25-22(30)28(20)16-8-12-26(13-9-16)10-3-11-27-19-5-2-1-4-17(19)24-21(27)29/h1-2,4-7,14,16H,3,8-13H2,(H,24,29)(H,25,30)	ClC1=CC2=C(C=C1)N(C1CCN(CCCN3C(=O)NC4=CC=CC=C34)CC1)C(=O)N2	C22H24ClN5O2		D01745	3151	46508314	31515	CHEMBL219916		3039	50241107
DB01200	Bromocriptine	46505504	approved; investigational	Dopamine	21	25614-03-3	approved; investigational	OZVBMTJYIDMWIL-AYFBDAFISA-N	InChI=1S/C32H40BrN5O5/c1-16(2)12-24-29(40)37-11-7-10-25(37)32(42)38(24)30(41)31(43-32,17(3)4)35-28(39)18-13-20-19-8-6-9-22-26(19)21(27(33)34-22)14-23(20)36(5)15-18/h6,8-9,13,16-18,23-25,34,42H,7,10-12,14-15H2,1-5H3,(H,35,39)/t18-,23-,24+,25+,31-,32+/m1/s1	[H][C@@]12CCCN1C(=O)[C@H](CC(C)C)N1C(=O)[C@](NC(=O)[C@H]3CN(C)[C@]4([H])CC5=C(Br)NC6=CC=CC(=C56)C4=C3)(O[C@@]21O)C(C)C	C32H40BrN5O5	C06856	D03165	31101	46505504	3181	CHEMBL493	08Y	28858	81993
DB01238	Aripiprazole	46505745	approved; investigational	Dopamine	21	129722-12-9	approved; investigational	CEUORZQYGODEFX-UHFFFAOYSA-N	InChI=1S/C23H27Cl2N3O2/c24-19-4-3-5-21(23(19)25)28-13-11-27(12-14-28)10-1-2-15-30-18-8-6-17-7-9-22(29)26-20(17)16-18/h3-6,8,16H,1-2,7,9-15H2,(H,26,29)	ClC1=CC=CC(N2CCN(CCCCOC3=CC4=C(CCC(=O)N4)C=C3)CC2)=C1Cl	C23H27Cl2N3O2	C12564	D01164	60795	46505745	31236	CHEMBL1112	9SC	54790	50130293
DB01621	Pipotiazine	46508263	approved; investigational	Dopamine	21	39860-99-6	approved; investigational	JOMHSQGEWSNUKU-UHFFFAOYSA-N	InChI=1S/C24H33N3O3S2/c1-25(2)32(29,30)20-8-9-24-22(18-20)27(21-6-3-4-7-23(21)31-24)14-5-13-26-15-10-19(11-16-26)12-17-28/h3-4,6-9,18-19,28H,5,10-17H2,1-2H3	CN(C)S(=O)(=O)C1=CC2=C(SC3=CC=CC=C3N2CCCN2CCC(CCO)CC2)C=C1	C24H33N3O3S2		D08385	62867	46508263		CHEMBL398880		56598	81798
DB01623	Thiothixene	46505564	approved	Dopamine	21	3313-26-6	approved	GFBKORZTTCHDGY-UWVJOHFNSA-N	InChI=1S/C23H29N3O2S2/c1-24(2)30(27,28)18-10-11-23-21(17-18)19(20-7-4-5-9-22(20)29-23)8-6-12-26-15-13-25(3)14-16-26/h4-5,7-11,17H,6,12-16H2,1-3H3/b19-8-	CN(C)S(=O)(=O)C1=CC2=C(SC3=CC=CC=C3\C2=C\CCN2CCN(C)CC2)C=C1	C23H29N3O2S2		D00374	941651	46505564	9571	CHEMBL1201		819430	78576
DB04946	Iloperidone	175426913	approved	Dopamine	21	133454-47-4	approved	XMXHEBAFVSFQEX-UHFFFAOYSA-N	InChI=1S/C24H27FN2O4/c1-16(28)18-4-7-21(23(14-18)29-2)30-13-3-10-27-11-8-17(9-12-27)24-20-6-5-19(25)15-22(20)31-26-24/h4-7,14-15,17H,3,8-13H2,1-2H3	COC1=C(OCCCN2CCC(CC2)C2=NOC3=C2C=CC(F)=C3)C=CC(=C1)C(C)=O	C24H27FN2O4		D02666	71360	175426913	65173	CHEMBL14376		64459	50034043
DB05271	Rotigotine	99443232	approved	Dopamine	21	99755-59-6	approved	KFQYTPMOWPVWEJ-INIZCTEOSA-N	InChI=1S/C19H25NOS/c1-2-11-20(12-10-17-6-4-13-22-17)16-8-9-18-15(14-16)5-3-7-19(18)21/h3-7,13,16,21H,2,8-12,14H2,1H3/t16-/m0/s1	CCCN(CCC1=CC=CS1)[C@H]1CCC2=C(O)C=CC=C2C1	C19H25NOS		D05768	59227	99443232	135351	CHEMBL1303		53406	50123626
DB06016	Cariprazine	310264859	approved; investigational	Dopamine	21	839712-12-8	approved; investigational	KPWSJANDNDDRMB-QAQDUYKDSA-N	InChI=1S/C21H32Cl2N4O/c1-25(2)21(28)24-17-8-6-16(7-9-17)10-11-26-12-14-27(15-13-26)19-5-3-4-18(22)20(19)23/h3-5,16-17H,6-15H2,1-2H3,(H,24,28)/t16-,17-	CN(C)C(=O)N[C@H]1CC[C@H](CCN2CCN(CC2)C2=C(Cl)C(Cl)=CC=C2)CC1	C21H32Cl2N4O		D09997	11154555	310264859	90933	CHEMBL2028019		25999972	50443101
DB06288	Amisulpride	99443244	approved; investigational	Dopamine	21	71675-85-9	approved; investigational	NTJOBXMMWNYJFB-UHFFFAOYSA-N	InChI=1S/C17H27N3O4S/c1-4-20-8-6-7-12(20)11-19-17(21)13-9-16(25(22,23)5-2)14(18)10-15(13)24-3/h9-10,12H,4-8,11,18H2,1-3H3,(H,19,21)	CCN1CCCC1CNC(=O)C1=CC(=C(N)C=C1OC)S(=O)(=O)CC	C17H27N3O4S		D07310	2159	99443244	64045	CHEMBL243712		2074	81790
DB09128	Brexpiprazole	310265043	approved; investigational	Dopamine	21	913611-97-9	approved; investigational	ZKIAIYBUSXZPLP-UHFFFAOYSA-N	InChI=1S/C25H27N3O2S/c29-25-9-7-19-6-8-20(18-22(19)26-25)30-16-2-1-11-27-12-14-28(15-13-27)23-4-3-5-24-21(23)10-17-31-24/h3-10,17-18H,1-2,11-16H2,(H,26,29)	O=C1NC2=CC(OCCCCN3CCN(CC3)C3=C4C=CSC4=CC=C3)=CC=C2C=C1	C25H27N3O2S		D10309	11978813	310265043	134716	CHEMBL2105760		10152155	194780
DB11947	Pridopidine	347828273	investigational	Dopamine	21	346688-38-8	investigational	YGKUEOZJFIXDGI-UHFFFAOYSA-N	InChI=1S/C15H23NO2S/c1-3-9-16-10-7-13(8-11-16)14-5-4-6-15(12-14)19(2,17)18/h4-6,12-13H,3,7-11H2,1-2H3	CCCN1CCC(CC1)C1=CC=CC(=C1)S(C)(=O)=O	C15H23NO2S			9795739	347828273		CHEMBL596802		7971505	50308028
DB12093	Tetrahydropalmatine	347828397	investigational	Dopamine	21	483-14-7	investigational	AEQDJSLRWYMAQI-KRWDZBQOSA-N	InChI=1S/C21H25NO4/c1-23-18-6-5-13-9-17-15-11-20(25-3)19(24-2)10-14(15)7-8-22(17)12-16(13)21(18)26-4/h5-6,10-11,17H,7-9,12H2,1-4H3/t17-/m0/s1	COC1=CC=C2C[C@@H]3N(CCC4=CC(OC)=C(OC)C=C34)CC2=C1OC	C21H25NO4	C02890		72301	347828397	16563	CHEMBL487182		65252	50424077
DB12273	Ecopipam	347828544	investigational	Dopamine	21	112108-01-7	investigational	DMJWENQHWZZWDF-PKOBYXMFSA-N	InChI=1S/C19H20ClNO/c1-21-9-8-13-10-16(20)18(22)11-15(13)19-14-5-3-2-4-12(14)6-7-17(19)21/h2-5,10-11,17,19,22H,6-9H2,1H3/t17-,19+/m0/s1	[H][C@]12CCC3=CC=CC=C3[C@]1([H])C1=CC(O)=C(Cl)C=C1CCN2C	C19H20ClNO			107930	347828544	93645	CHEMBL298406		97053	50004823
DB12401	Bromperidol	347828647	approved; investigational	Dopamine	21	10457-90-6	approved; investigational	RKLNONIVDFXQRX-UHFFFAOYSA-N	InChI=1S/C21H23BrFNO2/c22-18-7-5-17(6-8-18)21(26)11-14-24(15-12-21)13-1-2-20(25)16-3-9-19(23)10-4-16/h3-10,26H,1-2,11-15H2	OC1(CCN(CCCC(=O)C2=CC=C(F)C=C2)CC1)C1=CC=C(Br)C=C1	C21H23BrFNO2			2448	347828647	31305	CHEMBL28218		2354	81484
DB12518	Raclopride	347828748	investigational	Dopamine	21	84225-95-6	investigational	WAOQONBSWFLFPE-VIFPVBQESA-N	InChI=1S/C15H20Cl2N2O3/c1-3-19-6-4-5-9(19)8-18-15(21)12-13(20)10(16)7-11(17)14(12)22-2/h7,9,20H,3-6,8H2,1-2H3,(H,18,21)/t9-/m0/s1	[H][C@@]1(CN=C(O)C2=C(O)C(Cl)=CC(Cl)=C2OC)CCCN1CC	C15H20Cl2N2O3			3033769	347828748	92070	CHEMBL8809		2298373	50005118
DB12779	Higenamine	347828960	investigational	Dopamine	21	5843-65-2	investigational	WZRCQWQRFZITDX-UHFFFAOYSA-N	InChI=1S/C16H17NO3/c18-12-3-1-10(2-4-12)7-14-13-9-16(20)15(19)8-11(13)5-6-17-14/h1-4,8-9,14,17-20H,5-7H2	OC1=CC=C(CC2NCCC3=C2C=C(O)C(O)=C3)C=C1	C16H17NO3	C06346		114840	347828960	18418	CHEMBL19344		102800
DB00159	Icosapent	46506267	approved; nutraceutical	Oxoeicosanoid	60	10417-94-4	approved; nutraceutical	JAZBEHYOTPTENJ-JLNKQSITSA-N	InChI=1S/C20H30O2/c1-2-3-4-5-6-7-8-9-10-11-12-13-14-15-16-17-18-19-20(21)22/h3-4,6-7,9-10,12-13,15-16H,2,5,8,11,14,17-19H2,1H3,(H,21,22)/b4-3-,7-6-,10-9-,13-12-,16-15-	CC\C=C/C\C=C/C\C=C/C\C=C/C\C=C/CCCC(O)=O	C20H30O2	C06428	D08061	446284	46506267	28364	CHEMBL460026	EPA	393682	50242349
DB03756	Doconexent	46506213	approved; investigational	Oxoeicosanoid	60	6217-54-5	approved; investigational	MBMBGCFOFBJSGT-KUBAVDMBSA-N	InChI=1S/C22H32O2/c1-2-3-4-5-6-7-8-9-10-11-12-13-14-15-16-17-18-19-20-21-22(23)24/h3-4,6-7,9-10,12-13,15-16,18-19H,2,5,8,11,14,17,20-21H2,1H3,(H,23,24)/b4-3-,7-6-,10-9-,13-12-,16-15-,19-18-	CC\C=C/C\C=C/C\C=C/C\C=C/C\C=C/C\C=C/CCC(O)=O	C22H32O2	C06429		445580	46506213	28125	CHEMBL367149	HXA	393183	50210259
DB00346	Alfuzosin	46508512	approved; investigational	Alpha-adrenergic	3	81403-80-7	approved; investigational	WNMJYKCGWZFFKR-UHFFFAOYSA-N	InChI=1S/C19H27N5O4/c1-24(8-5-7-21-18(25)14-6-4-9-28-14)19-22-13-11-16(27-3)15(26-2)10-12(13)17(20)23-19/h10-11,14H,4-9H2,1-3H3,(H,21,25)(H2,20,22,23)	COC1=CC2=C(C=C1OC)C(N)=NC(=N2)N(C)CCCNC(=O)C1CCCO1	C19H27N5O4		D07124	2092	46508512	51141	CHEMBL709		2008	50033110
DB00457	Prazosin	46508594	approved	Alpha-adrenergic	3	19216-56-9	approved	IENZQIKPVFGBNW-UHFFFAOYSA-N	InChI=1S/C19H21N5O4/c1-26-15-10-12-13(11-16(15)27-2)21-19(22-17(12)20)24-7-5-23(6-8-24)18(25)14-4-3-9-28-14/h3-4,9-11H,5-8H2,1-2H3,(H2,20,21,22)	COC1=C(OC)C=C2C(N)=NC(=NC2=C1)N1CCN(CC1)C(=O)C1=CC=CO1	C19H21N5O4	C07368		4893	46508594	8364	CHEMBL2	XRA	4724	29568
DB00484	Brimonidine	46507305	approved	Alpha-adrenergic	3	59803-98-4	approved	XYLJNLCSTIOKRM-UHFFFAOYSA-N	InChI=1S/C11H10BrN5/c12-9-7(17-11-15-5-6-16-11)1-2-8-10(9)14-4-3-13-8/h1-4H,5-6H2,(H2,15,16,17)	BrC1=C(NC2=NCCN2)C=CC2=NC=CN=C12	C11H10BrN5	C07886	D07540	2435	46507305	3175	CHEMBL844		2341	34572
DB00575	Clonidine	46508119	approved	Alpha-adrenergic	3	4205-90-7	approved	GJSURZIOUXUGAL-UHFFFAOYSA-N	InChI=1S/C9H9Cl2N3/c10-6-2-1-3-7(11)8(6)14-9-12-4-5-13-9/h1-3H,4-5H2,(H2,12,13,14)	ClC1=CC=CC(Cl)=C1NC1=NCCN1	C9H9Cl2N3		D00281	2803	46508119	46632	CHEMBL134	CLU	2701	14062
DB00697	Tizanidine	46505373	approved; investigational	Alpha-adrenergic	3	51322-75-9	approved; investigational	XFYDIVBRZNQMJC-UHFFFAOYSA-N	InChI=1S/C9H8ClN5S/c10-5-1-2-6-8(15-16-14-6)7(5)13-9-11-3-4-12-9/h1-2H,3-4H2,(H2,11,12,13)	ClC1=C(NC2=NCCN2)C2=NSN=C2C=C1	C9H8ClN5S	C07452		5487	46505373	63629	CHEMBL1079		5287	50240671
DB00706	Tamsulosin	46507763	approved; investigational	Alpha-adrenergic	3	106133-20-4	approved; investigational	DRHKJLXJIQTDTD-OAHLLOKOSA-N	InChI=1S/C20H28N2O5S/c1-4-26-17-7-5-6-8-18(17)27-12-11-22-15(2)13-16-9-10-19(25-3)20(14-16)28(21,23)24/h5-10,14-15,22H,4,11-13H2,1-3H3,(H2,21,23,24)/t15-/m1/s1	CCOC1=CC=CC=C1OCCN[C@H](C)CC1=CC(=C(OC)C=C1)S(N)(=O)=O	C20H28N2O5S	C07124		129211	46507763	9398	CHEMBL836		114457	50060964
DB00964	Apraclonidine	46505614	approved	Alpha-adrenergic	3	66711-21-5	approved	IEJXVRYNEISIKR-UHFFFAOYSA-N	InChI=1S/C9H10Cl2N4/c10-6-3-5(12)4-7(11)8(6)15-9-13-1-2-14-9/h3-4H,1-2,12H2,(H2,13,14,15)	NC1=CC(Cl)=C(NC2=NCCN2)C(Cl)=C1	C9H10Cl2N4	C07668		2216	46505614	2788	CHEMBL647		2130	50021812
DB01392	Yohimbine	46504602	approved; investigational; vet_approved	Alpha-adrenergic	3	146-48-5	approved; investigational; vet_approved	BLGXFZZNTVWLAY-SCYLSFHTSA-N	InChI=1S/C21H26N2O3/c1-26-21(25)19-15-10-17-20-14(13-4-2-3-5-16(13)22-20)8-9-23(17)11-12(15)6-7-18(19)24/h2-5,12,15,17-19,22,24H,6-11H2,1H3/t12-,15-,17-,18-,19+/m0/s1	[H][C@@]12CC[C@H](O)[C@H](C(=O)OC)[C@@]1([H])C[C@]1([H])N(CCC3=C1NC1=CC=CC=C31)C2	C21H26N2O3	C09256		8969	46504602	10093	CHEMBL15245		8622	50013515
DB04948	Lofexidine	46508453	approved; investigational	Alpha-adrenergic	3	31036-80-3	approved; investigational	KSMAGQUYOIHWFS-UHFFFAOYSA-N	InChI=1S/C11H12Cl2N2O/c1-7(11-14-5-6-15-11)16-10-8(12)3-2-4-9(10)13/h2-4,7H,5-6H2,1H3,(H,14,15)	CC(OC1=C(Cl)C=CC=C1Cl)C1=NCCN1	C11H12Cl2N2O			30668	46508453	51368	CHEMBL17860		28460	50019646
DB06700	Desvenlafaxine	99443254	approved; investigational	Alpha-adrenergic	3	93413-62-8	approved; investigational	KYYIDSXMWOZKMP-UHFFFAOYSA-N	InChI=1S/C16H25NO2/c1-17(2)12-15(13-6-8-14(18)9-7-13)16(19)10-4-3-5-11-16/h6-9,15,18-19H,3-5,10-12H2,1-2H3	CN(C)CC(C1=CC=C(O)C=C1)C1(O)CCCCC1	C16H25NO2		D02570	125017	99443254	83527	CHEMBL1118		111300	86748
DB06707	Levonordefrin	99443259	approved	Alpha-adrenergic	3	829-74-3	approved	GEFQWZLICWMTKF-CDUCUWFYSA-N	InChI=1S/C9H13NO3/c1-5(10)9(13)6-2-3-7(11)8(12)4-6/h2-5,9,11-13H,10H2,1H3/t5-,9-/m0/s1	C[C@H](N)[C@H](O)C1=CC(O)=C(O)C=C1	C9H13NO3	C11768	D02388	164739	99443259	10304	CHEMBL677		144416	50029048
DB06764	Tetryzoline	310264881	approved	Alpha-adrenergic	3	84-22-0	approved	BYJAVTDNIXVSPW-UHFFFAOYSA-N	InChI=1S/C13H16N2/c1-2-6-11-10(4-1)5-3-7-12(11)13-14-8-9-15-13/h1-2,4,6,12H,3,5,7-9H2,(H,14,15)	C1CN=C(N1)C1CCCC2=CC=CC=C12	C13H16N2	C07912	D08578	5419	310264881	28674	CHEMBL1266		5226	96559
DB09202	Cirazoline	310265110	experimental	Alpha-adrenergic	3	59939-16-1	experimental	YAORIDZYZDUZCM-UHFFFAOYSA-N	InChI=1S/C13H16N2O/c1-2-4-12(11(3-1)10-5-6-10)16-9-13-14-7-8-15-13/h1-4,10H,5-9H2,(H,14,15)	[H]N1CCN=C1COC1=CC=CC=C1C1CC1	C13H16N2O			2765	310265110	92950	CHEMBL13852		2663	50027060
DB09239	Niguldipine	310265142	experimental	Alpha-adrenergic	3	113165-32-5	experimental	SVJMLYUFVDMUHP-XIFFEERXSA-N	InChI=1S/C36H39N3O6/c1-25-31(34(40)44-3)33(27-12-10-17-30(24-27)39(42)43)32(26(2)37-25)35(41)45-23-11-20-38-21-18-36(19-22-38,28-13-6-4-7-14-28)29-15-8-5-9-16-29/h4-10,12-17,24,33,37H,11,18-23H2,1-3H3/t33-/m0/s1	[H]N1C(C)=C([C@H](C2=CC(=CC=C2)[N+]([O-])=O)C(C(=O)OCCCN2CCC(CC2)(C2=CC=CC=C2)C2=CC=CC=C2)=C1C)C(=O)OC	C36H39N3O6			60602	310265142	103931	CHEMBL405355		54630	50453799
DB09242	Moxonidine	310265145	approved; investigational	Alpha-adrenergic	3	75438-57-2	approved; investigational	WPNJAUFVNXKLIM-UHFFFAOYSA-N	InChI=1S/C9H12ClN5O/c1-5-13-7(10)6(8(14-5)16-2)15-9-11-3-4-12-9/h3-4H2,1-2H3,(H2,11,12,15)	COC1=NC(C)=NC(Cl)=C1NC1=NCCN1	C9H12ClN5O	C07451	D05087	4810	310265145	7009	CHEMBL19236		4645	50050093
DB11738	Rilmenidine	347828096	approved; investigational	Alpha-adrenergic	3	54187-04-1	approved; investigational	CQXADFVORZEARL-UHFFFAOYSA-N	InChI=1S/C10H16N2O/c1-2-7(1)9(8-3-4-8)12-10-11-5-6-13-10/h7-9H,1-6H2,(H,11,12)	C1CC1C(NC1=NCCO1)C1CC1	C10H16N2O	C11120		68712	347828096	8862	CHEMBL289480		61963	50070328
DB12551	Idazoxan	347828776	investigational	Alpha-adrenergic	3	79944-58-4	investigational	HPMRFMKYPGXPEP-UHFFFAOYSA-N	InChI=1S/C11H12N2O2/c1-2-4-9-8(3-1)14-7-10(15-9)11-12-5-6-13-11/h1-4,10H,5-7H2,(H,12,13)	C1CN=C(N1)C1COC2=CC=CC=C2O1	C11H12N2O2	C10968		54459	347828776	5862	CHEMBL10316		49184	50019848
DB13064	Tramazoline	347829192	investigational	Alpha-adrenergic	3	1082-57-1	investigational	QQJLHRRUATVHED-UHFFFAOYSA-N	InChI=1S/C13H17N3/c1-2-6-11-10(4-1)5-3-7-12(11)16-13-14-8-9-15-13/h3,5,7H,1-2,4,6,8-9H2,(H2,14,15,16)	C1CN=C(NC2=CC=CC3=C2CCCC3)N1	C13H17N3			5524	347829192	134893	CHEMBL32573		5323	50027056
DB00627	Niacin	46507508	approved; investigational; nutraceutical	Hydroxycarboxylic	39	59-67-6	approved; investigational; nutraceutical	PVNIIMVLHYAWGP-UHFFFAOYSA-N	InChI=1S/C6H5NO2/c8-6(9)5-2-1-3-7-4-5/h1-4H,(H,8,9)	OC(=O)C1=CN=CC=C1	C6H5NO2	C00253	D00049	938	46507508	15940	CHEMBL573	NIO	913	23515
DB09055	Acipimox	347827819	approved; investigational	Hydroxycarboxylic	39	51037-30-0	approved; investigational	DJQOOSBJCLSSEY-UHFFFAOYSA-N	InChI=1S/C6H6N2O3/c1-4-2-7-5(6(9)10)3-8(4)11/h2-3H,1H3,(H,9,10)	CC1=[N+]([O-])C=C(N=C1)C(O)=O	C6H6N2O3		D07190	5310993	347827819	94688	CHEMBL345714		4470534	50208130
DB12433	SCH-900271	347828675	investigational	Hydroxycarboxylic	39	915210-50-3	investigational	ARJKMWXLIHZLQZ-UHFFFAOYSA-N	InChI=1S/C14H16N2O4/c1-14(5-6-14)4-2-3-8-7-9(17)20-12-10(8)11(18)15-13(19)16-12/h7H,2-6H2,1H3,(H2,15,16,18,19)	CC1(CCCC2=CC(=O)OC3=C2C(=O)NC(=O)N3)CC1	C14H16N2O4			56950369	347828675		CHEMBL2036958		28518389	50384612
DB00177	Valsartan	46509000	approved; investigational	Angiotensin	4	137862-53-4	approved; investigational	ACWBQPMHZXGDFX-QFIPXVFZSA-N	InChI=1S/C24H29N5O3/c1-4-5-10-21(30)29(22(16(2)3)24(31)32)15-17-11-13-18(14-12-17)19-8-6-7-9-20(19)23-25-27-28-26-23/h6-9,11-14,16,22H,4-5,10,15H2,1-3H3,(H,31,32)(H,25,26,27,28)/t22-/m0/s1	CCCCC(=O)N(CC1=CC=C(C=C1)C1=CC=CC=C1C1=NNN=N1)[C@@H](C(C)C)C(O)=O	C24H29N5O3		D00400	60846	46509000	9927	CHEMBL1069		54833	50049186
DB00275	Olmesartan	46508275	approved; investigational	Angiotensin	4	144689-24-7	approved; investigational	VTRAEEWXHOVJFV-UHFFFAOYSA-N	InChI=1S/C24H26N6O3/c1-4-7-19-25-21(24(2,3)33)20(23(31)32)30(19)14-15-10-12-16(13-11-15)17-8-5-6-9-18(17)22-26-28-29-27-22/h5-6,8-13,33H,4,7,14H2,1-3H3,(H,31,32)(H,26,27,28,29)	CCCC1=NC(=C(N1CC1=CC=C(C=C1)C1=C(C=CC=C1)C1=NN=NN1)C(O)=O)C(C)(C)O	C24H26N6O3		D01204	158781	46508275	48416	CHEMBL1516	OLM	139674	50241364
DB00676	Benzyl Benzoate	46508023	approved	Angiotensin	4	120-51-4	approved	SESFRYSPDFLNCH-UHFFFAOYSA-N	InChI=1S/C14H12O2/c15-14(13-9-5-2-6-10-13)16-11-12-7-3-1-4-8-12/h1-10H,11H2	O=C(OCC1=CC=CC=C1)C1=CC=CC=C1	C14H12O2	C12537	D01138	2345	46508023	41237	CHEMBL1239	BZM	13856959	50134035
DB00678	Losartan	46506538	approved	Angiotensin	4	114798-26-4	approved	PSIFNNKUMBGKDQ-UHFFFAOYSA-N	InChI=1S/C22H23ClN6O/c1-2-3-8-20-24-21(23)19(14-30)29(20)13-15-9-11-16(12-10-15)17-6-4-5-7-18(17)22-25-27-28-26-22/h4-7,9-12,30H,2-3,8,13-14H2,1H3,(H,25,26,27,28)	CCCCC1=NC(Cl)=C(CO)N1CC1=CC=C(C=C1)C1=CC=CC=C1C1=NNN=N1	C22H23ClN6O	C07072	D08146	3961	46506538	6541	CHEMBL191	LSN	3824	82258
DB00796	Candesartan cilexetil	46508342	approved	Angiotensin	4	145040-37-5	approved	GHOSNRCGJFBJIB-UHFFFAOYSA-N	InChI=1S/C33H34N6O6/c1-3-42-32-34-28-15-9-14-27(31(40)43-21(2)44-33(41)45-24-10-5-4-6-11-24)29(28)39(32)20-22-16-18-23(19-17-22)25-12-7-8-13-26(25)30-35-37-38-36-30/h7-9,12-19,21,24H,3-6,10-11,20H2,1-2H3,(H,35,36,37,38)	CCOC1=NC2=C(N1CC1=CC=C(C=C1)C1=CC=CC=C1C1=NN=NN1)C(=CC=C2)C(=O)OC(C)OC(=O)OC1CCCCC1	C33H34N6O6		D00626	2540	46508342	3348	CHEMBL1014		2444	50318907
DB00876	Eprosartan	46506765	approved	Angiotensin	4	133040-01-4	approved	OROAFUQRIXKEMV-LDADJPATSA-N	InChI=1S/C23H24N2O4S/c1-2-3-6-21-24-14-19(12-18(23(28)29)13-20-5-4-11-30-20)25(21)15-16-7-9-17(10-8-16)22(26)27/h4-5,7-12,14H,2-3,6,13,15H2,1H3,(H,26,27)(H,28,29)/b18-12+	CCCCC1=NC=C(\C=C(/CC2=CC=CS2)C(O)=O)N1CC1=CC=C(C=C1)C(O)=O	C23H24N2O4S	C07467	D04040	5281037	46506765	4814	CHEMBL813		4444504	50011977
DB00966	Telmisartan	46505370	approved; investigational	Angiotensin	4	144701-48-4	approved; investigational	RMMXLENWKUUMAY-UHFFFAOYSA-N	InChI=1S/C33H30N4O2/c1-4-9-30-35-31-21(2)18-24(32-34-27-12-7-8-13-28(27)36(32)3)19-29(31)37(30)20-22-14-16-23(17-15-22)25-10-5-6-11-26(25)33(38)39/h5-8,10-19H,4,9,20H2,1-3H3,(H,38,39)	CCCC1=NC2=C(C=C(C=C2C)C2=NC3=CC=CC=C3N2C)N1CC1=CC=C(C=C1)C1=CC=CC=C1C(O)=O	C33H30N4O2	C07710	D00627	65999	46505370	9434	CHEMBL1017	TLS	59391	50043280
DB01029	Irbesartan	46506575	approved; investigational	Angiotensin	4	138402-11-6	approved; investigational	YOSHYTLCDANDAN-UHFFFAOYSA-N	InChI=1S/C25H28N6O/c1-2-3-10-22-26-25(15-6-7-16-25)24(32)31(22)17-18-11-13-19(14-12-18)20-8-4-5-9-21(20)23-27-29-30-28-23/h4-5,8-9,11-14H,2-3,6-7,10,15-17H2,1H3,(H,27,28,29,30)	CCCCC1=NC2(CCCC2)C(=O)N1CC1=CC=C(C=C1)C1=CC=CC=C1C1=NNN=N1	C25H28N6O	C07469	D00523	3749	46506575	5959	CHEMBL1513		3618	50042235
DB01342	Forasartan	46505698	experimental	Angiotensin	4	145216-43-9	experimental	YONOBYIBNBCDSJ-UHFFFAOYSA-N	InChI=1S/C23H28N8/c1-3-5-11-21-25-22(12-6-4-2)31(28-21)16-17-13-14-20(24-15-17)18-9-7-8-10-19(18)23-26-29-30-27-23/h7-10,13-15H,3-6,11-12,16H2,1-2H3,(H,26,27,29,30)	CCCCC1=NN(CC2=CN=C(C=C2)C2=CC=CC=C2C2=NNN=N2)C(CCCC)=N1	C23H28N8		D04243	132706	46505698	141552	CHEMBL315021		117146	50049209
DB01347	Saprisartan	46508176	experimental	Angiotensin	4	146623-69-0	experimental	DUEWVPTZCSAMNB-UHFFFAOYSA-N	InChI=1S/C25H22BrF3N4O4S/c1-2-19-31-21(14-8-9-14)22(24(30)34)33(19)12-13-7-10-18-16(11-13)20(26)23(37-18)15-5-3-4-6-17(15)32-38(35,36)25(27,28)29/h3-7,10-11,14,32H,2,8-9,12H2,1H3,(H2,30,34)	CCC1=NC(C2CC2)=C(N1CC1=CC2=C(OC(=C2Br)C2=CC=CC=C2NS(=O)(=O)C(F)(F)F)C=C1)C(N)=O	C25H22BrF3N4O4S			60921	46508176		CHEMBL305544		54892
DB01349	Tasosartan	46504809	experimental	Angiotensin	4	145733-36-4	experimental	ADXGNEYLLLSOAR-UHFFFAOYSA-N	InChI=1S/C23H21N7O/c1-14-18-11-12-21(31)30(23(18)25-15(2)24-14)13-16-7-9-17(10-8-16)19-5-3-4-6-20(19)22-26-28-29-27-22/h3-10H,11-13H2,1-2H3,(H,26,27,28,29)	CC1=NC(C)=C2CCC(=O)N(CC3=CC=C(C=C3)C3=CC=CC=C3C3=NNN=N3)C2=N1	C23H21N7O			60919	46504809	135666	CHEMBL432162		54890	50040439
DB09279	Fimasartan	310265172	investigational	Angiotensin	4	247257-48-3	investigational	AMEROGPZOLAFBN-UHFFFAOYSA-N	InChI=1S/C27H31N7OS/c1-5-6-11-24-28-18(2)23(16-25(36)33(3)4)27(35)34(24)17-19-12-14-20(15-13-19)21-9-7-8-10-22(21)26-29-31-32-30-26/h7-10,12-15H,5-6,11,16-17H2,1-4H3,(H,29,30,31,32)	CCCCC1=NC(C)=C(CC(=S)N(C)C)C(=O)N1CC1=CC=C(C=C1)C1=C(C=CC=C1)C1=NN=NN1	C27H31N7OS			9870652	310265172	136044	CHEMBL1951143		8046343	50364573
DB12548	Sparsentan	347828773	investigational	Angiotensin	4	254740-64-2	investigational	WRFHGDPIDHPWIQ-UHFFFAOYSA-N	InChI=1S/C32H40N4O5S/c1-5-7-14-29-33-32(17-10-11-18-32)31(37)36(29)20-24-15-16-26(25(19-24)21-40-6-2)27-12-8-9-13-28(27)42(38,39)35-30-22(3)23(4)41-34-30/h8-9,12-13,15-16,19H,5-7,10-11,14,17-18,20-21H2,1-4H3,(H,34,35)	CCCCC1=NC2(CCCC2)C(=O)N1CC1=CC=C(C(COCC)=C1)C1=CC=CC=C1S(=O)(=O)NC1=NOC(C)=C1C	C32H40N4O5S			10257882	347828773		CHEMBL539423		8433365	50175523
DB13919	Candesartan	347829334	experimental	Angiotensin	4	139481-59-7	experimental	HTQMVQVXFRQIKW-UHFFFAOYSA-N	InChI=1S/C24H20N6O3/c1-2-33-24-25-20-9-5-8-19(23(31)32)21(20)30(24)14-15-10-12-16(13-11-15)17-6-3-4-7-18(17)22-26-28-29-27-22/h3-13H,2,14H2,1H3,(H,31,32)(H,26,27,28,29)	CCOC1=NC2=CC=CC(C(O)=O)=C2N1CC1=CC=C(C=C1)C1=CC=CC=C1C1=NN=NN1	C24H20N6O3		D00522	2541	347829334	3347	CHEMBL1016		2445	50240609
DB01577	Metamfetamine	46508541	approved; illicit	Trace	83	537-46-2	approved; illicit	MYWUZJCMWCOHBA-VIFPVBQESA-N	InChI=1S/C10H15N/c1-9(11-2)8-10-6-4-3-5-7-10/h3-7,9,11H,8H2,1-2H3/t9-/m0/s1	CN[C@@H](C)CC1=CC=CC=C1	C10H15N	C07164		10836	46508541	6809	CHEMBL1201201	B40	10379	50359499
DB02192	Phenylethyl alcohol	46506001	experimental	Trace	83	1960-12-08	experimental	WRMNZCZEMHIOCP-UHFFFAOYSA-N	InChI=1S/C8H10O/c9-7-6-8-4-2-1-3-5-8/h1-5,9H,6-7H2	OCCC1=CC=CC=C1	C8H10O	C05853	D00192	6054	46506001	49000	CHEMBL448500	PEL	5830	85807
DB06698	Betahistine	99443252	approved; investigational	Trace	83	5638-76-6	approved; investigational	UUQMNUMQCIQDMZ-UHFFFAOYSA-N	InChI=1S/C8H12N2/c1-9-7-5-8-4-2-3-6-10-8/h2-4,6,9H,5,7H2,1H3	CNCCC1=CC=CC=N1	C8H12N2		D07522	2366	99443252	35677	CHEMBL24441		2276	96589
DB08841	Tyramine	310264900	investigational; nutraceutical	Trace	83	51-67-2	investigational; nutraceutical	DZGWFCGJZKJUFP-UHFFFAOYSA-N	InChI=1S/C8H11NO/c9-6-5-7-1-3-8(10)4-2-7/h1-4,10H,5-6,9H2	NCCC1=CC=C(O)C=C1	C8H11NO	C00483		5610	310264900	15760	CHEMBL11608	AEF	5408	29135
DB00183	Pentagastrin	46507747	approved	Gastrin/cholecystokinin	32	5534-95-2	approved	NEYNJQRKHLUJRU-DZUOILHNSA-N	InChI=1S/C37H49N7O9S/c1-37(2,3)53-36(52)39-16-14-30(45)41-28(19-23-21-40-25-13-9-8-12-24(23)25)34(50)42-26(15-17-54-4)33(49)44-29(20-31(46)47)35(51)43-27(32(38)48)18-22-10-6-5-7-11-22/h5-13,21,26-29,40H,14-20H2,1-4H3,(H2,38,48)(H,39,52)(H,41,45)(H,42,50)(H,43,51)(H,44,49)(H,46,47)/t26-,27-,28-,29-/m0/s1	CSCC[C@H](NC(=O)[C@H](CC1=CNC2=C1C=CC=C2)NC(=O)CCNC(=O)OC(C)(C)C)C(=O)N[C@@H](CC(O)=O)C(=O)N[C@@H](CC1=CC=CC=C1)C(N)=O	C37H49N7O9S		D01631	9853654	46507747	31974	CHEMBL1328		8029364	50024321
DB12355	Netazepide	347828609	investigational	Gastrin/cholecystokinin	32	155488-25-8	investigational	YDZYKNJZCVIKPP-VWLOTQADSA-N	InChI=1S/C28H30N6O3/c1-28(2,3)23(35)17-34-22-14-6-5-12-20(22)24(21-13-7-8-15-30-21)32-25(26(34)36)33-27(37)31-19-11-9-10-18(16-19)29-4/h5-16,25,29H,17H2,1-4H3,(H2,31,33,37)/t25-/m0/s1	CNC1=CC(NC(=O)N[C@@H]2N=C(C3=CC=CC=N3)C3=CC=CC=C3N(CC(=O)C(C)(C)C)C2=O)=CC=C1	C28H30N6O3			9870520	347828609		CHEMBL324547		8046211	50056102
DB00812	Phenylbutazone	46507038	approved; vet_approved	fMet-Leu-Phe	87	50-33-9	approved; vet_approved	VYMDGNCVAMGZFE-UHFFFAOYSA-N	InChI=1S/C19H20N2O2/c1-2-3-14-17-18(22)20(15-10-6-4-7-11-15)21(19(17)23)16-12-8-5-9-13-16/h4-13,17H,2-3,14H2,1H3	CCCCC1C(=O)N(N(C1=O)C1=CC=CC=C1)C1=CC=CC=C1	C19H20N2O2	C07440	D00510	4781	46507038	48574	CHEMBL101	P1Z	4617
DB01138	Sulfinpyrazone	46504918	approved	fMet-Leu-Phe	87	57-96-5	approved	MBGGBVCUIVRRBF-UHFFFAOYSA-N	InChI=1S/C23H20N2O3S/c26-22-21(16-17-29(28)20-14-8-3-9-15-20)23(27)25(19-12-6-2-7-13-19)24(22)18-10-4-1-5-11-18/h1-15,21H,16-17H2	O=C1C(CCS(=O)C2=CC=CC=C2)C(=O)N(N1C1=CC=CC=C1)C1=CC=CC=C1	C23H20N2O3S	C07317	D00449	5342	46504918	9342	CHEMBL832		5149
DB09030	Vorapaxar	310264983	approved	Proteinase-activated	70	618385-01-6	approved	ZBGXUVOIWDMMJE-QHNZEKIYSA-N	InChI=1S/C29H33FN2O4/c1-3-35-29(34)32-23-10-11-24-20(14-23)15-26-27(17(2)36-28(26)33)25(24)12-9-22-8-7-19(16-31-22)18-5-4-6-21(30)13-18/h4-9,12-13,16-17,20,23-27H,3,10-11,14-15H2,1-2H3,(H,32,34)/b12-9+/t17-,20+,23-,24-,25+,26-,27+/m1/s1	[H]\C(=C(\[H])[C@]1([H])[C@]2([H])[C@@]([H])(C)OC(=O)[C@]2([H])C[C@]2([H])C[C@@]([H])(CC[C@@]12[H])N=C(O)OCC)C1=NC=C(C=C1)C1=CC(F)=CC=C1	C29H33FN2O4		D09766	10077130	310264983	82702	CHEMBL493982	VPX	8252668	50261110
DB12025	Triptolide	347828340	investigational	Proteinase-activated	70	38748-32-2	investigational	DFBIRQPKNDILPW-CIVMWXNOSA-N	InChI=1S/C20H24O6/c1-8(2)18-13(25-18)14-20(26-14)17(3)5-4-9-10(7-23-15(9)21)11(17)6-12-19(20,24-12)16(18)22/h8,11-14,16,22H,4-7H2,1-3H3/t11-,12-,13-,14-,16+,17-,18-,19+,20+/m0/s1	CC(C)[C@]12O[C@H]1[C@@H]1O[C@]11[C@]3(O[C@H]3C[C@H]3C4=C(CC[C@]13C)C(=O)OC4)[C@@H]2O	C20H24O6	C09204		107985	347828340	9747	CHEMBL463763		97099	50241049
DB12046	Atopaxar	347828357	investigational	Proteinase-activated	70	751475-53-3	investigational	QWKAUGRRIXBIPO-UHFFFAOYSA-N	InChI=1S/C29H38FN3O5/c1-7-37-23-15-19-16-33(28(31)24(19)25(30)27(23)38-8-2)17-22(34)18-13-20(29(3,4)5)26(35-6)21(14-18)32-9-11-36-12-10-32/h13-15,31H,7-12,16-17H2,1-6H3	CCOC1=CC2=C(C(=N)N(CC(=O)C3=CC(=C(OC)C(=C3)N3CCOCC3)C(C)(C)C)C2)C(F)=C1OCC	C29H38FN3O5			10459564	347828357		CHEMBL2103856		28528674
DB00199	Erythromycin	46508487	approved; investigational; vet_approved	Motilin	49	114-07-8	approved; investigational; vet_approved	ULGZDMOVFRHVEP-RWJQBGPGSA-N	InChI=1S/C37H67NO13/c1-14-25-37(10,45)30(41)20(4)27(39)18(2)16-35(8,44)32(51-34-28(40)24(38(11)12)15-19(3)47-34)21(5)29(22(6)33(43)49-25)50-26-17-36(9,46-13)31(42)23(7)48-26/h18-26,28-32,34,40-42,44-45H,14-17H2,1-13H3/t18-,19-,20+,21+,22-,23+,24+,25-,26+,28-,29+,30-,31+,32-,34+,35-,36-,37-/m1/s1	CC[C@H]1OC(=O)[C@H](C)[C@@H](O[C@H]2C[C@@](C)(OC)[C@@H](O)[C@H](C)O2)[C@H](C)[C@@H](O[C@@H]2O[C@H](C)C[C@@H]([C@H]2O)N(C)C)[C@](C)(O)C[C@@H](C)C(=O)[C@H](C)[C@@H](O)[C@]1(C)O	C37H67NO13	C01912	D00140	12560	46508487	42355	CHEMBL532	ERY	12041	50344942
DB00207	Azithromycin	46507743	approved	Motilin	49	83905-01-5	approved	MQTOSJVFKKJCRP-BICOPXKESA-N	InChI=1S/C38H72N2O12/c1-15-27-38(10,46)31(42)24(6)40(13)19-20(2)17-36(8,45)33(52-35-29(41)26(39(11)12)16-21(3)48-35)22(4)30(23(5)34(44)50-27)51-28-18-37(9,47-14)32(43)25(7)49-28/h20-33,35,41-43,45-46H,15-19H2,1-14H3/t20-,21-,22+,23-,24-,25+,26+,27-,28+,29-,30+,31-,32+,33-,35+,36-,37-,38-/m1/s1	CC[C@H]1OC(=O)[C@H](C)[C@@H](O[C@H]2C[C@@](C)(OC)[C@@H](O)[C@H](C)O2)[C@H](C)[C@@H](O[C@@H]2O[C@H](C)C[C@@H]([C@H]2O)N(C)C)[C@](C)(O)C[C@@H](C)CN(C)[C@H](C)[C@@H](O)[C@]1(C)O	C38H72N2O12	C06838		447043	46507743	2955	CHEMBL529	ZIT	10482163	50373918
DB12567	Camicinal	347828790	investigational	Motilin	49	923565-21-3	investigational	RZKDEGZIFSJVNA-IBGZPJMESA-N	InChI=1S/C25H33FN4O/c1-19-17-29(14-11-27-19)18-21-7-5-20(6-8-21)15-25(31)30-12-9-23(10-13-30)28-24-4-2-3-22(26)16-24/h2-8,16,19,23,27-28H,9-15,17-18H2,1H3/t19-/m0/s1	C[C@H]1CN(CC2=CC=C(CC(=O)N3CCC(CC3)NC3=CC=CC(F)=C3)C=C2)CCN1	C25H33FN4O			15984937	347828790		CHEMBL489095		13116304	50292978
DB01248	Docetaxel	46506766	approved; investigational	Growth	37	114977-28-5	approved; investigational	ZDZOTLJHXYCWBA-VCVYQWHSSA-N	InChI=1S/C43H53NO14/c1-22-26(55-37(51)32(48)30(24-15-11-9-12-16-24)44-38(52)58-39(3,4)5)20-43(53)35(56-36(50)25-17-13-10-14-18-25)33-41(8,34(49)31(47)29(22)40(43,6)7)27(46)19-28-42(33,21-54-28)57-23(2)45/h9-18,26-28,30-33,35,46-48,53H,19-21H2,1-8H3,(H,44,52)/t26-,27-,28+,30-,31+,32+,33-,35-,41+,42-,43+/m0/s1	[H][C@@]12C[C@H](O)[C@@]3(C)C(=O)[C@H](O)C4=C(C)[C@H](C[C@@](O)([C@@H](OC(=O)C5=CC=CC=C5)[C@]3([H])[C@@]1(CO2)OC(C)=O)C4(C)C)OC(=O)[C@H](O)[C@@H](NC(=O)OC(C)(C)C)C1=CC=CC=C1	C43H53NO14	C11231	D02165	148124	46506766	4672	CHEMBL92	TXL	130581	36351
DB12128	Ulimorelin	347828427	investigational	Growth	37	842131-33-3	investigational	WGYPAJVJMXQXTR-ABNZCKJZSA-N	InChI=1S/C30H39FN4O4/c1-19-18-33-27(23-12-13-23)30(38)35(3)20(2)28(36)34-25(17-21-10-14-24(31)15-11-21)29(37)32-16-6-8-22-7-4-5-9-26(22)39-19/h4-5,7,9-11,14-15,19-20,23,25,27,33H,6,8,12-13,16-18H2,1-3H3,(H,32,37)(H,34,36)/t19-,20-,25-,27+/m1/s1	C[C@@H]1CN[C@@H](C2CC2)C(=O)N(C)[C@H](C)C(=O)N[C@H](CC2=CC=C(F)C=C2)C(=O)NCCCC2=CC=CC=C2O1	C30H39FN4O4			11526696	347828427		CHEMBL1963249		9701482	50359256
DB00323	Tolcapone	46504932	approved; withdrawn	G-protein	27	134308-13-7	approved; withdrawn	MIQPIUSUKVNLNT-UHFFFAOYSA-N	InChI=1S/C14H11NO5/c1-8-2-4-9(5-3-8)13(17)10-6-11(15(19)20)14(18)12(16)7-10/h2-7,16,18H,1H3	CC1=CC=C(C=C1)C(=O)C1=CC(=C(O)C(O)=C1)[N+]([O-])=O	C14H11NO5	C07949	D00786	4659569	46504932	63630	CHEMBL1324	TCW	3848682	50108877
DB00396	Progesterone	46508968	approved; vet_approved	G-protein	27	57-83-0	approved; vet_approved	RJKFOVLPORLFTN-LEKSSAKUSA-N	InChI=1S/C21H30O2/c1-13(22)17-6-7-18-16-5-4-14-12-15(23)8-10-20(14,2)19(16)9-11-21(17,18)3/h12,16-19H,4-11H2,1-3H3/t16-,17+,18-,19-,20-,21+/m0/s1	[H][C@@]12CC[C@H](C(C)=O)[C@@]1(C)CC[C@@]1([H])[C@@]2([H])CCC2=CC(=O)CC[C@]12C	C21H30O2	C00410	D00066	5994	46508968	17026	CHEMBL103	STR	5773	8903
DB00494	Entacapone	46508734	approved; investigational	G-protein	27	130929-57-6	approved; investigational	JRURYQJSLYLRLN-BJMVGYQFSA-N	InChI=1S/C14H15N3O5/c1-3-16(4-2)14(20)10(8-15)5-9-6-11(17(21)22)13(19)12(18)7-9/h5-7,18-19H,3-4H2,1-2H3/b10-5+	CCN(CC)C(=O)C(=C\C1=CC(=C(O)C(O)=C1)[N+]([O-])=O)\C#N	C14H15N3O5	C07943	D00781	5281081	46508734	4798	CHEMBL953		4444537	50108879
DB00860	Prednisolone	46504847	approved; vet_approved	G-protein	27	50-24-8	approved; vet_approved	OIGNJSKKLXVSLS-VWUMJDOOSA-N	InChI=1S/C21H28O5/c1-19-7-5-13(23)9-12(19)3-4-14-15-6-8-21(26,17(25)11-22)20(15,2)10-16(24)18(14)19/h5,7,9,14-16,18,22,24,26H,3-4,6,8,10-11H2,1-2H3/t14-,15-,16-,18+,19-,20-,21-/m0/s1	[H][C@@]12CC[C@](O)(C(=O)CO)[C@@]1(C)C[C@H](O)[C@@]1([H])[C@@]2([H])CCC2=CC(=O)C=C[C@]12C	C21H28O5	C07369	D00472	5755	46504847	8378	CHEMBL131		5552	19190
DB00887	Bumetanide	46508147	approved	G-protein	27	28395-03-1	approved	MAEIEVLCKWDQJH-UHFFFAOYSA-N	InChI=1S/C17H20N2O5S/c1-2-3-9-19-14-10-12(17(20)21)11-15(25(18,22)23)16(14)24-13-7-5-4-6-8-13/h4-8,10-11,19H,2-3,9H2,1H3,(H,20,21)(H2,18,22,23)	CCCCNC1=C(OC2=CC=CC=C2)C(=CC(=C1)C(O)=O)S(N)(=O)=O	C17H20N2O5S		D00247	2471	46508147	3213	CHEMBL1072		2377	25903
DB01530	5alpha-androstane-3alpha,17beta-diol	46505144	experimental; illicit	G-protein	27	1852-53-5	experimental; illicit	CBMYJHIOYJEBSB-KHOSGYARSA-N	InChI=1S/C19H32O2/c1-18-9-7-13(20)11-12(18)3-4-14-15-5-6-17(21)19(15,2)10-8-16(14)18/h12-17,20-21H,3-11H2,1-2H3/t12-,13+,14-,15-,16-,17-,18-,19-/m0/s1	[H][C@@]12CC[C@H](O)[C@@]1(C)CC[C@@]1([H])[C@@]2([H])CC[C@@]2([H])C[C@H](O)CC[C@]12C	C19H32O2			15818	46505144	36713	CHEMBL335062		15039	50093445
DB02123	Glycochenodeoxycholic Acid	46506300	experimental	G-protein	27	640-79-9	experimental	GHCZAUBVMUEKKP-GYPHWSFCSA-N	InChI=1S/C26H43NO5/c1-15(4-7-22(30)27-14-23(31)32)18-5-6-19-24-20(9-11-26(18,19)3)25(2)10-8-17(28)12-16(25)13-21(24)29/h15-21,24,28-29H,4-14H2,1-3H3,(H,27,30)(H,31,32)/t15-,16+,17-,18-,19+,20+,21-,24+,25+,26-/m1/s1	C[C@H](CCC(=O)NCC(O)=O)[C@H]1CC[C@H]2[C@@H]3[C@H](O)C[C@@H]4C[C@H](O)CC[C@]4(C)[C@H]3CC[C@]12C	C26H43NO5	C05466		12544	46506300	36274	CHEMBL1552	CHO	12027	50375590
DB02659	Cholic Acid	46507063	approved	G-protein	27	81-25-4	approved	BHQCQFFYRZLCQQ-OELDTZBJSA-N	InChI=1S/C24H40O5/c1-13(4-7-21(28)29)16-5-6-17-22-18(12-20(27)24(16,17)3)23(2)9-8-15(25)10-14(23)11-19(22)26/h13-20,22,25-27H,4-12H2,1-3H3,(H,28,29)/t13-,14+,15-,16-,17+,18+,19-,20+,22+,23+,24-/m1/s1	[H][C@@](C)(CCC(O)=O)[C@@]1([H])CC[C@@]2([H])[C@]3([H])[C@]([H])(O)C[C@]4([H])C[C@]([H])(O)CC[C@]4(C)[C@@]3([H])C[C@]([H])(O)[C@]12C	C24H40O5	C00695	D10699	221493	46507063	16359	CHEMBL205596	CHD	192176	21680
DB02901	Stanolone	46506828	illicit; investigational	G-protein	27	521-18-6	illicit; investigational	NVKAWKQGWWIWPM-ABEVXSGRSA-N	InChI=1S/C19H30O2/c1-18-9-7-13(20)11-12(18)3-4-14-15-5-6-17(21)19(15,2)10-8-16(14)18/h12,14-17,21H,3-11H2,1-2H3/t12-,14-,15-,16-,17-,18-,19-/m0/s1	[H][C@@]12CC[C@H](O)[C@@]1(C)CC[C@@]1([H])[C@@]2([H])CC[C@@]2([H])CC(=O)CC[C@]12C	C19H30O2	C03917	D07456	10635	46506828	16330	CHEMBL27769	DHT	10189	18161
DB03619	Deoxycholic Acid	46506360	approved	G-protein	27	83-44-3	approved	KXGVEGMKQFWNSR-LLQZFEROSA-N	InChI=1S/C24H40O4/c1-14(4-9-22(27)28)18-7-8-19-17-6-5-15-12-16(25)10-11-23(15,2)20(17)13-21(26)24(18,19)3/h14-21,25-26H,4-13H2,1-3H3,(H,27,28)/t14-,15-,16-,17+,18-,19+,20+,21+,23+,24-/m1/s1	[H][C@@]12CC[C@H]([C@H](C)CCC(O)=O)[C@@]1(C)[C@@H](O)C[C@@]1([H])[C@@]2([H])CC[C@]2([H])C[C@H](O)CC[C@]12C	C24H40O4	C04483		222528	46506360	28834	CHEMBL406393	DXC	193196	50375599
DB04348	Taurocholic Acid	46508273	experimental	G-protein	27	81-24-3	experimental	WBWWGRHZICKQGZ-HZAMXZRMSA-N	InChI=1S/C26H45NO7S/c1-15(4-7-23(31)27-10-11-35(32,33)34)18-5-6-19-24-20(14-22(30)26(18,19)3)25(2)9-8-17(28)12-16(25)13-21(24)29/h15-22,24,28-30H,4-14H2,1-3H3,(H,27,31)(H,32,33,34)/t15-,16+,17-,18-,19+,20+,21-,22+,24+,25+,26-/m1/s1	[H][C@@]1(CC[C@@]2([H])[C@]3([H])[C@H](O)C[C@]4([H])C[C@H](O)CC[C@]4(C)[C@@]3([H])C[C@H](O)[C@]12C)[C@H](C)CCC(=O)NCCS(O)(=O)=O	C26H45NO7S	C05122		6675	46508273	28865	CHEMBL224867	TCH	6423	50375594
DB04706	(3BETA,7BETA)-CHOLEST-5-ENE-3,7-DIOL	46505045	experimental	G-protein	27		experimental	OYXZMSRRJOYLLO-KGZHIOMZSA-N	InChI=1S/C27H46O2/c1-17(2)7-6-8-18(3)21-9-10-22-25-23(12-14-27(21,22)5)26(4)13-11-20(28)15-19(26)16-24(25)29/h16-18,20-25,28-29H,6-15H2,1-5H3/t18-,20+,21-,22+,23+,24+,25+,26+,27-/m1/s1	CC(C)CCC[C@@H](C)[C@H]1CC[C@H]2[C@@H]3[C@@H](O)C=C4C[C@@H](O)CC[C@]4(C)[C@H]3CC[C@]12C	C27H46O2			473141	46505045	42989	CHEMBL497834	HCR	415508
DB12480	Betulinic Acid	347828718	investigational	G-protein	27	472-15-1	investigational	QGJZLNKBHJESQX-FZFNOLFKSA-N	InChI=1S/C30H48O3/c1-18(2)19-10-15-30(25(32)33)17-16-28(6)20(24(19)30)8-9-22-27(5)13-12-23(31)26(3,4)21(27)11-14-29(22,28)7/h19-24,31H,1,8-17H2,2-7H3,(H,32,33)/t19-,20+,21-,22+,23-,24+,27-,28+,29+,30-/m0/s1	[H]OC(=O)[C@]12CC[C@@]([H])(C(C)=C)[C@]1([H])[C@@]1([H])CC[C@]3([H])[C@@]4(C)CC[C@]([H])(O[H])C(C)(C)[C@]4([H])CC[C@@]3(C)[C@]1(C)CC2	C30H48O3	C08619		64971	347828718	3087	CHEMBL269277		58496	23208
DB00227	Lovastatin	46508223	approved; investigational	Substance-K	76	75330-75-5	approved; investigational	PCZOHLXUXFIOCF-BXMDZJJMSA-N	InChI=1S/C24H36O5/c1-5-15(3)24(27)29-21-11-14(2)10-17-7-6-16(4)20(23(17)21)9-8-19-12-18(25)13-22(26)28-19/h6-7,10,14-16,18-21,23,25H,5,8-9,11-13H2,1-4H3/t14-,15-,16-,18+,19+,20-,21-,23-/m0/s1	[H][C@]12[C@H](C[C@@H](C)C=C1C=C[C@H](C)[C@@H]2CC[C@@H]1C[C@@H](O)CC(=O)O1)OC(=O)[C@@H](C)CC	C24H36O5	C07074	D00359	53232	46508223	40303	CHEMBL503	803	48085	34168
DB00239	Oxiconazole	46504752	approved	Substance-K	76	64211-45-6	approved	QRJJEGAJXVEBNE-HKOYGPOVSA-N	InChI=1S/C18H13Cl4N3O/c19-13-2-1-12(16(21)7-13)10-26-24-18(9-25-6-5-23-11-25)15-4-3-14(20)8-17(15)22/h1-8,11H,9-10H2/b24-18+	ClC1=CC(Cl)=C(CO\N=C(/CN2C=CN=C2)C2=CC=C(Cl)C=C2Cl)C=C1	C18H13Cl4N3O	C08074	D08313	5353853	46504752	7825	CHEMBL1262		4510239	50051844
DB00503	Ritonavir	46505050	approved; investigational	Substance-K	76	155213-67-5	approved; investigational	NCDNCNXCDXHOMX-XGKFQTDJSA-N	InChI=1S/C37H48N6O5S2/c1-24(2)33(42-36(46)43(5)20-29-22-49-35(40-29)25(3)4)34(45)39-28(16-26-12-8-6-9-13-26)18-32(44)31(17-27-14-10-7-11-15-27)41-37(47)48-21-30-19-38-23-50-30/h6-15,19,22-25,28,31-33,44H,16-18,20-21H2,1-5H3,(H,39,45)(H,41,47)(H,42,46)/t28-,31-,32-,33-/m0/s1	CC(C)[C@H](NC(=O)N(C)CC1=CSC(=N1)C(C)C)C(=O)N[C@H](C[C@H](O)[C@H](CC1=CC=CC=C1)NC(=O)OCC1=CN=CS1)CC1=CC=CC=C1	C37H48N6O5S2	C07240	D00427	392622	46505050	45409	CHEMBL163	RIT	347980	520
DB12042	Ibodutant	347828353	investigational	Substance-K	76	522664-63-7	investigational	YQYSVMKCMIUCHY-WJOKGBTCSA-N	InChI=1S/C37H48N4O4S/c1-26-9-10-30-23-33(46-32(30)21-26)35(43)40-37(15-5-6-16-37)36(44)39-31(22-27-7-3-2-4-8-27)34(42)38-24-28-11-17-41(18-12-28)25-29-13-19-45-20-14-29/h2-4,7-10,21,23,28-29,31H,5-6,11-20,22,24-25H2,1H3,(H,38,42)(H,39,44)(H,40,43)/t31-/m1/s1	CC1=CC=C2C=C(SC2=C1)C(=O)NC1(CCCC1)C(=O)N[C@H](CC1=CC=CC=C1)C(=O)NCC1CCN(CC2CCOCC2)CC1	C37H48N4O4S			11527495	347828353		CHEMBL266125		9702281
DB04856	Dexloxiglumide	175426866	investigational	Cholecystokinin	18	119817-90-2	investigational	QNQZBKQEIFTHFZ-GOSISDBHSA-N	InChI=1S/C21H30Cl2N2O5/c1-3-4-5-11-25(12-6-13-30-2)21(29)18(9-10-19(26)27)24-20(28)15-7-8-16(22)17(23)14-15/h7-8,14,18H,3-6,9-13H2,1-2H3,(H,24,28)(H,26,27)/t18-/m1/s1	CCCCCN(CCCOC)C(=O)[C@@H](CCC(O)=O)NC(=O)C1=CC(Cl)=C(Cl)C=C1	C21H30Cl2N2O5			65937	175426866	135747	CHEMBL550781		59342
DB04867	Lintitript	175426876	investigational	Cholecystokinin	18	136381-85-6	investigational	ILNRQFBVVQUOLP-UHFFFAOYSA-N	InChI=1S/C20H14ClN3O3S/c21-14-7-3-2-6-13(14)15-11-28-20(22-15)23-19(27)17-9-12-5-1-4-8-16(12)24(17)10-18(25)26/h1-9,11H,10H2,(H,25,26)(H,22,23,27)	OC(=O)CN1C(=CC2=CC=CC=C12)C(=O)NC1=NC(=CS1)C1=CC=CC=C1Cl	C20H14ClN3O3S			122077	175426876	92624	CHEMBL249973		108883	82304
DB12694	CE-326597	347828895	investigational	Cholecystokinin	18	870615-40-0	investigational	UBNMGTSDHSQBEL-PMERELPUSA-N	InChI=1S/C37H34N6O2/c1-25(2)41(23-26-13-5-3-6-14-26)34(44)24-42-32-19-11-12-20-33(32)43-35(27-15-7-4-8-16-27)39-40-36(43)30(37(42)45)21-28-22-38-31-18-10-9-17-29(28)31/h3-20,22,25,30,38H,21,23-24H2,1-2H3/t30-/m0/s1	CC(C)N(CC1=CC=CC=C1)C(=O)CN1C2=CC=CC=C2N2C(=NN=C2C2=CC=CC=C2)[C@H](CC2=CNC3=CC=CC=C23)C1=O	C37H34N6O2			52949124	347828895		CHEMBL1269258		26362286	50329179
DB11979	Elagolix	347828301	approved; investigational	Gonadotropin-releasing	36	834153-87-6	approved; investigational	HEAUOKZIVMZVQL-VWLOTQADSA-N	InChI=1S/C32H30F5N3O5/c1-19-28(21-11-6-14-26(45-2)29(21)34)30(43)40(18-25(20-9-4-3-5-10-20)38-16-8-15-27(41)42)31(44)39(19)17-22-23(32(35,36)37)12-7-13-24(22)33/h3-7,9-14,25,38H,8,15-18H2,1-2H3,(H,41,42)/t25-/m0/s1	COC1=C(F)C(=CC=C1)C1=C(C)N(CC2=C(C=CC=C2F)C(F)(F)F)C(=O)N(C[C@H](NCCCC(O)=O)C2=CC=CC=C2)C1=O	C32H30F5N3O5			11250647	347828301		CHEMBL1208155		9425680
DB04835	Maraviroc	46508040	approved; investigational	C-C	10	376348-65-1	approved; investigational	GSNHKUDZZFZSJB-QYOOZWMWSA-N	InChI=1S/C29H41F2N5O/c1-19(2)27-34-33-20(3)36(27)25-17-23-9-10-24(18-25)35(23)16-13-26(21-7-5-4-6-8-21)32-28(37)22-11-14-29(30,31)15-12-22/h4-8,19,22-26H,9-18H2,1-3H3,(H,32,37)/t23-,24+,25-,26-/m0/s1	CC(C)C1=NN=C(C)N1[C@H]1C[C@@H]2CC[C@H](C1)N2CC[C@H](NC(=O)C1CCC(F)(F)CC1)C1=CC=CC=C1	C29H41F2N5O			3002977	46508040	63608	CHEMBL1201187	MRV	20078004	50334986
DB11758	Cenicriviroc	347828112	investigational	C-C	10	497223-25-3	investigational	PNDKCRDVVKJPKG-WHERJAGFSA-N	InChI=1S/C41H52N4O4S/c1-5-7-22-48-23-24-49-38-15-10-32(11-16-38)33-12-19-40-35(25-33)26-34(9-8-21-44(40)28-31(3)4)41(46)43-36-13-17-39(18-14-36)50(47)29-37-27-42-30-45(37)20-6-2/h10-19,25-27,30-31H,5-9,20-24,28-29H2,1-4H3,(H,43,46)/b34-26+/t50-/m0/s1	CCCCOCCOC1=CC=C(C=C1)C1=CC=C2N(CC(C)C)CCC\C(=C/C2=C1)C(=O)NC1=CC=C(C=C1)[S@@+]([O-])CC1=CN=CN1CCC	C41H52N4O4S			11285792	347828112		CHEMBL2110727		9460783
DB11804	AZD-5672	347828151	investigational	C-C	10	780750-65-4	investigational	SCXSQUUTGCWHFU-WJOKGBTCSA-N	InChI=1S/C32H38F2N2O5S2/c1-4-36(32(37)19-23-5-9-29(10-6-23)42(2,38)39)28-13-16-35(17-14-28)18-15-31(25-20-26(33)22-27(34)21-25)24-7-11-30(12-8-24)43(3,40)41/h5-12,20-22,28,31H,4,13-19H2,1-3H3/t31-/m1/s1	CCN(C1CCN(CC[C@H](C2=CC=C(C=C2)S(C)(=O)=O)C2=CC(F)=CC(F)=C2)CC1)C(=O)CC1=CC=C(C=C1)S(C)(=O)=O	C32H38F2N2O5S2			16007088	347828151		CHEMBL212689		13137327	50185666
DB12960	INCB-9471	347829100	investigational	C-C	10	869769-98-2	investigational	ZMCJFJZOSKEMOM-DNKZPPIMSA-N	InChI=1S/C30H40F3N5O2/c1-6-40-25-16-22-15-23(30(31,32)33)7-8-24(22)27(25)38-14-13-37(17-19(38)2)29(5)9-11-36(12-10-29)28(39)26-20(3)34-18-35-21(26)4/h7-8,15,18-19,25,27H,6,9-14,16-17H2,1-5H3/t19-,25+,27+/m0/s1	CCO[C@@H]1CC2=CC(=CC=C2[C@H]1N1CCN(C[C@@H]1C)C1(C)CCN(CC1)C(=O)C1=C(C)N=CN=C1C)C(F)(F)F	C30H40F3N5O2			49871007	347829100		CHEMBL1688243		26393183	50339033
DB00772	Malathion	46505287	approved; investigational	Melatonin	47	121-75-5	approved; investigational	JXSJBGJIGXNWCI-UHFFFAOYSA-N	InChI=1S/C10H19O6PS2/c1-5-15-9(11)7-8(10(12)16-6-2)19-17(18,13-3)14-4/h8H,5-7H2,1-4H3	CCOC(=O)CC(SP(=S)(OC)OC)C(=O)OCC	C10H19O6PS2	C07497	D00534	4004	46505287	6651	CHEMBL1200468		3864	85372
DB00980	Ramelteon	46505923	approved; investigational	Melatonin	47	196597-26-9	approved; investigational	YLXDSYKOBKBWJQ-LBPRGKRZSA-N	InChI=1S/C16H21NO2/c1-2-15(18)17-9-7-12-4-3-11-5-6-14-13(16(11)12)8-10-19-14/h5-6,12H,2-4,7-10H2,1H3,(H,17,18)/t12-/m0/s1	CCC(=O)NCC[C@@H]1CCC2=C1C1=C(OCC1)C=C2	C16H21NO2			208902	46505923	109549	CHEMBL1218		181000	50118470
DB01065	Melatonin	46509101	approved; nutraceutical; vet_approved	Melatonin	47	73-31-4	approved; nutraceutical; vet_approved	DRLFMBDRBRZALE-UHFFFAOYSA-N	InChI=1S/C13H16N2O2/c1-9(16)14-6-5-10-8-15-13-4-3-11(17-2)7-12(10)13/h3-4,7-8,15H,5-6H2,1-2H3,(H,14,16)	COC1=CC2=C(NC=C2CCNC(C)=O)C=C1	C13H16N2O2	C01598		896	46509101	16796	CHEMBL45	ML1	872	9019
DB04275	N-acetylserotonin	46507511	experimental	Melatonin	47	1210-83-9	experimental	MVAWJSIDNICKHF-UHFFFAOYSA-N	InChI=1S/C12H14N2O2/c1-8(15)13-5-4-9-7-14-12-3-2-10(16)6-11(9)12/h2-3,6-7,14,16H,4-5H2,1H3,(H,13,15)	CC(=O)NCCC1=CNC2=C1C=C(O)C=C2	C12H14N2O2	C00978		903	46507511	17697	CHEMBL33103	ASE	879	29612
DB06594	Agomelatine	175427076	approved; investigational	Melatonin	47	138112-76-2	approved; investigational	YJYPHIXNFHFHND-UHFFFAOYSA-N	InChI=1S/C15H17NO2/c1-11(17)16-9-8-13-5-3-4-12-6-7-14(18-2)10-15(12)13/h3-7,10H,8-9H2,1-2H3,(H,16,17)	COC1=CC2=C(C=CC=C2CCNC(C)=O)C=C1	C15H17NO2		D02578	82148	175427076	134990	CHEMBL10878	AWY	74141	50035179
DB08190	N-[2-(2-iodo-5-methoxy-1H-indol-3-yl)ethyl]acetamide	99444661	experimental	Melatonin	47		experimental	FJDDSMSDZHURBJ-UHFFFAOYSA-N	InChI=1S/C13H15IN2O2/c1-8(17)15-6-5-10-11-7-9(18-2)3-4-12(11)16-13(10)14/h3-4,7,16H,5-6H2,1-2H3,(H,15,17)	COC1=CC=C2NC(I)=C(CCNC(C)=O)C2=C1	C13H15IN2O2			115348	99444661	109558	CHEMBL289233	ML2	103191	29611
DB00263	Sulfisoxazole	46505342	approved; vet_approved	Endothelin-1	23	127-69-5	approved; vet_approved	NHUHCSRWZMLRLA-UHFFFAOYSA-N	InChI=1S/C11H13N3O3S/c1-7-8(2)13-17-11(7)14-18(15,16)10-5-3-9(12)4-6-10/h3-6,14H,12H2,1-2H3	CC1=NOC(NS(=O)(=O)C2=CC=C(N)C=C2)=C1C	C11H13N3O3S	C07318	D00450	5344	46505342	102484	CHEMBL453		5151	50034452
DB06268	Sitaxentan	99443241	approved; investigational; withdrawn	Endothelin-1	23	184036-34-8	approved; investigational; withdrawn	PHWXUGHIIBDVKD-UHFFFAOYSA-N	InChI=1S/C18H15ClN2O6S2/c1-9-5-13-14(26-8-25-13)7-11(9)6-12(22)17-15(3-4-28-17)29(23,24)21-18-16(19)10(2)20-27-18/h3-5,7,21H,6,8H2,1-2H3	CC1=NOC(NS(=O)(=O)C2=C(SC=C2)C(=O)CC2=CC3=C(OCO3)C=C2C)=C1Cl	C18H15ClN2O6S2		D07171	216235	99443241	135736	CHEMBL282724		187436	50058126
DB06403	Ambrisentan	310264868	approved; investigational	Endothelin-1	23	177036-94-1	approved; investigational	OUJTZYPIHDYQMC-LJQANCHMSA-N	InChI=1S/C22H22N2O4/c1-15-14-16(2)24-21(23-15)28-19(20(25)26)22(27-3,17-10-6-4-7-11-17)18-12-8-5-9-13-18/h4-14,19H,1-3H3,(H,25,26)/t19-/m1/s1	COC([C@H](OC1=NC(C)=CC(C)=N1)C(O)=O)(C1=CC=CC=C1)C1=CC=CC=C1	C22H22N2O4			6918493	310264868	135949	CHEMBL1111		5293690	50146710
DB08932	Macitentan	175427162	approved	Endothelin-1	23	441798-33-0	approved	JGCMEBMXRHSZKX-UHFFFAOYSA-N	InChI=1S/C19H20Br2N6O4S/c1-2-7-26-32(28,29)27-17-16(13-3-5-14(20)6-4-13)18(25-12-24-17)30-8-9-31-19-22-10-15(21)11-23-19/h3-6,10-12,26H,2,7-9H2,1H3,(H,24,25,27)	CCCNS(=O)(=O)NC1=C(C(OCCOC2=NC=C(Br)C=N2)=NC=N1)C1=CC=C(Br)C=C1	C19H20Br2N6O4S		D10135	16004692	175427162	76607	CHEMBL2103873		13134960	50395626
DB12054	BQ-123	347828364	investigational	Endothelin-1	23	136553-81-6	investigational	VYCMAAOURFJIHD-PJNXIOHISA-N	InChI=1S/C31H42N6O7/c1-16(2)12-21-27(40)33-22(13-18-15-32-20-9-6-5-8-19(18)20)28(41)35-23(14-25(38)39)31(44)37-11-7-10-24(37)29(42)36-26(17(3)4)30(43)34-21/h5-6,8-9,15-17,21-24,26,32H,7,10-14H2,1-4H3,(H,33,40)(H,34,43)(H,35,41)(H,36,42)(H,38,39)/t21-,22+,23+,24-,26+/m0/s1	CC(C)C[C@@H]1NC(=O)[C@H](NC(=O)[C@@H]2CCCN2C(=O)[C@@H](CC(O)=O)NC(=O)[C@@H](CC2=CNC3=CC=CC=C23)NC1=O)C(C)C	C31H42N6O7	C11587		443289	347828364	2965	CHEMBL314691		391535
DB09034	Suvorexant	310264985	approved; investigational	Orexin	59	1030377-33-3	approved; investigational	JYTNQNCOQXFQPK-MRXNPFEDSA-N	InChI=1S/C23H23ClN6O2/c1-15-3-5-20(30-25-8-9-26-30)18(13-15)22(31)29-12-11-28(10-7-16(29)2)23-27-19-14-17(24)4-6-21(19)32-23/h3-6,8-9,13-14,16H,7,10-12H2,1-2H3/t16-/m1/s1	[H][C@@]1(C)CCN(CCN1C(=O)C1=C(C=CC(C)=C1)N1N=CC=N1)C1=NC2=C(O1)C=CC(Cl)=C2	C23H23ClN6O2		D10082	24965990	310264985	82698	CHEMBL1083659	SUV	24662178	50318701
DB11951	Lemborexant	347828277	investigational	Orexin	59	1369764-02-2	investigational	MUGXRYIUWFITCP-PGRDOPGGSA-N	InChI=1S/C22H20F2N4O2/c1-13-19(11-25-14(2)27-13)30-12-22(15-4-3-5-16(23)8-15)9-18(22)21(29)28-20-7-6-17(24)10-26-20/h3-8,10-11,18H,9,12H2,1-2H3,(H,26,28,29)/t18-,22+/m0/s1	CC1=NC(C)=C(OC[C@]2(C[C@H]2C(=O)NC2=CC=C(F)C=N2)C2=CC=CC(F)=C2)C=N1	C22H20F2N4O2			56944144	347828277		CHEMBL3545367		34500836
DB12158	Filorexant	347828451	investigational	Orexin	59	1088991-73-4	investigational	NPFDWHQSDBWQLH-QZTJIDSGSA-N	InChI=1S/C24H25FN4O2/c1-16-4-8-20(23-26-10-3-11-27-23)21(12-16)24(30)29-14-18(6-5-17(29)2)15-31-22-9-7-19(25)13-28-22/h3-4,7-13,17-18H,5-6,14-15H2,1-2H3/t17-,18-/m1/s1	C[C@@H]1CC[C@@H](COC2=CC=C(F)C=N2)CN1C(=O)C1=CC(C)=CC=C1C1=NC=CC=N1	C24H25FN4O2			25128145	347828451		CHEMBL2107822		28528372	104692
DB05501	AMD-070	347827734	investigational	C-X-C	11		investigational	WVLHHLRVNDMIAR-IBGZPJMESA-N	InChI=1S/C21H27N5/c22-12-3-4-14-26(15-20-24-17-9-1-2-10-18(17)25-20)19-11-5-7-16-8-6-13-23-21(16)19/h1-2,6,8-10,13,19H,3-5,7,11-12,14-15,22H2,(H,24,25)/t19-/m0/s1	NCCCCN(CC1=NC2=CC=CC=C2N1)[C@H]1CCCC2=C1N=CC=C2	C21H27N5			11256587	347827734		CHEMBL518924		9431613	50315305
DB11922	Danirixin	347828253	investigational	C-X-C	11	954126-98-8	investigational	NGYNBSHYFOFVLS-LBPRGKRZSA-N	InChI=1S/C19H21ClFN3O4S/c1-11-14(21)5-2-6-15(11)23-19(26)24-16-8-7-13(20)18(17(16)25)29(27,28)12-4-3-9-22-10-12/h2,5-8,12,22,25H,3-4,9-10H2,1H3,(H2,23,24,26)/t12-/m0/s1	CC1=C(NC(=O)NC2=CC=C(Cl)C(=C2O)S(=O)(=O)[C@H]2CCCNC2)C=CC=C1F	C19H21ClFN3O4S			24780598	347828253		CHEMBL3039531		30790742
DB12135	Elubrixin	347828433	investigational	C-X-C	11	688763-64-6	investigational	YQYFEGTYCUQBEI-UHFFFAOYSA-N	InChI=1S/C17H17Cl2FN4O4S/c18-10-4-5-13(23-17(26)22-12-3-1-2-11(20)14(12)19)15(25)16(10)29(27,28)24-8-6-21-7-9-24/h1-5,21,25H,6-9H2,(H2,22,23,26)	OC1=C(C(Cl)=CC=C1NC(=O)NC1=C(Cl)C(F)=CC=C1)S(=O)(=O)N1CCNCC1	C17H17Cl2FN4O4S			10479502	347828433		CHEMBL2178579		8654910	50398333
DB00374	Treprostinil	46504572	approved; investigational	Prostacyclin	68	81846-19-7	approved; investigational	PAJMKGZZBBTTOY-ZFORQUDYSA-N	InChI=1S/C23H34O5/c1-2-3-4-7-17(24)9-10-18-19-11-15-6-5-8-22(28-14-23(26)27)20(15)12-16(19)13-21(18)25/h5-6,8,16-19,21,24-25H,2-4,7,9-14H2,1H3,(H,26,27)/t16-,17-,18+,19-,21+/m0/s1	[H][C@]12C[C@@H](O)[C@H](CC[C@@H](O)CCCCC)[C@@]1([H])CC1=C(C2)C(OCC(O)=O)=CC=C1	C23H34O5			6918140	46504572	50861	CHEMBL1237119		5293353
DB11362	Selexipag	310265229	approved	Prostacyclin	68	475086-01-2	approved	QXWZQTURMXZVHJ-UHFFFAOYSA-N	InChI=1S/C26H32N4O4S/c1-20(2)30(16-10-11-17-34-19-24(31)29-35(3,32)33)23-18-27-25(21-12-6-4-7-13-21)26(28-23)22-14-8-5-9-15-22/h4-9,12-15,18,20H,10-11,16-17,19H2,1-3H3,(H,29,31)	CC(C)N(CCCCOCC(=O)NS(C)(=O)=O)C1=NC(C2=CC=CC=C2)=C(N=C1)C1=CC=CC=C1	C26H32N4O4S		D09994	9913767	310265229	90844	CHEMBL238804		8089417
DB00404	Alprazolam	46507078	approved; illicit; investigational	Platelet-activating	64	28981-97-7	approved; illicit; investigational	VREFGVBLTWBCJP-UHFFFAOYSA-N	InChI=1S/C17H13ClN4/c1-11-20-21-16-10-19-17(12-5-3-2-4-6-12)14-9-13(18)7-8-15(14)22(11)16/h2-9H,10H2,1H3	CC1=NN=C2CN=C(C3=CC=CC=C3)C3=C(C=CC(Cl)=C3)N12	C17H13ClN4	C06817	D00225	2118	46507078	2611	CHEMBL661	08H	2034	50001728
DB00897	Triazolam	46509147	approved; investigational	Platelet-activating	64	28911-01-5	approved; investigational	JOFWLTCLBGQGBO-UHFFFAOYSA-N	InChI=1S/C17H12Cl2N4/c1-10-21-22-16-9-20-17(12-4-2-3-5-14(12)19)13-8-11(18)6-7-15(13)23(10)16/h2-8H,9H2,1H3	CC1=NN=C2CN=C(C3=CC=CC=C3Cl)C3=C(C=CC(Cl)=C3)N12	C17H12Cl2N4		D00387	5556	46509147	9674	CHEMBL646		5355	50001765
DB02261	Platelet Activating Factor	46508665	experimental	Platelet-activating	64	74389-68-7	experimental	HVAUUPRFYPCOCA-AREMUKBSSA-N	InChI=1S/C26H54NO7P/c1-6-7-8-9-10-11-12-13-14-15-16-17-18-19-21-31-23-26(34-25(2)28)24-33-35(29,30)32-22-20-27(3,4)5/h26H,6-24H2,1-5H3/t26-/m1/s1	CCCCCCCCCCCCCCCCOC[C@H](CO[P@@]([O-])(=O)OCC[N+](C)(C)C)OC(C)=O	C26H54NO7P			108156	46508665	44811	CHEMBL1235246	PFS	97241	85035
DB06744	ginkgolide-B	99443280	nutraceutical	Platelet-activating	64		nutraceutical	SQOJOAFXDQDRGF-MMQTXUMRSA-N	InChI=1S/C20H24O10/c1-6-12(23)28-11-9(21)18-8-5-7(16(2,3)4)17(18)10(22)13(24)29-15(17)30-20(18,14(25)27-8)19(6,11)26/h6-11,15,21-22,26H,5H2,1-4H3/t6-,7+,8-,9+,10+,11+,15+,17+,18+,19-,20-/m1/s1	C[C@@H]1C(=O)O[C@H]2[C@H](O)[C@@]34[C@H]5C[C@@H](C(C)(C)C)[C@@]33[C@@H](O)C(=O)O[C@H]3O[C@@]4(C(=O)O5)[C@@]12O	C20H24O10			6324617	99443280		CHEMBL514432		21105603	50251276
DB09017	Brotizolam	310264974	investigational; withdrawn	Platelet-activating	64	57801-81-7	investigational; withdrawn	UMSGKTJDUHERQW-UHFFFAOYSA-N	InChI=1S/C15H10BrClN4S/c1-8-19-20-13-7-18-14(9-4-2-3-5-11(9)17)10-6-12(16)22-15(10)21(8)13/h2-6H,7H2,1H3	CC1=NN=C2CN=C(C3=C(SC(Br)=C3)N12)C1=CC=CC=C1Cl	C15H10BrClN4S		D01744	2451	310264974	31308	CHEMBL32479		2357	50011875
DB00559	Bosentan	46507154	approved; investigational	Endothelin	22	147536-97-8	approved; investigational	GJPICJJJRGTNOD-UHFFFAOYSA-N	InChI=1S/C27H29N5O6S/c1-27(2,3)18-10-12-19(13-11-18)39(34,35)32-23-22(38-21-9-6-5-8-20(21)36-4)26(37-17-16-33)31-25(30-23)24-28-14-7-15-29-24/h5-15,33H,16-17H2,1-4H3,(H,30,31,32)	COC1=CC=CC=C1OC1=C(NS(=O)(=O)C2=CC=C(C=C2)C(C)(C)C)N=C(N=C1OCCO)C1=NC=CC=N1	C27H29N5O6S		D01227	104865	46507154	51450	CHEMBL957	K86	94651	50061101
DB00471	Montelukast	46505585	approved	Cysteinyl	20	158966-92-8	approved	UCHDWCPVSPXUMX-TZIWLTJVSA-N	InChI=1S/C35H36ClNO3S/c1-34(2,40)30-9-4-3-7-25(30)13-17-32(41-23-35(18-19-35)22-33(38)39)27-8-5-6-24(20-27)10-15-29-16-12-26-11-14-28(36)21-31(26)37-29/h3-12,14-16,20-21,32,40H,13,17-19,22-23H2,1-2H3,(H,38,39)/b15-10+/t32-/m1/s1	OC(=O)CC1(CC1)CS[C@H](CCC1=CC=CC=C1C(O)(C)C)C1=CC=CC(\C=C\C2=NC3=C(C=CC(Cl)=C3)C=C2)=C1	C35H36ClNO3S	C07482		5281040	46505585	50730	CHEMBL787	MTK	4444507	50052024
DB00587	Cinalukast	46505799	experimental	Cysteinyl	20	128312-51-6	experimental	BZMKNPGKXJAIDV-VAWYXSNFSA-N	InChI=1S/C23H28N2O3S/c1-3-23(4-2,22(27)28)14-20(26)24-18-10-5-7-16(13-18)11-12-21-25-19(15-29-21)17-8-6-9-17/h5,7,10-13,15,17H,3-4,6,8-9,14H2,1-2H3,(H,24,26)(H,27,28)/b12-11+	CCC(CC)(CC(=O)NC1=CC(\C=C\C2=NC(=CS2)C2CCC2)=CC=C1)C(O)=O	C23H28N2O3S		D02846	6436135	46505799	126598	CHEMBL283754		4940804	50064086
DB01411	Pranlukast	46508129	investigational	Cysteinyl	20	103177-37-3	investigational	NBQKINXMPLXUET-UHFFFAOYSA-N	InChI=1S/C27H23N5O4/c33-23-17-24(26-29-31-32-30-26)36-25-21(23)10-6-11-22(25)28-27(34)19-12-14-20(15-13-19)35-16-5-4-9-18-7-2-1-3-8-18/h1-3,6-8,10-15,17H,4-5,9,16H2,(H,28,34)(H,29,30,31,32)	O=C(NC1=C2OC(=CC(=O)C2=CC=C1)C1=NNN=N1)C1=CC=C(OCCCCC2=CC=CC=C2)C=C1	C27H23N5O4			4887	46508129	94810	CHEMBL21333		4718	50023198
DB12512	Verucerfont	347828743	investigational	Corticotropin-releasing	19	885220-61-1	investigational	VKHVAUKFLBBZFJ-SFHVURJKSA-N	InChI=1S/C22H26N6O2/c1-7-18(22-24-15(5)27-30-22)25-19-11-13(3)23-21-20(14(4)26-28(19)21)17-9-8-16(29-6)10-12(17)2/h8-11,18,25H,7H2,1-6H3/t18-/m0/s1	CC[C@H](NC1=CC(C)=NC2=C(C(C)=NN12)C1=CC=C(OC)C=C1C)C1=NC(C)=NO1	C22H26N6O2			11596613	347828743		CHEMBL1287935		9771373	50417503
DB12572	Pexacerfont	347828794	investigational	Corticotropin-releasing	19	459856-18-9	investigational	LBWQSAZEYIZZCE-SNVBAGLBSA-N	InChI=1S/C18H24N6O/c1-7-10(2)19-18-22-13(5)21-17-16(12(4)23-24(17)18)14-8-9-15(25-6)20-11(14)3/h8-10H,7H2,1-6H3,(H,19,21,22)/t10-/m1/s1	CC[C@@H](C)NC1=NC(C)=NC2=C(C(C)=NN12)C1=CC=C(OC)N=C1C	C18H24N6O			9884366	347828794		CHEMBL482950		8060040	29490
DB04869	Olcegepant	175426877	investigational	Calcitonin	15	204697-65-4	investigational	ITIXDWVDFFXNEG-JHOUSYSJSA-N	InChI=1S/C38H47Br2N9O5/c39-29-21-25(22-30(40)34(29)50)23-33(45-37(53)48-15-10-28(11-16-48)49-24-26-5-1-2-6-31(26)44-38(49)54)35(51)43-32(7-3-4-12-41)36(52)47-19-17-46(18-20-47)27-8-13-42-14-9-27/h1-2,5-6,8-9,13-14,21-22,28,32-33,50H,3-4,7,10-12,15-20,23-24,41H2,(H,43,51)(H,44,54)(H,45,53)/t32-,33+/m0/s1	[H][C@@](CCCCN)(N=C(O)[C@@]([H])(CC1=CC(Br)=C(O)C(Br)=C1)N=C(O)N1CCC(CC1)N1CC2=CC=CC=C2N=C1O)C(=O)N1CCN(CC1)C1=CC=NC=C1	C38H47Br2N9O5			6918509	175426877		CHEMBL207197	3N6	5293706	50184069
DB12228	Telcagepant	347828507	investigational	Calcitonin	15	781649-09-0	investigational	CGDZXLJGHVKVIE-DNVCBOLYSA-N	InChI=1S/C26H27F5N6O3/c27-18-4-1-3-17(21(18)28)15-6-7-19(23(38)36(13-15)14-26(29,30)31)33-24(39)35-11-8-16(9-12-35)37-20-5-2-10-32-22(20)34-25(37)40/h1-5,10,15-16,19H,6-9,11-14H2,(H,33,39)(H,32,34,40)/t15-,19-/m1/s1	[H][C@]1(CC[C@@]([H])(N=C(O)N2CCC(CC2)N2C(O)=NC3=C2C=CC=N3)C(=O)N(CC(F)(F)F)C1)C1=C(F)C(F)=CC=C1	C26H27F5N6O3			11319053	347828507		CHEMBL236593	N7R	9494017	50224431
DB12424	MK-3207	347828667	investigational	Calcitonin	15	957118-49-9	investigational	AZAANWYREOQRFB-SETSBSEESA-N	InChI=1S/C31H29F2N5O3/c32-21-10-19(11-22(33)13-21)25-16-35-31(7-1-2-8-31)29(41)38(25)17-26(39)36-23-6-5-18-14-30(15-20(18)12-23)24-4-3-9-34-27(24)37-28(30)40/h3-6,9-13,25,35H,1-2,7-8,14-17H2,(H,36,39)(H,34,37,40)/t25-,30+/m0/s1	FC1=CC(=CC(F)=C1)[C@@H]1CNC2(CCCC2)C(=O)N1CC(=O)NC1=CC=C2C[C@]3(CC2=C1)C(=O)NC1=C3C=CC=N1	C31H29F2N5O3			25019940	347828667		CHEMBL1910936		24747385	50356282
DB12457	Rimegepant	347828697	investigational	Calcitonin	15	1289023-67-1	investigational	KRNAOFGYEFKHPB-ANJVHQHFSA-N	InChI=1S/C28H28F2N6O3/c29-20-6-1-4-17(23(20)30)18-8-9-22(25-19(24(18)31)5-2-12-32-25)39-28(38)35-14-10-16(11-15-35)36-21-7-3-13-33-26(21)34-27(36)37/h1-7,12-13,16,18,22,24H,8-11,14-15,31H2,(H,33,34,37)/t18-,22+,24-/m0/s1	N[C@H]1[C@@H](CC[C@@H](OC(=O)N2CCC(CC2)N2C(=O)NC3=NC=CC=C23)C2=C1C=CC=N2)C1=C(F)C(F)=CC=C1	C28H28F2N6O3			51049968	347828697		CHEMBL2178422		27289072	50400098
DB09421	Protirelin	347827851	approved; investigational	Thyrotropin-releasing	82	24305-27-9	approved; investigational	XNSAINXGIQZQOO-SRVKXCTJSA-N	InChI=1S/C16H22N6O4/c17-14(24)12-2-1-5-22(12)16(26)11(6-9-7-18-8-19-9)21-15(25)10-3-4-13(23)20-10/h7-8,10-12H,1-6H2,(H2,17,24)(H,18,19)(H,20,23)(H,21,25)/t10-,11-,12-/m0/s1	[H][C@@](CC1=CN=CN1)(NC(=O)[C@]1([H])CCC(=O)N1)C(=O)N1CCC[C@@]1([H])C(N)=O	C16H22N6O4	C03958	D00176	638678	347827851	35940	CHEMBL1472		554166	50072394
DB05038	Anatibant	175426935	investigational	B-bradykinin	7	209733-45-9	investigational	XUHBBTKJWIBQMY-MHZLTWQESA-N	InChI=1S/C34H36Cl2N6O5S/c1-20-18-21(2)41-31-24(20)6-3-8-28(31)47-19-25-26(35)13-14-29(30(25)36)48(45,46)42-17-4-7-27(42)34(44)40-16-5-15-39-33(43)23-11-9-22(10-12-23)32(37)38/h3,6,8-14,18,27H,4-5,7,15-17,19H2,1-2H3,(H3,37,38)(H,39,43)(H,40,44)/t27-/m0/s1	CC1=CC(C)=C2C=CC=C(OCC3=C(Cl)C=CC(=C3Cl)S(=O)(=O)N3CCC[C@H]3C(=O)NCCCNC(=O)C3=CC=C(C=C3)C(N)=N)C2=N1	C34H36Cl2N6O5S			9831652	175426935		CHEMBL2107725		8007384
DB12563	MK-0686	347828786	investigational	B-bradykinin	7	578727-68-1	investigational	WZZIQHIQMWJNLU-LLVKDONJSA-N	InChI=1S/C22H19ClF4N2O4/c1-11(28-19(31)21(8-9-21)29-20(32)22(25,26)27)13-7-6-12(10-16(13)24)14-4-3-5-15(23)17(14)18(30)33-2/h3-7,10-11H,8-9H2,1-2H3,(H,28,31)(H,29,32)/t11-/m1/s1	COC(=O)C1=C(Cl)C=CC=C1C1=CC=C([C@@H](C)NC(=O)C2(CC2)NC(=O)C(F)(F)F)C(F)=C1	C22H19ClF4N2O4			16102897	347828786		CHEMBL232943		17260763	50202412
DB08376	(2R)-3-(phosphonooxy)propane-1,2-diyl diheptanoate	99444847	experimental	Lysophosphatidic	42		experimental	JAXUAGQDLYDLQB-OAHLLOKOSA-N	InChI=1S/C17H33O8P/c1-3-5-7-9-11-16(18)23-13-15(14-24-26(20,21)22)25-17(19)12-10-8-6-4-2/h15H,3-14H2,1-2H3,(H2,20,21,22)/t15-/m1/s1	[H][C@@](COC(=O)CCCCCC)(COP(O)(O)=O)OC(=O)CCCCCC	C17H33O8P			23629653	99444847		CHEMBL482505	PD7	24700518	50271805
DB12044	MK-0893	347828355	investigational	Glucagon	33		investigational	DNTVJEMGHBIUMW-IBGZPJMESA-N	InChI=1S/C32H27Cl2N3O4/c1-19(20-3-5-21(6-4-20)32(40)35-12-11-31(38)39)37-30(18-29(36-37)25-14-26(33)17-27(34)15-25)24-8-7-23-16-28(41-2)10-9-22(23)13-24/h3-10,13-19H,11-12H2,1-2H3,(H,35,40)(H,38,39)/t19-/m0/s1	COC1=CC2=CC=C(C=C2C=C1)C1=CC(=NN1[C@@H](C)C1=CC=C(C=C1)C(=O)NCCC(O)=O)C1=CC(Cl)=CC(Cl)=C1	C32H27Cl2N3O4			11570626	347828355		CHEMBL1933349	5MV	9745396	50360601
DB11773	BMS-903452	347828125	investigational	Glucose-dependent	35	1339944-47-6	investigational	OGIAVRWXUPYGGC-UHFFFAOYSA-N	InChI=1S/C21H19Cl2FN4O4S/c1-33(30,31)15-2-3-18(17(24)8-15)28-12-16(23)19(9-20(28)29)32-14-4-6-27(7-5-14)21-25-10-13(22)11-26-21/h2-3,8-12,14H,4-7H2,1H3	CS(=O)(=O)C1=CC=C(N2C=C(Cl)C(OC3CCN(CC3)C3=NC=C(Cl)C=N3)=CC2=O)C(F)=C1	C21H19Cl2FN4O4S			53477157	347828125		CHEMBL3338194		52083223	50026240
DB12084	ADP-597	347828390	investigational	Glucose-dependent	35	897732-93-3	investigational	WPDCHTSXOPUOII-UHFFFAOYSA-N	InChI=1S/C21H29N5O6S/c1-13(2)31-21(27)26-10-8-15(9-11-26)32-20-18(30-4)19(22-12-23-20)25-16-6-7-17(24-14(16)3)33(5,28)29/h6-7,12-13,15H,8-11H2,1-5H3,(H,22,23,25)	COC1=C(NC2=C(C)N=C(C=C2)S(C)(=O)=O)N=CN=C1OC1CCN(CC1)C(=O)OC(C)C	C21H29N5O6S			11691484	347828390		CHEMBL1951032		9866211	50364559
DB12345	MBX-2982	347828602	investigational	Glucose-dependent	35	1037792-44-1	investigational	NFTMKHWBOINJGM-UHFFFAOYSA-N	InChI=1S/C22H24N8OS/c1-2-16-11-23-22(24-12-16)29-9-7-17(8-10-29)21-26-18(14-32-21)13-31-20-5-3-19(4-6-20)30-15-25-27-28-30/h3-6,11-12,14-15,17H,2,7-10,13H2,1H3	CCC1=CN=C(N=C1)N1CCC(CC1)C1=NC(COC2=CC=C(C=C2)N2C=NN=N2)=CS1	C22H24N8OS			25025505	347828602		CHEMBL3260505		28189063	50013909
DB00872	Conivaptan	46504533	approved; investigational	Vasopressin	86	210101-16-9	approved; investigational	IKENVDNFQMCRTR-UHFFFAOYSA-N	InChI=1S/C32H26N4O2/c1-21-33-28-19-20-36(29-14-8-7-13-27(29)30(28)34-21)32(38)23-15-17-24(18-16-23)35-31(37)26-12-6-5-11-25(26)22-9-3-2-4-10-22/h2-18H,19-20H2,1H3,(H,33,34)(H,35,37)	CC1=NC2=C(CCN(C(=O)C3=CC=C(NC(=O)C4=CC=CC=C4C4=CC=CC=C4)C=C3)C3=CC=CC=C23)N1	C32H26N4O2		D01236	151171	46504533	681850	CHEMBL1755		133239	85095
DB05838	OPC-51803	175427043	investigational	Vasopressin	86		investigational	INGXCNVWWKKWOO-LJQANCHMSA-N	InChI=1S/C26H32ClN3O2/c1-18(2)28-25(31)16-19-8-7-15-30(24-10-4-3-9-21(19)24)26(32)22-12-11-20(17-23(22)27)29-13-5-6-14-29/h3-4,9-12,17-19H,5-8,13-16H2,1-2H3,(H,28,31)/t19-/m1/s1	CC(C)NC(=O)C[C@H]1CCCN(C(=O)C2=C(Cl)C=C(C=C2)N2CCCC2)C2=CC=CC=C12	C26H32ClN3O2			3038506	175427043		CHEMBL332447		2302070	50117486
DB11734	Fedovapagon	347828092	investigational	Vasopressin	86	347887-36-9	investigational	RUOLFWZIFNQQGH-DEOSSOPVSA-N	InChI=1S/C27H34N4O3/c1-19-17-21(25(32)30-15-7-6-10-20-9-4-5-11-23(20)30)13-14-22(19)18-28-27(34)31-16-8-12-24(31)26(33)29(2)3/h4-5,9,11,13-14,17,24H,6-8,10,12,15-16,18H2,1-3H3,(H,28,34)/t24-/m0/s1	CN(C)C(=O)[C@@H]1CCCN1C(=O)NCC1=CC=C(C=C1C)C(=O)N1CCCCC2=C1C=CC=C2	C27H34N4O3			10298385	347828092		CHEMBL518043		8473853	50246575
DB12643	Nelivaptan	347828851	investigational	Vasopressin	86	439687-69-1	investigational	NJXZWIIMWNEOGJ-WEWKHQNJSA-N	InChI=1S/C30H32ClN3O8S/c1-32(2)28(36)24-15-19(35)17-33(24)30(21-8-6-7-9-25(21)41-4)22-14-18(31)10-12-23(22)34(29(30)37)43(38,39)27-13-11-20(40-3)16-26(27)42-5/h6-14,16,19,24,35H,15,17H2,1-5H3/t19-,24+,30+/m1/s1	[H][C@]1(O)CN([C@@]([H])(C1)C(=O)N(C)C)[C@@]1(C(=O)N(C2=C1C=C(Cl)C=C2)S(=O)(=O)C1=C(OC)C=C(OC)C=C1)C1=CC=CC=C1OC	C30H32ClN3O8S			9895468	347828851		CHEMBL582857		8071134	50299343
DB12721	RO-5028442	347828918	investigational	Vasopressin	86	920022-47-5	investigational	QZXVLRCMAHJVIP-UHFFFAOYSA-N	InChI=1S/C25H28ClN3O2/c1-27(2)13-14-29-16-21(20-8-7-19(26)15-23(20)29)24(30)28-11-9-25(10-12-28)22-6-4-3-5-18(22)17-31-25/h3-8,15-16H,9-14,17H2,1-2H3	CN(C)CCN1C=C(C(=O)N2CCC3(CC2)OCC2=CC=CC=C32)C2=CC=C(Cl)C=C12	C25H28ClN3O2			59657596	347828918		CHEMBL3416885		52084863	50077217
DB11960	Carboxyamidotriazole	347828284	investigational	Galanin	28	99519-84-3	investigational	WNRZHQBJSXRYJK-UHFFFAOYSA-N	InChI=1S/C17H12Cl3N5O2/c18-10-3-1-9(2-4-10)15(26)13-11(19)5-8(6-12(13)20)7-25-16(21)14(17(22)27)23-24-25/h1-6H,7,21H2,(H2,22,27)	NC(=O)C1=C(N)N(CC2=CC(Cl)=C(C(=O)C3=CC=C(Cl)C=C3)C(Cl)=C2)N=N1	C17H12Cl3N5O2			108144	347828284		CHEMBL95431		97232	97191
DB01012	Cinacalcet	46506315	approved	Extracellular	24	226256-56-0	approved	VDHAWDNDOKGFTD-MRXNPFEDSA-N	InChI=1S/C22H22F3N/c1-16(20-13-5-10-18-9-2-3-12-21(18)20)26-14-6-8-17-7-4-11-19(15-17)22(23,24)25/h2-5,7,9-13,15-16,26H,6,8,14H2,1H3/t16-/m1/s1	C[C@@H](NCCCC1=CC(=CC=C1)C(F)(F)F)C1=CC=CC2=CC=CC=C12	C22H22F3N			156419	46506315	48390	CHEMBL1201284		137743	50416875
DB04872	Osanetant	175426879	investigational	Neuromedin-K	53	160492-56-8	investigational	DZOJBGLFWINFBF-UMSFTDKQSA-N	InChI=1S/C35H41Cl2N3O2/c1-27(41)38(2)35(29-13-7-4-8-14-29)19-23-39(24-20-35)21-9-17-34(30-15-16-31(36)32(37)25-30)18-10-22-40(26-34)33(42)28-11-5-3-6-12-28/h3-8,11-16,25H,9-10,17-24,26H2,1-2H3/t34-/m0/s1	CN(C(C)=O)C1(CCN(CCC[C@@]2(CCCN(C2)C(=O)C2=CC=CC=C2)C2=CC(Cl)=C(Cl)C=C2)CC1)C1=CC=CC=C1	C35H41Cl2N3O2			219077	175426879		CHEMBL346178		189901	50291261
DB11818	Retosiban	347828165	investigational	Oxytocin	61	820957-38-8	investigational	PLVGDGRBPMVYPB-FDUHJNRSSA-N	InChI=1S/C27H34N4O5/c1-4-16(2)23-25(32)29-22(20-13-18-7-5-6-8-19(18)14-20)26(33)31(23)24(21-15-36-17(3)28-21)27(34)30-9-11-35-12-10-30/h5-8,15-16,20,22-24H,4,9-14H2,1-3H3,(H,29,32)/t16-,22+,23+,24+/m0/s1	CC[C@H](C)[C@H]1N([C@@H](C(=O)N2CCOCC2)C2=COC(C)=N2)C(=O)[C@H](NC1=O)C1CC2=CC=CC=C2C1	C27H34N4O5			11340891	347828165		CHEMBL429736		9515833	50372608
DB11934	Epelsiban	347828261	investigational	Oxytocin	61	872599-83-2	investigational	UWHCWRQFNKUYCG-QUZACWSFSA-N	InChI=1S/C30H38N4O4/c1-5-18(2)26-28(35)32-25(23-16-21-8-6-7-9-22(21)17-23)29(36)34(26)27(24-11-10-19(3)31-20(24)4)30(37)33-12-14-38-15-13-33/h6-11,18,23,25-27H,5,12-17H2,1-4H3,(H,32,35)/t18-,25+,26+,27+/m0/s1	CC[C@H](C)[C@H]1N([C@@H](C(=O)N2CCOCC2)C2=CC=C(C)N=C2C)C(=O)[C@H](NC1=O)C1CC2=CC=CC=C2C1	C30H38N4O4			11634973	347828261		CHEMBL2037511		9809717	50384820
DB08828	Vismodegib	175427109	approved; investigational	Smoothened	73	879085-55-9	approved; investigational	BPQMGSKTAYIVFO-UHFFFAOYSA-N	InChI=1S/C19H14Cl2N2O3S/c1-27(25,26)13-6-7-14(17(21)11-13)19(24)23-12-5-8-16(20)15(10-12)18-4-2-3-9-22-18/h2-11H,1H3,(H,23,24)	CS(=O)(=O)C1=CC(Cl)=C(C=C1)C(=O)NC1=CC=C(Cl)C(=C1)C1=CC=CC=N1	C19H14Cl2N2O3S		D09992	24776445	175427109	66903	CHEMBL473417	VIS	23337846	50249522
DB09143	Sonidegib	310265056	approved; investigational	Smoothened	73	956697-53-3	approved; investigational	VZZJRYRQSPEMTK-CALCHBBNSA-N	InChI=1S/C26H26F3N3O3/c1-16-14-32(15-17(2)34-16)24-12-9-20(13-30-24)31-25(33)23-6-4-5-22(18(23)3)19-7-10-21(11-8-19)35-26(27,28)29/h4-13,16-17H,14-15H2,1-3H3,(H,31,33)/t16-,17+	[H][C@]1(C)CN(C[C@@]([H])(C)O1)C1=CC=C(NC(=O)C2=CC=CC(=C2C)C2=CC=C(OC(F)(F)F)C=C2)C=N1	C26H26F3N3O3		D10119	24775005	310265056	90863	CHEMBL2105737		25027390	50394562
DB11978	Glasdegib	347828300	approved; investigational	Smoothened	73	1095173-27-5	approved; investigational	SFNSLLSYNZWZQG-VQIMIIECSA-N	InChI=1S/C21H22N6O/c1-27-11-10-16(24-21(28)23-15-8-6-14(13-22)7-9-15)12-19(27)20-25-17-4-2-3-5-18(17)26-20/h2-9,16,19H,10-12H2,1H3,(H,25,26)(H2,23,24,28)/t16-,19-/m1/s1	CN1CC[C@H](C[C@@H]1C1=NC2=CC=CC=C2N1)NC(=O)NC1=CC=C(C=C1)C#N	C21H22N6O			25166913	347828300		CHEMBL2043437		28518072	50385635
DB12655	Patidegib	347828860	investigational	Smoothened	73	1037210-93-7	investigational	HZLFFNCLTRVYJG-WWGOJCOQSA-N	InChI=1S/C29H48N2O3S/c1-17-12-26-27(30-16-17)19(3)29(34-26)11-9-22-23-7-6-20-13-21(31-35(5,32)33)8-10-28(20,4)25(23)14-24(22)18(2)15-29/h17,19-23,25-27,30-31H,6-16H2,1-5H3/t17-,19+,20+,21+,22-,23-,25-,26+,27-,28-,29-/m0/s1	C[C@@H]1[C@@H]2NC[C@@H](C)C[C@H]2O[C@]11CC[C@H]2[C@@H]3CC[C@@H]4C[C@@H](CC[C@]4(C)[C@H]3CC2=C(C)C1)NS(C)(=O)=O	C29H48N2O3S			25027363	347828860		CHEMBL538867		24611265	50293788
DB12857	NVP-LEQ-506	347829016	investigational	Smoothened	73	1204975-42-7	investigational	POERAARDVFVDLO-QGZVFWFLSA-N	InChI=1S/C25H32N6O/c1-17-16-30(11-12-31(17)23-15-26-22(14-27-23)25(4,5)32)24-19(3)18(2)21(28-29-24)13-20-9-7-6-8-10-20/h6-10,14-15,17,32H,11-13,16H2,1-5H3/t17-/m1/s1	C[C@@H]1CN(CCN1C1=CN=C(C=N1)C(C)(C)O)C1=NN=C(CC2=CC=CC=C2)C(C)=C1C	C25H32N6O			45100669	347829016		CHEMBL3133037		34222891

## Sheet: interaction_not_listed_in_glass
drugbank_id	name	pubchem_substance_id	drug_groups	first_seg	gpcr_binding_encoded	CAS Number	Drug Groups	InChIKey	InChI	SMILES	Formula	KEGG Compound ID	KEGG Drug ID	PubChem Compound ID	PubChem Substance ID	ChEBI ID	ChEMBL ID	HET ID	ChemSpider ID	BindingDB ID
DB02445	2-Deoxy-2-Amino Glucitol-6-Phosphate	46505743	experimental	Sphingosine	75		experimental	LBNVXZROMBUNNQ-SLPGGIOYSA-N	InChI=1S/C6H16NO8P/c7-3(1-8)5(10)6(11)4(9)2-15-16(12,13)14/h3-6,8-11H,1-2,7H2,(H2,12,13,14)/t3-,4+,5+,6+/m0/s1	[H][C@](N)(CO)[C@@]([H])(O)[C@]([H])(O)[C@]([H])(O)COP(O)(O)=O	C6H16NO8P			446113	46505743		CHEMBL396380	AGP	393555
DB02960	1-Carboxyethylaminomethyl-4-Aminomethylbenzene	46507673	experimental	Sphingosine	75		experimental	IHQRRZIPLZXOKB-UHFFFAOYSA-O	InChI=1S/C11H16N2O2/c12-7-9-1-3-10(4-2-9)8-13-6-5-11(14)15/h1-4,13H,5-8,12H2,(H,14,15)/p+1	[NH3+]CC1=CC=C(CNCCC(O)=O)C=C1	C11H17N2O2			5158928	46507673			MN2	4331857
DB03145	4-Methyl-5-Hydroxyethylthiazole Phosphate	46508962	experimental	Sphingosine	75		experimental	OCYMERZCMYJQQO-UHFFFAOYSA-N	InChI=1S/C6H10NO4PS/c1-5-6(13-4-7-5)2-3-11-12(8,9)10/h4H,2-3H2,1H3,(H2,8,9,10)	CC1=C(CCOP(O)(O)=O)SC=N1	C6H10NO4PS	C04327		1137	46508962	17857		TZP	1105
DB03433	{3-[(3-Hydroxy-2-Methyl-5-Phosphonooxymethyl-Pyridin-4-Ylmethyl)-Amino]-2-Methyl-Propyl}-Phosphonic Acid	46508946	experimental	Sphingosine	75		experimental	JMZWWHLIKAYMPJ-SSDOTTSWSA-N	InChI=1S/C11H20N2O9P2/c1-7(22-24(18,19)20)3-12-5-10-9(6-21-23(15,16)17)4-13-8(2)11(10)14/h4,7,12,14H,3,5-6H2,1-2H3,(H2,15,16,17)(H2,18,19,20)/t7-/m1/s1	C[C@H](CNCC1=C(O)C(C)=NC=C1COP(O)(O)=O)OP(O)(O)=O	C11H20N2O9P2			5496700	46508946			33P	4593454
DB04087	Open Form of 2'-Deoxy-Ribofuranose-5'-Phosphate	46508398	experimental	Sphingosine	75		experimental	YCHBTVQJICBXEI-CRCLSJGQSA-N	InChI=1S/C5H13O7P/c6-2-1-4(7)5(8)3-12-13(9,10)11/h4-8H,1-3H2,(H2,9,10,11)/t4-,5+/m0/s1	[H][C@](O)(CCO)[C@]([H])(O)COP(O)(O)=O	C5H13O7P			5288577	46508398			HPD	4450713
DB04214	4-Nitrophenyl Phosphate	46506564	experimental	Sphingosine	75	330-13-2	experimental	XZKIHKMTEMTJQX-UHFFFAOYSA-N	InChI=1S/C6H6NO6P/c8-7(9)5-1-3-6(4-2-5)13-14(10,11)12/h1-4H,(H2,10,11,12)	OP(O)(=O)OC1=CC=C(C=C1)[N+]([O-])=O	C6H6NO6P	C03360		378	46506564	17440	CHEMBL24231	4NP	369	24514
DB04277	Fructose -6-Phosphate	46508328	experimental	Sphingosine	75		experimental	GSXOAOHZAIYLCY-PBXRRBTRSA-N	InChI=1S/C6H13O9P/c7-1-3(8)5(10)6(11)4(9)2-15-16(12,13)14/h4-7,9-11H,1-2H2,(H2,12,13,14)/t4-,5-,6+/m1/s1	OCC(=O)[C@@H](O)[C@@H](O)[C@H](O)COP(O)(O)=O	C6H13O9P			5459952	46508328	47947		TG6	4573670
DB06804	Nonoxynol-9	99443296	approved; withdrawn	Sphingosine	75	26027-38-3	approved; withdrawn	FBWNMEQMRUMQSO-UHFFFAOYSA-N	InChI=1S/C33H60O10/c1-2-3-4-5-6-7-8-9-32-10-12-33(13-11-32)43-31-30-42-29-28-41-27-26-40-25-24-39-23-22-38-21-20-37-19-18-36-17-16-35-15-14-34/h10-13,34H,2-9,14-31H2,1H3	CCCCCCCCCC1=CC=C(OCCOCCOCCOCCOCCOCCOCCOCCOCCO)C=C1	C33H60O10			72385	99443296	53775	CHEMBL1410		65319	50442874
DB07221	(2,2-DIPHOSPHONOETHYL)(DODECYL)DIMETHYLPHOSPHONIUM	99443692	experimental	Sphingosine	75		experimental	QCMHKGWUOSRYCF-UHFFFAOYSA-O	InChI=1S/C16H37O6P3/c1-4-5-6-7-8-9-10-11-12-13-14-23(2,3)15-16(24(17,18)19)25(20,21)22/h16H,4-15H2,1-3H3,(H3-,17,18,19,20,21,22)/p+1	CCCCCCCCCCCC[P+](C)(C)CC(P(O)(O)=O)P(O)(O)=O	C16H38O6P3			24836815	99443692			742	22376377
DB07263	[{2-bromo-4-[(2R)-3-oxo-2,3-diphenylpropyl]phenyl}(difluoro)methyl]phosphonic acid	99443734	experimental	Sphingosine	75		experimental	WDTMVBQZDFMOIK-GOSISDBHSA-N	InChI=1S/C22H18BrF2O4P/c23-20-14-15(11-12-19(20)22(24,25)30(27,28)29)13-18(16-7-3-1-4-8-16)21(26)17-9-5-2-6-10-17/h1-12,14,18H,13H2,(H2,27,28,29)/t18-/m1/s1	[H][C@](CC1=CC(Br)=C(C=C1)C(F)(F)P(O)(O)=O)(C(=O)C1=CC=CC=C1)C1=CC=CC=C1	C22H18BrF2O4P			24808499	99443734			825	25059118
DB07426	[1-HYDROXY-2-(1,1':3',1''-TERPHENYL-3-YLOXY)ETHANE-1,1-DIYL]BIS(PHOSPHONIC ACID)	99443897	experimental	Sphingosine	75		experimental	NWIARQRYIRVYCM-UHFFFAOYSA-N	InChI=1S/C20H20O8P2/c21-20(29(22,23)24,30(25,26)27)14-28-19-11-5-10-18(13-19)17-9-4-8-16(12-17)15-6-2-1-3-7-15/h1-13,21H,14H2,(H2,22,23,24)(H2,25,26,27)	OC(COC1=CC=CC(=C1)C1=CC=CC(=C1)C1=CC=CC=C1)(P(O)(O)=O)P(O)(O)=O	C20H20O8P2			16122556	99443897		CHEMBL260880	B76	17279475	25289
DB11924	Safingol	347828255	investigational	Sphingosine	75	15639-50-6	investigational	OTKJDMGTUTTYMP-ROUUACIJSA-N	InChI=1S/C18H39NO2/c1-2-3-4-5-6-7-8-9-10-11-12-13-14-15-18(21)17(19)16-20/h17-18,20-21H,2-16,19H2,1H3/t17-,18-/m0/s1	CCCCCCCCCCCCCCC[C@H](O)[C@@H](N)CO	C18H39NO2			3058739	347828255		CHEMBL1442934		2319840	50443385
DB11987	GSK-2018682	347828308	investigational	Sphingosine	75	1034688-30-6	investigational	NFIGDBFIDKDNIG-UHFFFAOYSA-N	InChI=1S/C22H21ClN4O4/c1-13(2)30-22-17(23)11-14(12-24-22)21-25-20(26-31-21)16-5-3-6-18-15(16)8-10-27(18)9-4-7-19(28)29/h3,5-6,8,10-13H,4,7,9H2,1-2H3,(H,28,29)	CC(C)OC1=C(Cl)C=C(C=N1)C1=NC(=NO1)C1=C2C=CN(CCCC(O)=O)C2=CC=C1	C22H21ClN4O4			24988201	347828308				25069569
DB00125	L-Arginine	46507180	approved; nutraceutical	Metabotropic	48	74-79-3	approved; nutraceutical	ODKSFYDXXFIFQN-BYPYZUCNSA-N	InChI=1S/C6H14N4O2/c7-4(5(11)12)2-1-3-10-6(8)9/h4H,1-3,7H2,(H,11,12)(H4,8,9,10)/t4-/m0/s1	N[C@@H](CCCNC(N)=N)C(O)=O	C6H14N4O2	C00062	D02982	6322	46507180	16467	CHEMBL1485	ARG	6082	21959
DB00128	L-Aspartic Acid	46507997	approved; nutraceutical	Metabotropic	48	56-84-8	approved; nutraceutical	CKLJMWTZIZZHCS-REOHCLBHSA-N	InChI=1S/C4H7NO4/c5-2(4(8)9)1-3(6)7/h2H,1,5H2,(H,6,7)(H,8,9)/t2-/m0/s1	N[C@@H](CC(O)=O)C(O)=O	C4H7NO4	C00049	D00013	5960	46507997	17053	CHEMBL274323	IAS	5745	18125
DB00129	Ornithine	46505239	approved; nutraceutical	Metabotropic	48	70-26-8	approved; nutraceutical	AHLPHDHHMVZTML-BYPYZUCNSA-N	InChI=1S/C5H12N2O2/c6-3-1-2-4(7)5(8)9/h4H,1-3,6-7H2,(H,8,9)/t4-/m0/s1	NCCC[C@H](N)C(O)=O	C5H12N2O2	C00077		6262	46505239	15729	CHEMBL446143	ORN	6026
DB00130	L-Glutamine	46505866	approved; investigational; nutraceutical	Metabotropic	48	56-85-9	approved; investigational; nutraceutical	ZDXPYRJPNDTMRX-VKHMYHEASA-N	InChI=1S/C5H10N2O3/c6-3(5(9)10)1-2-4(7)8/h3H,1-2,6H2,(H2,7,8)(H,9,10)/t3-/m0/s1	N[C@@H](CCC(N)=O)C(O)=O	C5H10N2O3	C00064	D00015	5961	46505866	58359	CHEMBL930	GLN	5746	18121
DB00133	Serine	46506450	approved; nutraceutical	Metabotropic	48	56-45-1	approved; nutraceutical	MTCFGRXMJLQNBG-REOHCLBHSA-N	InChI=1S/C3H7NO3/c4-2(1-5)3(6)7/h2,5H,1,4H2,(H,6,7)/t2-/m0/s1	N[C@@H](CO)C(O)=O	C3H7NO3	C00065	D00016	5951	46506450	33384	CHEMBL11298	SER	5736	50357212
DB00134	Methionine	46505750	approved; nutraceutical	Metabotropic	48	63-68-3	approved; nutraceutical	FFEARJCKVFRZRR-BYPYZUCNSA-N	InChI=1S/C5H11NO2S/c1-9-3-2-4(6)5(7)8/h4H,2-3,6H2,1H3,(H,7,8)/t4-/m0/s1	CSCC[C@H](N)C(O)=O	C5H11NO2S	C00073	D00019	6137	46505750	16643	CHEMBL42336	MET	5907	50142500
DB00138	Cystine	46506670	approved; nutraceutical	Metabotropic	48	56-89-3	approved; nutraceutical	LEVWYRKDKASIDU-IMJSIDKUSA-N	InChI=1S/C6H12N2O4S2/c7-3(5(9)10)1-13-14-2-4(8)6(11)12/h3-4H,1-2,7-8H2,(H,9,10)(H,11,12)/t3-,4-/m0/s1	N[C@@H](CSSC[C@H](N)C(O)=O)C(O)=O	C6H12N2O4S2	C00491	D03636	67678	46506670	16283	CHEMBL590540		60997
DB00142	Glutamic Acid	46505816	approved; nutraceutical	Metabotropic	48	56-86-0	approved; nutraceutical	WHUUTDBJXJRKMK-VKHMYHEASA-N	InChI=1S/C5H9NO4/c6-3(5(9)10)1-2-4(7)8/h3H,1-2,6H2,(H,7,8)(H,9,10)/t3-/m0/s1	N[C@@H](CCC(O)=O)C(O)=O	C5H9NO4	C00025	D00007	33032	46505816	16015	CHEMBL575060	GGL	30572	17657
DB00149	L-Leucine	46507163	approved; nutraceutical	Metabotropic	48	61-90-5	approved; nutraceutical	ROHFNLRQFUQHCH-YFKPBYRVSA-N	InChI=1S/C6H13NO2/c1-4(2)3-5(7)6(8)9/h4-5H,3,7H2,1-2H3,(H,8,9)/t5-/m0/s1	CC(C)C[C@H](N)C(O)=O	C6H13NO2	C00123	D00030	6106	46507163	57427	CHEMBL291962	LEU	5880	50219348
DB00151	L-Cysteine	46506553	approved; nutraceutical	Metabotropic	48	52-90-4	approved; nutraceutical	XUJNEKJLAYXESH-REOHCLBHSA-N	InChI=1S/C3H7NO2S/c4-2(1-7)3(5)6/h2,7H,1,4H2,(H,5,6)/t2-/m0/s1	N[C@@H](CS)C(O)=O	C3H7NO2S	C00097	D00026	5862	46506553	17561	CHEMBL863	CYS	5653	50109609
DB00155	L-Citrulline	46506583	approved; investigational; nutraceutical	Metabotropic	48	372-75-8	approved; investigational; nutraceutical	RHGKLRLOHDJJDR-BYPYZUCNSA-N	InChI=1S/C6H13N3O3/c7-4(5(10)11)2-1-3-9-6(8)12/h4H,1-3,7H2,(H,10,11)(H3,8,9,12)/t4-/m0/s1	N[C@@H](CCCNC(N)=O)C(O)=O	C6H13N3O3	C00327	D07706	9750	46506583	16349	CHEMBL444814	CIR	9367	92903
DB00156	L-Threonine	46506798	approved; nutraceutical	Metabotropic	48	72-19-5	approved; nutraceutical	AYFVYJQAPQTCCC-GBXIJSLDSA-N	InChI=1S/C4H9NO3/c1-2(6)3(5)4(7)8/h2-3,6H,5H2,1H3,(H,7,8)/t2-,3+/m1/s1	C[C@@H](O)[C@H](N)C(O)=O	C4H9NO3	C00188	D00041	6288	46506798	16857	CHEMBL291747	THR	6051
DB00161	L-Valine	46504886	approved; nutraceutical	Metabotropic	48	72-18-4	approved; nutraceutical	KZSNJWFQEVHDMF-BYPYZUCNSA-N	InChI=1S/C5H11NO2/c1-3(2)4(6)5(7)8/h3-4H,6H2,1-2H3,(H,7,8)/t4-/m0/s1	CC(C)[C@H](N)C(O)=O	C5H11NO2	C00183	D00039	6287	46504886	16414	CHEMBL43068	VAL	6050
DB00167	L-Isoleucine	46506864	approved; investigational; nutraceutical	Metabotropic	48	73-32-5	approved; investigational; nutraceutical	AGPKZVBTJJNPAG-WHFBIAKZSA-N	InChI=1S/C6H13NO2/c1-3-4(2)5(7)6(8)9/h4-5H,3,7H2,1-2H3,(H,8,9)/t4-,5-/m0/s1	CC[C@H](C)[C@H](N)C(O)=O	C6H13NO2	C00407	D00065	6306	46506864	58045	CHEMBL1233584	ILE	6067	18140
DB00174	L-Asparagine	46507804	approved; investigational; nutraceutical	Metabotropic	48	70-47-3	approved; investigational; nutraceutical	DCXYFEDJOCDNAF-REOHCLBHSA-N	InChI=1S/C4H8N2O3/c5-2(4(8)9)1-3(6)7/h2H,1,5H2,(H2,6,7)(H,8,9)/t2-/m0/s1	N[C@@H](CC(N)=O)C(O)=O	C4H8N2O3	C00152		6267	46507804	58048	CHEMBL58832	41Q	6031
DB00554	Piroxicam	46505225	approved; investigational	Metabotropic	48	36322-90-4	approved; investigational	QYSPLQLAKJAUJT-UHFFFAOYSA-N	InChI=1S/C15H13N3O4S/c1-18-13(15(20)17-12-8-4-5-9-16-12)14(19)10-6-2-3-7-11(10)23(18,21)22/h2-9,19H,1H3,(H,16,17,20)	CN1C(C(=O)NC2=NC=CC=C2)=C(O)C2=C(C=CC=C2)S1(=O)=O	C15H13N3O4S	C01608	D00127	54676228	46505225	8249	CHEMBL527		10442653	85245
DB00859	Penicillamine	46508305	approved	Metabotropic	48	52-67-5	approved	VVNCNSJFMMFHPL-VKHMYHEASA-N	InChI=1S/C5H11NO2S/c1-5(2,9)3(6)4(7)8/h3,9H,6H2,1-2H3,(H,7,8)/t3-/m0/s1	[H][C@](N)(C(O)=O)C(C)(C)S	C5H11NO2S	C07418	D00496	5852	46508305	7959	CHEMBL1430	LEI	5643	50217941
DB00884	Risedronate	46507526	approved; investigational	Metabotropic	48	105462-24-6	approved; investigational	IIDJRNMFWXDHID-UHFFFAOYSA-N	InChI=1S/C7H11NO7P2/c9-7(16(10,11)12,17(13,14)15)4-6-2-1-3-8-5-6/h1-3,5,9H,4H2,(H2,10,11,12)(H2,13,14,15)	OC(CC1=CN=CC=C1)(P(O)(O)=O)P(O)(O)=O	C7H11NO7P2	C08233		5245	46507526	8869	CHEMBL923	RIS	5055	12576
DB00962	Zaleplon	46508267	approved; illicit; investigational	Metabotropic	48	151319-34-5	approved; illicit; investigational	HUNXMJYCHXQEGX-UHFFFAOYSA-N	InChI=1S/C17H15N5O/c1-3-21(12(2)23)15-6-4-5-13(9-15)16-7-8-19-17-14(10-18)11-20-22(16)17/h4-9,11H,3H2,1-2H3	CCN(C(C)=O)C1=CC=CC(=C1)C1=CC=NC2=C(C=NN12)C#N	C17H15N5O	C07484	D00530	5719	46508267	10102	CHEMBL1521		5517	86521
DB01011	Metyrapone	46504862	feno	Metabotropic	48	54-36-4	approved; investigational	FJLBFSROUSIWMA-UHFFFAOYSA-N	InChI=1S/C14H14N2O/c1-14(2,12-6-4-8-16-10-12)13(17)11-5-3-7-15-9-11/h3-10H,1-2H3	CC(C)(C(=O)C1=CN=CC=C1)C1=CN=CC=C1	C14H14N2O	C07205	D00410	4174	46504862	44241	CHEMBL934	MYT	4030	50028166
DB01055	Mimosine	46505895	experimental	Metabotropic	48	500-44-7	experimental	WZNJWVWKTVETCG-YFKPBYRVSA-N	InChI=1S/C8H10N2O4/c9-5(8(13)14)3-10-2-1-6(11)7(12)4-10/h1-2,4-5,12H,3,9H2,(H,13,14)/t5-/m0/s1	N[C@@H](CN1C=CC(=O)C(O)=C1)C(O)=O	C8H10N2O4	C04771		440473	46505895	29063	CHEMBL245416	MMS	389405	50198715
DB01435	Antipyrine	46505216	approved; investigational	Metabotropic	48	60-80-0	approved; investigational	VEQOALNAAJBPNY-UHFFFAOYSA-N	InChI=1S/C11H12N2O/c1-9-8-11(14)13(12(9)2)10-6-4-3-5-7-10/h3-8H,1-2H3	CN1N(C(=O)C=C1C)C1=CC=CC=C1	C11H12N2O	C13244	D01776	2206	46505216	31225	CHEMBL277474		2121	50103600
DB01558	Bromazepam	46505694	approved; illicit; investigational	Metabotropic	48	1812-30-2	approved; illicit; investigational	VMIYHDSEFNYJSL-UHFFFAOYSA-N	InChI=1S/C14H10BrN3O/c15-9-4-5-11-10(7-9)14(17-8-13(19)18-11)12-3-1-2-6-16-12/h1-7H,8H2,(H,18,19)	BrC1=CC2=C(NC(=O)CN=C2C2=CC=CC=N2)C=C1	C14H10BrN3O		D01245	2441	46505694	31302	CHEMBL277062		2347
DB01657	2-Amino-3-[4-Hydroxy-6-Oxo-3-(2-Phenyl-Cyclopropylimino)-Cyclohexa-1,4-Dienyl]-Propionic Acid	46505620	experimental	Metabotropic	48		experimental	QDTWKLJWNHRCPJ-HMMYKYKNSA-N	InChI=1S/C18H20N2O4/c19-13(18(23)24)6-11-7-15(17(22)9-16(11)21)20-14-8-12(14)10-4-2-1-3-5-10/h1-5,9,11-14,22H,6-8,19H2,(H,23,24)/b20-15+	NC(CC1C\C(=N/C2CC2C2=CC=CC=C2)C(O)=CC1=O)C(O)=O	C18H20N2O4			23644144	46505620			TYT
DB01739	Allo-Isoleucine	46504618	experimental	Metabotropic	48		experimental	AGPKZVBTJJNPAG-UHNVWZDZSA-N	InChI=1S/C6H13NO2/c1-3-4(2)5(7)6(8)9/h4-5H,3,7H2,1-2H3,(H,8,9)/t4-,5+/m1/s1	CC[C@@H](C)[C@H](N)C(O)=O	C6H13NO2			99288	46504618	85338	CHEMBL56053	IIL	89698
DB01746	D-Leucine	46507999	experimental	Metabotropic	48	328-38-1	experimental	ROHFNLRQFUQHCH-RXMQYKEDSA-N	InChI=1S/C6H13NO2/c1-4(2)3-5(7)6(8)9/h4-5H,3,7H2,1-2H3,(H,8,9)/t5-/m1/s1	CC(C)C[C@@H](N)C(O)=O	C6H13NO2	C01570		439524	46507999	28225	CHEMBL1232258	DLE	388617
DB01786	D-Alanine	46508779	experimental	Metabotropic	48	338-69-2	experimental	QNAYBMKLOCPYGJ-UWTATZPHSA-N	InChI=1S/C3H7NO2/c1-2(4)3(5)6/h2H,4H2,1H3,(H,5,6)/t2-/m1/s1	C[C@@H](N)C(O)=O	C3H7NO2	C00133		71080	46508779	15570	CHEMBL66693	DAL	64234	50000109
DB01808	Thiarsahydroxy-Cysteine	46505856	experimental	Metabotropic	48		experimental	SHJQITKLZDPXCU-REOHCLBHSA-N	InChI=1S/C3H8AsNO3S/c5-2(3(6)7)1-9-4-8/h2,4,8H,1,5H2,(H,6,7)/t2-/m0/s1	N[C@@H](CS[AsH]O)C(O)=O	C3H8AsNO3S			17753936	46505856			CZZ
DB01817	Threonine-Aspartic Ester	46508943	experimental	Metabotropic	48		experimental	VCAYFLVMRCFGDV-MOJAZDJTSA-N	InChI=1S/C8H16N2O6/c1-3(6(10)8(14)15)16-5(11)2-4(9)7(12)13/h3-6,11H,2,9-10H2,1H3,(H,12,13)(H,14,15)/t3-,4+,5-,6+/m1/s1	[H][C@](N)(C[C@]([H])(O)O[C@]([H])(C)[C@]([H])(N)C(O)=O)C(O)=O	C8H16N2O6			17753823	46508943			AEI	16743823
DB01833	L-2-Amino-4-(Guanidinooxy)Butyric Acid	46507101	experimental	Metabotropic	48		experimental	FSBIGDSBMBYOPN-VKHMYHEASA-N	InChI=1S/C5H12N4O3/c6-3(4(10)11)1-2-12-9-5(7)8/h3H,1-2,6H2,(H,10,11)(H4,7,8,9)/t3-/m0/s1	N[C@@H](CCONC(N)=N)C(O)=O	C5H12N4O3	C00308		439202	46507101	609827	CHEMBL443732	GGB	388342	50370459
DB01835	4r-Fluoro-N6-Ethanimidoyl-L-Lysine	46508853	experimental	Metabotropic	48		experimental	LTCJJIZTKXNFGK-RQJHMYQMSA-N	InChI=1S/C8H16FN3O2/c1-5(10)12-3-2-6(9)4-7(11)8(13)14/h6-7H,2-4,11H2,1H3,(H2,10,12)(H,13,14)/t6-,7+/m1/s1	CC(=N)NCC[C@@H](F)C[C@H](N)C(O)=O	C8H16FN3O2			448269	46508853			I58	395122
DB01847	N-Carbamyl-D-Valine	46505672	experimental	Metabotropic	48		experimental	JDXMIYHOSFNZKO-SCSAIBSYSA-N	InChI=1S/C6H12N2O3/c1-3(2)4(5(9)10)8-6(7)11/h3-4H,1-2H3,(H,9,10)(H3,7,8,11)/t4-/m1/s1	CC(C)[C@@H](NC(N)=O)C(O)=O	C6H12N2O3			448879	46505672	41469	CHEMBL187835	CDV	395544
DB01857	Phosphoaspartate	46506289	experimental	Metabotropic	48		experimental	IXZNKTPIYKDIGG-REOHCLBHSA-N	InChI=1S/C4H8NO7P/c5-2(4(7)8)1-3(6)12-13(9,10)11/h2H,1,5H2,(H,7,8)(H2,9,10,11)/t2-/m0/s1	N[C@@H](CC(=O)OP(O)(O)=O)C(O)=O	C4H8NO7P	C03082		152441	46506289	15836		PHD	134354
DB01983	2(S)-Amino-6-Boronohexanoic Acid	46506382	experimental	Metabotropic	48		experimental	BLVGFZFOWWBCCZ-YFKPBYRVSA-N	InChI=1S/C6H15BNO5/c8-5(6(9)10)3-1-2-4-7(11,12)13/h5,11-13H,1-4,8H2,(H,9,10)/q-1/t5-/m0/s1	N[C@@H](CCCC[B-](O)(O)O)C(O)=O	C6H15BNO5			444965	46506382	40520		ABH	392738
DB01996	3-Methylpyridine	46507201	experimental	Metabotropic	48	108-99-6	experimental	ITQTTZVARXURQS-UHFFFAOYSA-N	InChI=1S/C6H7N/c1-6-3-2-4-7-5-6/h2-5H,1H3	CC1=CC=CN=C1	C6H7N			7970	46507201	39922	CHEMBL15722	3MP	21106520
DB02002	2-Aminoprop-2-Enamide	46507504	experimental	Metabotropic	48		experimental	IUMRWGYGZHKZKF-UHFFFAOYSA-N	InChI=1S/C3H6N2O/c1-2(4)3(5)6/h1,4H2,(H2,5,6)	NC(=C)C(N)=O	C3H6N2O			3332061	46507504			PYT	2579132
DB02011	N-(Phosphonoacetyl)-L-Ornithine	46505486	experimental	Metabotropic	48	63446-55-9	experimental	FCIHAQFHXJOLIF-YFKPBYRVSA-N	InChI=1S/C7H15N2O6P/c8-5(7(11)12)2-1-3-9-6(10)4-16(13,14)15/h5H,1-4,8H2,(H,9,10)(H,11,12)(H2,13,14,15)/t5-/m0/s1	N[C@@H](CCCNC(=O)CP(O)(O)=O)C(O)=O	C7H15N2O6P			124992	46505486		CHEMBL1160567	PAO	111277
DB02039	S-Acetyl-Cysteine	46505017	experimental	Metabotropic	48		experimental	XCIRMLHOFVDUDP-BYPYZUCNSA-N	InChI=1S/C5H9NO3S/c1-3(7)10-2-4(6)5(8)9/h4H,2,6H2,1H3,(H,8,9)/t4-/m0/s1	[H][C@](N)(CSC(C)=O)C(O)=O	C5H9NO3S			10130120	46505017			SCY	8305638
DB02085	1-Aminocyclopropanecarboxylic Acid	46505058	experimental	Metabotropic	48	22059-21-8	experimental	PAJPWUMXBYXFCZ-UHFFFAOYSA-N	InChI=1S/C4H7NO2/c5-4(1-2-4)3(6)7/h1-2,5H2,(H,6,7)	NC1(CC1)C(O)=O	C4H7NO2	C01234		535	46505058	18053	CHEMBL265325	1AC	520
DB02153	3-Sulfinoalanine	46505410	experimental	Metabotropic	48	1115-65-7	experimental	ADVPTQAUNPRNPO-REOHCLBHSA-N	InChI=1S/C3H7NO4S/c4-2(3(5)6)1-9(7)8/h2H,1,4H2,(H,5,6)(H,7,8)/t2-/m0/s1	N[C@@H](C[S@@](O)=O)C(O)=O	C3H7NO4S	C00606		1549098	46505410	16345	CHEMBL1160508	CSD	1266065
DB02160	S-Butyryl-Cystein	46506003	experimental	Metabotropic	48		experimental	QARMATOLSBVIJD-YFKPBYRVSA-N	InChI=1S/C7H13NO3S/c1-2-3-6(9)12-4-5(8)7(10)11/h5H,2-4,8H2,1H3,(H,10,11)/t5-/m0/s1	[H][C@](N)(CSC(=O)CCC)C(O)=O	C7H13NO3S			17753929	46506003			CY4	16743928
DB02174	D-Glutamine	46508385	experimental	Metabotropic	48	5959-95-5	experimental	ZDXPYRJPNDTMRX-GSVOUGTGSA-N	InChI=1S/C5H10N2O3/c6-3(5(9)10)1-2-4(7)8/h3H,1-2,6H2,(H2,7,8)(H,9,10)/t3-/m1/s1	N[C@H](CCC(N)=O)C(O)=O	C5H10N2O3	C00819		145815	46508385	17061	CHEMBL1232207	DGN	128633
DB02216	S-Methylcysteine	46506571	experimental	Metabotropic	48	1187-84-4	experimental	IDIDJDIHTAOVLG-VKHMYHEASA-N	InChI=1S/C4H9NO2S/c1-8-2-3(5)4(6)7/h3H,2,5H2,1H3,(H,6,7)/t3-/m0/s1	CSC[C@H](N)C(O)=O	C4H9NO2S			24417	46506571	45658	CHEMBL394875	SMC	22826	50213729
DB02233	6-hydroxy-D-norleucine	46506578	experimental	Metabotropic	48		experimental	OLUWXTFAPJJWPL-RXMQYKEDSA-N	InChI=1S/C6H13NO3/c7-5(6(9)10)3-1-2-4-8/h5,8H,1-4,7H2,(H,9,10)/t5-/m1/s1	[H][C@@](N)(CCCCO)C(O)=O	C6H13NO3			5288041	46506578			DDO	4450282
DB02235	L-methionine (R)-S-oxide	46504569	experimental	Metabotropic	48	62697-73-8	experimental	QEFRNWWLZKMPFJ-ZXPFJRLXSA-N	InChI=1S/C5H11NO3S/c1-10(9)3-2-4(6)5(7)8/h4H,2-3,6H2,1H3,(H,7,8)/t4-,10+/m0/s1	C[S@@](=O)CC[C@H](N)C(O)=O	C5H11NO3S	C15998		10062737	46504569	58773		SME	8238279
DB02289	2-Aminopropanedioic Acid	46505306	experimental	Metabotropic	48	1068-84-4	experimental	JINBYESILADKFW-UHFFFAOYSA-N	InChI=1S/C3H5NO4/c4-1(2(5)6)3(7)8/h1H,4H2,(H,5,6)(H,7,8)	NC(C(O)=O)C(O)=O	C3H5NO4	C00872		100714	46505306	17475	CHEMBL1232731	FGL	90998
DB02299	Arginineamide	46505098	experimental	Metabotropic	48		experimental	ULEBESPCVWBNIF-BYPYZUCNSA-O	InChI=1S/C6H15N5O/c7-4(5(8)12)2-1-3-11-6(9)10/h4H,1-3,7H2,(H2,8,12)(H4,9,10,11)/p+1/t4-/m0/s1	N[C@@H](CCCNC(N)=[NH2+])C(N)=O	C6H16N5O			445032	46505098	40477		AAR	392789
DB02302	N3, N4-Dimethylarginine	46506150	experimental	Metabotropic	48		experimental	HVPFXCBJHIIJGS-LURJTMIESA-N	InChI=1S/C8H18N4O2/c1-10-8(11-2)12-5-3-4-6(9)7(13)14/h6H,3-5,9H2,1-2H3,(H,13,14)(H2,10,11,12)/t6-/m0/s1	CN\C(NCCC[C@H](N)C(O)=O)=N/C	C8H18N4O2			169148	46506150	61914		2MR	147942
DB02345	Selenocysteine	46508133	experimental	Metabotropic	48	10236-58-5	experimental	ZKZBPNGNEQAJSX-REOHCLBHSA-N	InChI=1S/C3H7NO2Se/c4-2(1-7)3(5)6/h2,7H,1,4H2,(H,5,6)/t2-/m0/s1	N[C@@H](C[SeH])C(O)=O	C3H7NO2Se	C05688		6326983	46508133	16633	CHEMBL109962	SEC	23436
DB02361	S-Methyl Thiocysteine Group	46507768	experimental	Metabotropic	48		experimental	PYFNLWPQPNXHCS-VKHMYHEASA-N	InChI=1S/C4H9NO2S2/c1-8-9-2-3(5)4(6)7/h3H,2,5H2,1H3,(H,6,7)/t3-/m0/s1	[H][C@](N)(CSSC)C(O)=O	C4H9NO2S2			3080775	46507768			SCH	2338507
DB02364	2-Amino-3-(Diethoxy-Phosphoryloxy)-Propionic Acid	46508316	experimental	Metabotropic	48		experimental	MOFCKRBDMJNCOC-LURJTMIESA-N	InChI=1S/C7H16NO6P/c1-3-12-15(11,13-4-2)14-5-6(8)7(9)10/h6H,3-5,8H2,1-2H3,(H,9,10)/t6-/m0/s1	[H][C@](N)(COP(=O)(OCC)OCC)C(O)=O	C7H16NO6P			17754161	46508316			SDP	16744195
DB02381	nor-NOHA	46505343	investigational	Metabotropic	48	189302-40-7	investigational	KOBHCUDVWOTEKO-VKHMYHEASA-N	InChI=1S/C5H12N4O3/c6-3(4(10)11)1-2-8-5(7)9-12/h3,12H,1-2,6H2,(H,10,11)(H3,7,8,9)/t3-/m0/s1	N[C@@H](CCNC(=N)NO)C(O)=O	C5H12N4O3			446124	46505343		CHEMBL1234777	NNH	393563	50008099
DB02442	Dioxyselenocysteine	46506335	experimental	Metabotropic	48		experimental	LQMXQNUAKTVFAG-REOHCLBHSA-N	InChI=1S/C3H7NO4Se/c4-2(3(5)6)1-9(7)8/h2,9H,1,4H2,(H,5,6)/t2-/m0/s1	[H][C@](N)(C[SeH](=O)=O)C(O)=O	C3H7NO4Se			17754171	46506335			SOC	25057802
DB02461	S-Methyl Phosphocysteine	46508988	experimental	Metabotropic	48		experimental	IIALWEPLPCANHU-VKHMYHEASA-N	InChI=1S/C4H10NO5PS/c5-3(4(6)7)1-12-2-11(8,9)10/h3H,1-2,5H2,(H,6,7)(H2,8,9,10)/t3-/m0/s1	N[C@@H](CSCP(O)(O)=O)C(O)=O	C4H10NO5PS			192579	46508988		CHEMBL175970	CYQ	167125
DB02475	Deoxyguanidinoproclavaminic acid	46508834	experimental	Metabotropic	48		experimental	UYADDEKIZFRINK-LURJTMIESA-N	InChI=1S/C9H16N4O3/c10-9(11)12-4-1-2-6(8(15)16)13-5-3-7(13)14/h6H,1-5H2,(H,15,16)(H4,10,11,12)/t6-/m0/s1	[H][C@@](CCCNC(N)=N)(N1CCC1=O)C(O)=O	C9H16N4O3	C06656		441123	46508834	15426		PCX	389919
DB02482	Phosphonothreonine	46506053	experimental	Metabotropic	48		experimental	USRGIUJOYOXOQJ-STHAYSLISA-N	InChI=1S/C4H10NO6P/c1-2(3(5)4(6)7)11-12(8,9)10/h2-3H,5H2,1H3,(H,6,7)(H2,8,9,10)/t2-,3+/m0/s1	C[C@H](OP(O)(O)=O)[C@@H](N)C(O)=O	C4H10NO6P			10976469	46506053			D11	9151670
DB02499	Dinor-N(Omega)-Hydroxy-L-Arginine	46506971	experimental	Metabotropic	48		experimental	RPHCSGPGZUWMRV-REOHCLBHSA-N	InChI=1S/C4H10N4O3/c5-2(3(9)10)1-7-4(6)8-11/h2,11H,1,5H2,(H,9,10)(H3,6,7,8)/t2-/m0/s1	N[C@@H](C\N=C(/N)NO)C(O)=O	C4H10N4O3			657087	46506971			DIR	571292
DB02542	(4s)-5-Fluoro-L-Leucine	46506320	experimental	Metabotropic	48		experimental	FHOARJRQRXAPOF-WHFBIAKZSA-N	InChI=1S/C6H12FNO2/c1-4(3-7)2-5(8)6(9)10/h4-5H,2-3,8H2,1H3,(H,9,10)/t4-,5-/m0/s1	C[C@H](CF)C[C@H](N)C(O)=O	C6H12FNO2			15227560	46506320			LEF	16744083
DB02601	4-Hydroxyphenylglycine	46507906	experimental	Metabotropic	48	37784-25-1	experimental	LJCWONGJFPCTTL-UHFFFAOYSA-N	InChI=1S/C8H9NO3/c9-7(8(11)12)5-1-3-6(10)4-2-5/h1-4,7,10H,9H2,(H,11,12)	NC(C(O)=O)C1=CC=C(O)C=C1	C8H9NO3			92143	46507906	50418	CHEMBL130865		83189
DB02644	N-Omega-Propyl-L-Arginine	46507586	experimental	Metabotropic	48		experimental	AOMXURITGZJPKB-ZETCQYMHSA-O	InChI=1S/C9H20N4O2/c1-2-5-12-9(11)13-6-3-4-7(10)8(14)15/h7H,2-6,10H2,1H3,(H,14,15)(H3,11,12,13)/p+1/t7-/m0/s1	CCCNC(=[NH2+])NCCC[C@H](N)C(O)=O	C9H21N4O2			5287494	46507586			3AR	4449861
DB02655	D-Aspartic Acid	46504502	experimental	Metabotropic	48	1783-96-6	experimental	CKLJMWTZIZZHCS-UWTATZPHSA-N	InChI=1S/C4H7NO4/c5-2(4(8)9)1-3(6)7/h2H,1,5H2,(H,6,7)(H,8,9)/t2-/m1/s1	N[C@H](CC(O)=O)C(O)=O	C4H7NO4	C00402		83887	46504502	17364	CHEMBL29757	DAS	75697	31174
DB02663	2-Amino-4-(Hydroxymethyl-Phosphinyl)Butanoic Acid	46506119	experimental	Metabotropic	48	51276-47-2	experimental	IAJOBQBIJHVGMQ-SCSAIBSYSA-N	InChI=1S/C5H12NO4P/c1-11(9,10)3-2-4(6)5(7)8/h4H,2-3,6H2,1H3,(H,7,8)(H,9,10)/t4-/m1/s1	C[P@@](O)(=O)CC[C@@H](N)C(O)=O	C5H12NO4P	C05042		6971307	46506119			PPQ	5342158	50220010
DB02689	S-{2-[Amino(Dihydroxy)-Lambda~4~-Sulfanyl]Ethyl}-D-Cysteine	46507249	experimental	Metabotropic	48		experimental	ZRCBQBJBRHIRRG-BYPYZUCNSA-N	InChI=1S/C5H12N2O4S2/c6-4(5(8)9)3-12-1-2-13(7,10)11/h4H,1-3,6H2,(H,8,9)(H2,7,10,11)/t4-/m0/s1	[H][C@](N)(CSCCS(N)(=O)=O)C(O)=O	C5H12N2O4S2			448254	46507249			SDC	395112
DB02697	Hydroxyaminovaline	46508565	experimental	Metabotropic	48		experimental	USSBBYRBOWZYSB-SCSAIBSYSA-N	InChI=1S/C5H12N2O2/c1-3(2)4(6)5(8)7-9/h3-4,9H,6H2,1-2H3,(H,7,8)/t4-/m1/s1	CC(C)[C@@H](N)C(=O)NO	C5H12N2O2			444599	46508565			HAV	392482
DB02701	Nicotinamide	46507386	approved; investigational	Metabotropic	48	98-92-0	approved; investigational	DFPAKSUCGFBDDF-UHFFFAOYSA-N	InChI=1S/C6H6N2O/c7-6(9)5-2-1-3-8-4-5/h1-4H,(H2,7,9)	NC(=O)C1=CC=CN=C1	C6H6N2O	C00153	D00036	936	46507386	17154	CHEMBL1140	NCA	911	27507
DB02750	S-(Methylmercury)-L-Cysteine	46505119	experimental	Metabotropic	48		experimental	OMYFBIZVJYGJJA-YBBRRFGFSA-M	InChI=1S/C3H7NO2S.CH3.Hg/c4-2(1-7)3(5)6;;/h2,7H,1,4H2,(H,5,6);1H3;/q;;+1/p-1/t2-;;/m1../s1	C[Hg]SC[C@@H](N)C(O)=O	C4H9HgNO2S			46936479	46505119			CMH	26329810
DB02761	S-Mercaptocysteine	46505635	experimental	Metabotropic	48	5652-32-4	experimental	XBKONSCREBSMCS-REOHCLBHSA-N	InChI=1S/C3H7NO2S2/c4-2(1-8-7)3(5)6/h2,7H,1,4H2,(H,5,6)/t2-/m0/s1	N[C@@H](CSS)C(O)=O	C3H7NO2S2	C01962		165331	46505635	58591		CSS	144934
DB02786	2-Anhydro-3-Fluoro-Quinic Acid	46507708	experimental	Metabotropic	48		experimental	DGZQZSSRYAJDAX-XAHCXIQSSA-N	InChI=1S/C7H9FO5/c8-3-1-7(13,6(11)12)2-4(9)5(3)10/h1,4-5,9-10,13H,2H2,(H,11,12)/t4-,5-,7+/m1/s1	[H][C@@]1(O)C[C@@](O)(C=C(F)[C@@]1([H])O)C(O)=O	C7H9FO5			448993	46507708		CHEMBL365468	FA3	395633	50170813
DB02821	Canaline	46506663	experimental	Metabotropic	48	496-93-5	experimental	FQPGMQABJNQLLF-VKHMYHEASA-N	InChI=1S/C4H10N2O3/c5-3(4(7)8)1-2-9-6/h3H,1-2,5-6H2,(H,7,8)/t3-/m0/s1	NOCC[C@H](N)C(O)=O	C4H10N2O3	C08270		441443	46506663		CHEMBL1231652	CAN	390176
DB02884	Beta-Cyclohexyl-Alanine	46509087	experimental	Metabotropic	48		experimental	ORQXBVXKBGUSBA-QMMMGPOBSA-N	InChI=1S/C9H17NO2/c10-8(9(11)12)6-7-4-2-1-3-5-7/h7-8H,1-6,10H2,(H,11,12)/t8-/m0/s1	N[C@@H](CC1CCCCC1)C(O)=O	C9H17NO2			712421	46509087		CHEMBL383208	ALC	621428	50179725
DB02892	L-2-Amino-6-Methylene-Pimelic Acid	46508095	experimental	Metabotropic	48		experimental	SGAIRWMSXVAPOO-LURJTMIESA-N	InChI=1S/C8H13NO4/c1-5(7(10)11)3-2-4-6(9)8(12)13/h6H,1-4,9H2,(H,10,11)(H,12,13)/t6-/m0/s1	N[C@@H](CCCC(=C)C(O)=O)C(O)=O	C8H13NO4			445478	46508095			2NP	393109
DB02893	D-Methionine	46505884	approved; experimental; investigational	Metabotropic	48	348-67-4	approved; experimental; investigational	FFEARJCKVFRZRR-SCSAIBSYSA-N	InChI=1S/C5H11NO2S/c1-9-3-2-4(6)5(7)8/h4H,2-3,6H2,1H3,(H,7,8)/t4-/m1/s1	CSCC[C@@H](N)C(O)=O	C5H11NO2S	C00855		84815	46505884	57932	CHEMBL1234268	MED	76512
DB02958	Selenomethionine Selenoxide	46505728	experimental	Metabotropic	48		experimental	KGXZPWNBFWCDRF-YGVKFDHGSA-N	InChI=1S/C5H11NO3Se/c1-10(9)3-2-4(6)5(7)8/h4H,2-3,6H2,1H3,(H,7,8)/t4-,10?/m0/s1	[H][C@](N)(CC[Se](C)=O)C(O)=O	C5H11NO3Se	C05708		17754089	46505728			MSO
DB02965	Ndelta-(N'-Sulphodiaminophosphinyl)-L-Ornithine	46508926	experimental	Metabotropic	48		experimental	MDGVOXPIIICZEK-FOIQGAMDSA-N	InChI=1S/C5H15N4O6PS/c6-4(5(10)11)2-1-3-8-16(7,12)9-17(13,14)15/h4H,1-3,6H2,(H,10,11)(H,13,14,15)(H4,7,8,9,12)/t4-,16+/m0/s1	[H][C@](N)(CCCN[P@@](N)(=O)NS(O)(=O)=O)C(O)=O	C5H15N4O6PS			9543429	46508926			PSQ	7822395
DB02966	Fluoro-Willardiine	46506706	experimental	Metabotropic	48		experimental	DBWPFHJYSTVBCZ-BYPYZUCNSA-N	InChI=1S/C7H8FN3O4/c8-3-1-11(2-4(9)6(13)14)7(15)10-5(3)12/h1,4H,2,9H2,(H,13,14)(H,10,12,15)/t4-/m0/s1	N[C@@H](CN1C=C(F)C(=O)NC1=O)C(O)=O	C7H8FN3O4			126569	46506706	42549	CHEMBL123132	FWD	112461	50060635
DB02971	2-Amino-4-(2-Amino-Ethoxy)-Butyric Acid	46508365	experimental	Metabotropic	48		experimental	FDDYPVBIHWFLOI-YFKPBYRVSA-N	InChI=1S/C6H14N2O3/c7-2-4-11-3-1-5(8)6(9)10/h5H,1-4,7-8H2,(H,9,10)/t5-/m0/s1	[H][C@](N)(CCOCCN)C(O)=O	C6H14N2O3			446250	46508365			AVG	393659
DB02978	Beta-Hydroxyleucine	46505899	experimental	Metabotropic	48		experimental	ZAYJDMWJYCTABM-WHFBIAKZSA-N	InChI=1S/C6H13NO3/c1-3(2)5(8)4(7)6(9)10/h3-5,8H,7H2,1-2H3,(H,9,10)/t4-,5-/m0/s1	CC(C)[C@H](O)[C@H](N)C(O)=O	C6H13NO3			6994741	46505899			HLU	5362730
DB02984	4-[3-Methylsulfanylanilino]-6,7-Dimethoxyquinazoline	46507797	experimental	Metabotropic	48		experimental	FUSDVOSGGMBSMK-UHFFFAOYSA-N	InChI=1S/C17H17N3O2S/c1-21-15-8-13-14(9-16(15)22-2)18-10-19-17(13)20-11-5-4-6-12(7-11)23-3/h4-10H,1-3H3,(H,18,19,20)	COC1=CC2=NC=NC(NC3=CC(SC)=CC=C3)=C2C=C1OC	C17H17N3O2S			1714	46507797		CHEMBL29641	MSQ	1651	50083955
DB02987	Cysteine-S-Acetamide	46509176	experimental	Metabotropic	48		experimental	VFKYKPOTSJWPIU-VKHMYHEASA-N	InChI=1S/C5H10N2O3S/c6-3(5(9)10)1-11-2-4(7)8/h3H,1-2,6H2,(H2,7,8)(H,9,10)/t3-/m0/s1	N[C@@H](CSCC(N)=O)C(O)=O	C5H10N2O3S			17754220	46509176			YCM	16744260
DB03004	1-[(1s)-Carboxy-2-(Methylsulfinyl)Ethyl]-(3r)-[(5s)-5-Amino-5-Carboxypentanamido]-(4r)-Sulfanylazetidin-2-One	46506055	experimental	Metabotropic	48		experimental	UFLVUEXXBDLOEJ-QUNHDKFLSA-N	InChI=1S/C13H21N3O7S2/c1-25(23)5-7(13(21)22)16-10(18)9(11(16)24)15-8(17)4-2-3-6(14)12(19)20/h6-7,9,11,24H,2-5,14H2,1H3,(H,15,17)(H,19,20)(H,21,22)/t6-,7+,9+,11+,25-/m0/s1	[H][C@](N)(CCCC(O)=N[C@]1([H])C(=O)N([C@]([H])(C[S@](C)=O)C(O)=O)[C@]1([H])S)C(O)=O	C13H21N3O7S2			9600398	46506055			ACS	7874544
DB03091	4-Amido-4-Carbamoyl-Butyric Acid	46506385	experimental	Metabotropic	48		experimental	AEFLONBTGZFSGQ-VKHMYHEASA-N	InChI=1S/C5H10N2O3/c6-3(5(7)10)1-2-4(8)9/h3H,1-2,6H2,(H2,7,10)(H,8,9)/t3-/m0/s1	N[C@@H](CCC(O)=O)C(N)=O	C5H10N2O3			445883	46506385			GMA	393382
DB03105	5-Hydroxy Norvaline	46505812	experimental	Metabotropic	48		experimental	CZWARROQQFCFJB-BYPYZUCNSA-N	InChI=1S/C5H11NO3/c6-4(5(8)9)2-1-3-7/h4,7H,1-3,6H2,(H,8,9)/t4-/m0/s1	N[C@@H](CCCO)C(O)=O	C5H11NO3			5287587	46505812		CHEMBL495224	AA4	4449920
DB03134	2-Aminopimelic Acid	46509145	experimental	Metabotropic	48		experimental	JUQLUIFNNFIIKC-YFKPBYRVSA-N	InChI=1S/C7H13NO4/c8-5(7(11)12)3-1-2-4-6(9)10/h5H,1-4,8H2,(H,9,10)(H,11,12)/t5-/m0/s1	N[C@@H](CCCCC(O)=O)C(O)=O	C7H13NO4			446719	46509145	44387		NPI	394004
DB03153	3h-Pyrazolo[4,3-D]Pyrimidin-7-Ol	46504970	experimental	Metabotropic	48		experimental	OGCXIHWGXUQTCQ-UHFFFAOYSA-N	InChI=1S/C5H4N4O/c10-5-4-3(1-8-9-4)6-2-7-5/h2H,1H2,(H,6,7,10)	OC1=NC=NC2=C1N=NC2	C5H4N4O			5791881	46504970	44995		PPO	16743741
DB03191	3-Oxiran-2ylalanine	46505024	experimental	Metabotropic	48		experimental	HKPCHCJYQVJLIZ-IMJSIDKUSA-N	InChI=1S/C5H9NO3/c6-4(5(7)8)1-3-2-9-3/h3-4H,1-2,6H2,(H,7,8)/t3-,4-/m0/s1	[H][C@](N)(C[C@@]1([H])CO1)C(O)=O	C5H9NO3			447569	46505024			LIS	394622	85447
DB03201	D-Cysteine	46505834	experimental	Metabotropic	48	921-01-7	experimental	XUJNEKJLAYXESH-UWTATZPHSA-N	InChI=1S/C3H7NO2S/c4-2(1-7)3(5)6/h2,7H,1,4H2,(H,5,6)/t2-/m1/s1	N[C@H](CS)C(O)=O	C3H7NO2S	C00793		92851	46505834	35236	CHEMBL171281	DCY	83819	50109584
DB03214	Vinylglycine	46506124	experimental	Metabotropic	48	52773-87-2	experimental	RQVLGLPAZTUBKX-VKHMYHEASA-N	InChI=1S/C4H7NO2/c1-2-3(5)4(6)7/h2-3H,1,5H2,(H,6,7)/t3-/m0/s1	N[C@@H](C=C)C(O)=O	C4H7NO2			156126	46506124	134467		LVG	137492
DB03244	(S)-2-[4-(Aminomethyl)-1h-1,2,3-Triazol-1-Yl]-4-Methylpentanoic Acid	46505093	experimental	Metabotropic	48		experimental	IAMZCZOWEDXWHW-QMMMGPOBSA-N	InChI=1S/C9H16N4O2/c1-6(2)3-8(9(14)15)13-5-7(4-10)11-12-13/h5-6,8H,3-4,10H2,1-2H3,(H,14,15)/t8-/m0/s1	[H][C@@](CC(C)C)(N1C=C(CN)N=N1)C(O)=O	C9H16N4O2			49867722	46505093			TA4	25057274
DB03289	Thiarsa Dihydroxy Cysteine	46504867	experimental	Metabotropic	48		experimental	FZFDBYKEUGDOOP-REOHCLBHSA-N	InChI=1S/C3H8AsNO4S/c5-2(3(6)7)1-10-4(8)9/h2,8-9H,1,5H2,(H,6,7)/t2-/m0/s1	[H][C@](N)(CS[As](O)O)C(O)=O	C3H8AsNO4S			49866861	46504867			CZ2	25057221
DB03292	3-Phosphono-D-alanine	46506843	experimental	Metabotropic	48	128241-72-5	experimental	LBTABPSJONFLPO-UWTATZPHSA-N	InChI=1S/C3H8NO5P/c4-2(3(5)6)1-10(7,8)9/h2H,1,4H2,(H,5,6)(H2,7,8,9)/t2-/m1/s1	[H][C@@](N)(CP(O)(O)=O)C(O)=O	C3H8NO5P			446873	46506843		CHEMBL1231023	APO	394116
DB03305	N5-Iminoethyl-L-Ornithine	46507343	experimental	Metabotropic	48		experimental	UYZFAUAYFLEHRC-LURJTMIESA-N	InChI=1S/C7H15N3O2/c1-5(8)10-4-2-3-6(9)7(11)12/h6H,2-4,9H2,1H3,(H2,8,10)(H,11,12)/t6-/m0/s1	[H][C@](N)(CCCNC(C)=N)C(O)=O	C7H15N3O2			107984	46507343		CHEMBL11471	ILO	97098	50072297
DB03308	L-Leucyl-Hydroxylamine	46504564	experimental	Metabotropic	48		experimental	UJJHPFLWSVFLBE-YFKPBYRVSA-N	InChI=1S/C6H14N2O2/c1-4(2)3-5(7)6(9)8-10/h4-5,10H,3,7H2,1-2H3,(H,8,9)/t5-/m0/s1	CC(C)C[C@H](N)C(=O)NO	C6H14N2O2			3080766	46504564		CHEMBL303296	LNO	2338500	50129202
DB03320	3-Amino-Alanine	46506291	experimental	Metabotropic	48		experimental	PECYZEOJVXMISF-REOHCLBHSA-O	InChI=1S/C3H8N2O2/c4-1-2(5)3(6)7/h2H,1,4-5H2,(H,6,7)/p+1/t2-/m0/s1	N[C@@H](C[NH3+])C(O)=O	C3H9N2O2			17753953	46506291	84374		DNP	5341970
DB03329	2-Pyridinethiol	46507759	experimental	Metabotropic	48		experimental	WHMDPDGBKYUEMW-UHFFFAOYSA-N	InChI=1S/C5H5NS/c7-5-3-1-2-4-6-5/h1-4H,(H,6,7)	SC1=CC=CC=N1	C5H5NS			2723698	46507759	45223	CHEMBL1235541	PYS	2005897
DB03352	S-Arsonocysteine	46508550	experimental	Metabotropic	48		experimental	XSWAJYRRDHPZDP-REOHCLBHSA-N	InChI=1S/C3H8AsNO5S/c5-2(3(6)7)1-11-4(8,9)10/h2H,1,5H2,(H,6,7)(H2,8,9,10)/t2-/m0/s1	N[C@@H](CS[As](O)(O)=O)C(O)=O	C3H8AsNO5S			17753924	46508550			CSR	25057131
DB03365	4-[3-Hydroxyanilino]-6,7-Dimethoxyquinazoline	46508544	experimental	Metabotropic	48		experimental	BNDYIYYKEIXHNK-UHFFFAOYSA-N	InChI=1S/C16H15N3O3/c1-21-14-7-12-13(8-15(14)22-2)17-9-18-16(12)19-10-4-3-5-11(20)6-10/h3-9,20H,1-2H3,(H,17,18,19)	COC1=CC2=NC=NC(NC3=CC(O)=CC=C3)=C2C=C1OC	C16H15N3O3			5687	46508544		CHEMBL127907	DTQ	5485	4622
DB03371	Modified Ribosylated Glutamyl Ester	46504619	experimental	Metabotropic	48		experimental	DAZJIIGIBQQBAL-WLUSSPCKSA-N	InChI=1S/C10H16FNO8/c11-10(18)7(15)5(3-13)19-9(10)20-6(14)2-1-4(12)8(16)17/h4-5,7,9,13,15,18H,1-3,12H2,(H,16,17)/t4-,5+,7+,9+,10+/m0/s1	[H][C@](N)(CCC(=O)O[C@@]1([H])O[C@]([H])(CO)[C@@]([H])(O)[C@]1(O)F)C(O)=O	C10H16FNO8			131704241	46504619			AR4	59053653
DB03382	S-oxy-L-cysteine	46509121	experimental	Metabotropic	48		experimental	BHLMCOCHAVMHLD-REOHCLBHSA-N	InChI=1S/C3H7NO3S/c4-2(1-8-7)3(5)6/h2,8H,1,4H2,(H,5,6)/t2-/m0/s1	[H][C@](N)(CS=O)C(O)=O	C3H7NO3S			49866839	46509121	41630		CSX	16743742
DB03408	gamma-Glutamylcysteine	46506032	experimental	Metabotropic	48	636-58-8	experimental	RITKHVBHSGLULN-WHFBIAKZSA-N	InChI=1S/C8H14N2O5S/c9-4(7(12)13)1-2-6(11)10-5(3-16)8(14)15/h4-5,16H,1-3,9H2,(H,10,11)(H,12,13)(H,14,15)/t4-,5-/m0/s1	N[C@@H](CCC(=O)N[C@@H](CS)C(O)=O)C(O)=O	C8H14N2O5S	C00669		123938	46506032	17515	CHEMBL460831	3GC	110467
DB03425	2s,4r-4-Methylglutamate	46508238	experimental	Metabotropic	48		experimental	KRKRAOXTGDJWNI-DMTCNVIQSA-M	InChI=1S/C6H11NO4/c1-3(5(8)9)2-4(7)6(10)11/h3-4H,2,7H2,1H3,(H,8,9)(H,10,11)/p-1/t3-,4+/m1/s1	[H][C@@](C)(C[C@]([H])(N)C(O)=O)C([O-])=O	C6H10NO4			131704245	46508238			SYM	5341968
DB03453	(R)‚ÄîN[2-[1-(aminoiminomethyl)-3-piperidinyl]-1-oxoethyl]-4-(phenylethynyl)-l-phenylalanine methylester	46508479	experimental	Metabotropic	48		experimental	MRNGXYMKYHNMLV-PKTZIBPZSA-N	InChI=1S/C26H30N4O3/c1-33-25(32)23(29-24(31)17-22-8-5-15-30(18-22)26(27)28)16-21-13-11-20(12-14-21)10-9-19-6-3-2-4-7-19/h2-4,6-7,11-14,22-23H,5,8,15-18H2,1H3,(H3,27,28)(H,29,31)/t22-,23+/m1/s1	[H][C@@](CC1=CC=C(C=C1)C#CC1=CC=CC=C1)(N=C(O)C[C@@]1([H])CCCN(C1)C(N)=N)C(=O)OC	C26H30N4O3			5288250	46508479		CHEMBL419362	FRG	4450451	50147974
DB03473	N5-Methylglutamine	46505841	experimental	Metabotropic	48		experimental	ONXPDKGXOOORHB-BYPYZUCNSA-N	InChI=1S/C6H12N2O3/c1-8-5(9)3-2-4(7)6(10)11/h4H,2-3,7H2,1H3,(H,8,9)(H,10,11)/t4-/m0/s1	CNC(=O)CC[C@H](N)C(O)=O	C6H12N2O3	C03153		439925	46505841	58200		MEQ	388957
DB03497	O-Sulfo-L-Serine	46507668	experimental	Metabotropic	48		experimental	LFZGUGJDVUUGLK-REOHCLBHSA-N	InChI=1S/C3H7NO6S/c4-2(3(5)6)1-10-11(7,8)9/h2H,1,4H2,(H,5,6)(H,7,8,9)/t2-/m0/s1	[H][C@](N)(COS(O)(=O)=O)C(O)=O	C3H7NO6S	C02703		164701	46507668	15829	CHEMBL28885	OSE	144384	17663
DB03522	Aspartic Acid-4-Carboxymethyl Ester	46505968	experimental	Metabotropic	48		experimental	VYJCBTPDYBSANG-VKHMYHEASA-N	InChI=1S/C6H9NO6/c7-3(6(11)12)1-5(10)13-2-4(8)9/h3H,1-2,7H2,(H,8,9)(H,11,12)/t3-/m0/s1	N[C@@H](CC(=O)OCC(O)=O)C(O)=O	C6H9NO6			17753844	46505968			ASB	16743844
DB03544	S-Phosphocysteine	46505488	experimental	Metabotropic	48		experimental	MNEMQJJMDDZXRO-REOHCLBHSA-N	InChI=1S/C3H8NO5PS/c4-2(3(5)6)1-11-10(7,8)9/h2H,1,4H2,(H,5,6)(H2,7,8,9)/t2-/m0/s1	N[C@@H](CSP(O)(O)=O)C(O)=O	C3H8NO5PS			3082729	46505488	22066		CSP	2340106
DB03588	Diphenylacetic Acid	46507444	experimental	Metabotropic	48		experimental	PYHXGXCGESYPCW-UHFFFAOYSA-N	InChI=1S/C14H12O2/c15-14(16)13(11-7-3-1-4-8-11)12-9-5-2-6-10-12/h1-10,13H,(H,15,16)	OC(=O)C(C1=CC=CC=C1)C1=CC=CC=C1	C14H12O2			8333	46507444	41967	CHEMBL1232181	DFA	8030
DB03590	2,6-Diaminopimelic Acid	46506904	experimental	Metabotropic	48		experimental	GMKMEZVLHJARHF-WHFBIAKZSA-N	InChI=1S/C7H14N2O4/c8-4(6(10)11)2-1-3-5(9)7(12)13/h4-5H,1-3,8-9H2,(H,10,11)(H,12,13)/t4-,5-/m0/s1	N[C@@H](CCC[C@H](N)C(O)=O)C(O)=O	C7H14N2O4	C00666		439283	46506904	57609		API	388416
DB03603	Glucaric acid	46506906	experimental	Metabotropic	48	87-73-0	experimental	DSLZVSRJTYRBFB-LLEIAEIESA-N	InChI=1S/C6H10O8/c7-1(3(9)5(11)12)2(8)4(10)6(13)14/h1-4,7-10H,(H,11,12)(H,13,14)/t1-,2-,3-,4+/m0/s1	O[C@@H]([C@H](O)[C@@H](O)C(O)=O)[C@H](O)C(O)=O	C6H10O8	C00767		33037	46506906	16002		GKR	30577
DB03640	Beta-Hydroxyaspartic Acid	46508333	experimental	Metabotropic	48		experimental	YYLQUHNPNCGKJQ-NHYDCYSISA-N	InChI=1S/C4H7NO5/c5-1(3(7)8)2(6)4(9)10/h1-2,6H,5H2,(H,7,8)(H,9,10)/t1-,2+/m0/s1	N[C@@H]([C@@H](O)C(O)=O)C(O)=O	C4H7NO5	C03961		14463	46508333	17576	CHEMBL3317781	BH2	13809
DB03661	Cysteinesulfonic Acid	46508940	experimental	Metabotropic	48		experimental	XVOYSCVBGLVSOL-REOHCLBHSA-N	InChI=1S/C3H7NO5S/c4-2(3(5)6)1-10(7,8)9/h2H,1,4H2,(H,5,6)(H,7,8,9)/t2-/m0/s1	N[C@@H](CS(O)(=O)=O)C(O)=O	C3H7NO5S	C00506		72886	46508940	17285		OCS	65718
DB03673	Beta(2-Thienyl)Alanine	46504951	experimental	Metabotropic	48		experimental	WTOFYLAWDLQMBZ-LURJTMIESA-N	InChI=1S/C7H9NO2S/c8-6(7(9)10)4-5-2-1-3-11-5/h1-3,6H,4,8H2,(H,9,10)/t6-/m0/s1	N[C@@H](CC1=CC=CS1)C(O)=O	C7H9NO2S			146719	46504951			TIH	129413
DB03676	Cystein-S-Yl Cacodylate	46504494	experimental	Metabotropic	48		experimental	HBKZDQYWGRUTJX-BYPYZUCNSA-N	InChI=1S/C5H12AsNO3S/c1-6(2,10)11-3-4(7)5(8)9/h4H,3,7H2,1-2H3,(H,8,9)/t4-/m0/s1	[H][C@](N)(CS[As](C)(C)=O)C(O)=O	C5H12AsNO3S			17753879	46504494			CAF	25057116
DB03680	Tartronate	46506347	experimental	Metabotropic	48		experimental	ROBFUDYVXSDBQM-UHFFFAOYSA-L	InChI=1S/C3H4O5/c4-1(2(5)6)3(7)8/h1,4H,(H,5,6)(H,7,8)/p-2	OC(C([O-])=O)C([O-])=O	C3H2O5			44	46506347	17649		TTN
DB03700	D-Threonine	46508810	experimental	Metabotropic	48	632-20-2	experimental	AYFVYJQAPQTCCC-PWNYCUMCSA-N	InChI=1S/C4H9NO3/c1-2(6)3(5)4(7)8/h2-3,6H,5H2,1H3,(H,7,8)/t2-,3-/m1/s1	C[C@@H](O)[C@@H](N)C(O)=O	C4H9NO3	C12317		90624	46508810	58645	CHEMBL319354	2TL	81824
DB03731	S-2-(Boronoethyl)-L-Cysteine	46504906	experimental	Metabotropic	48		experimental	XLVRIIJULVQAMP-BYPYZUCNSA-N	InChI=1S/C5H13BNO5S/c7-4(5(8)9)3-13-2-1-6(10,11)12/h4,10-12H,1-3,7H2,(H,8,9)/q-1/t4-/m0/s1	[H][C@](N)(CSCC[B-](O)(O)O)C(O)=O	C5H13BNO5S			446122	46504906			S2C	393561
DB03734	Xylarohydroxamate	46508938	experimental	Metabotropic	48		experimental	DMGBHBFPSRKPBV-XZIMBLGRSA-M	InChI=1S/C5H9NO7/c7-1(3(9)5(11)12)2(8)4(10)6-13/h1-3,7-9,13H,(H,6,10)(H,11,12)/p-1/t1-,2-,3+/m0/s1	ONC(=O)[C@@H](O)[C@H](O)[C@@H](O)C([O-])=O	C5H8NO7			5289593	46508938			XYH	4451527
DB03790	S-Dioxymethionine	46507503	experimental	Metabotropic	48		experimental	UCUNFLYVYCGDHP-BYPYZUCNSA-N	InChI=1S/C5H11NO4S/c1-11(9,10)3-2-4(6)5(7)8/h4H,2-3,6H2,1H3,(H,7,8)/t4-/m0/s1	CS(=O)(=O)CC[C@H](N)C(O)=O	C5H11NO4S			445282	46507503	87824	CHEMBL442720	OMT	392966
DB03794	Trifluoroalanine	46504500	experimental	Metabotropic	48		experimental	HMJQKIDUCWWIBW-SFOWXEAESA-N	InChI=1S/C3H4F3NO2/c4-3(5,6)1(7)2(8)9/h1H,7H2,(H,8,9)/t1-/m0/s1	[H][C@](N)(C(O)=O)C(F)(F)F	C3H4F3NO2			87123	46504500			FLA	78589
DB03799	Trifluoromethionine	46507751	experimental	Metabotropic	48		experimental	YLJLTSVBCXYTQK-VKHMYHEASA-N	InChI=1S/C5H8F3NO2S/c6-5(7,8)12-2-1-3(9)4(10)11/h3H,1-2,9H2,(H,10,11)/t3-/m0/s1	N[C@@H](CCSC(F)(F)F)C(O)=O	C5H8F3NO2S			165196	46507751	43978		MF3	144820
DB03816	Difluoromethionine	46506881	experimental	Metabotropic	48		experimental	YHBNXKYHZMAFED-VKHMYHEASA-N	InChI=1S/C5H9F2NO2S/c6-5(7)11-2-1-3(8)4(9)10/h3,5H,1-2,8H2,(H,9,10)/t3-/m0/s1	N[C@@H](CCSC(F)F)C(O)=O	C5H9F2NO2S			447827	46506881			2FM	394805
DB03817	2,4-Diaminobutyric Acid	46508539	experimental	Metabotropic	48	1758-80-1	experimental	OGNSCSPNOLGXSM-VKHMYHEASA-N	InChI=1S/C4H10N2O2/c5-2-1-3(6)4(7)8/h3H,1-2,5-6H2,(H,7,8)/t3-/m0/s1	NCC[C@H](N)C(O)=O	C4H10N2O2	C03283		134490	46508539	48950	CHEMBL321357	DAB	118548	92987
DB03847	Gamma-Carboxy-Glutamic Acid	46505246	experimental	Metabotropic	48		experimental	UHBYWPGGCSDKFX-VKHMYHEASA-N	InChI=1S/C6H9NO6/c7-3(6(12)13)1-2(4(8)9)5(10)11/h2-3H,1,7H2,(H,8,9)(H,10,11)(H,12,13)/t3-/m0/s1	N[C@@H](CC(C(O)=O)C(O)=O)C(O)=O	C6H9NO6			104625	46505246	61936	CHEMBL38397	CGU	94455	50076390
DB03858	S-Acetonylcysteine	46505338	experimental	Metabotropic	48		experimental	BYMSHHJFWDLNBG-YFKPBYRVSA-N	InChI=1S/C6H11NO3S/c1-4(8)2-11-3-5(7)6(9)10/h5H,2-3,7H2,1H3,(H,9,10)/t5-/m0/s1	CC(=O)CSC[C@H](N)C(O)=O	C6H11NO3S			17753922	46505338			CSA	16743921
DB03878	N-[4-Methyl-3-[[4-(3-Pyridinyl)-2-Pyrimidinyl]Amino]Phenyl]-3-Pyridinecarboxamide	46505112	experimental	Metabotropic	48		experimental	YWQVBESSYLICRX-UHFFFAOYSA-N	InChI=1S/C22H18N6O/c1-15-6-7-18(26-21(29)17-5-3-10-24-14-17)12-20(15)28-22-25-11-8-19(27-22)16-4-2-9-23-13-16/h2-14H,1H3,(H,26,29)(H,25,27,28)	CC1=CC=C(NC(=O)C2=CC=CN=C2)C=C1NC1=NC=CC(=N1)C1=CC=CN=C1	C22H18N6O			4327	46505112			PRC	4174
DB03915	2-Amino-3-Ketobutyric Acid	46508458	experimental	Metabotropic	48		experimental	SAUCHDKDCUROAO-VKHMYHEASA-N	InChI=1S/C4H7NO3/c1-2(6)3(5)4(7)8/h3H,5H2,1H3,(H,7,8)/t3-/m0/s1	CC(=O)[C@H](N)C(O)=O	C4H7NO3	C03508		440033	46508458	40673		AKB	389046
DB03921	4-(3-Pyridin-2-Yl-1h-Pyrazol-4-Yl)Quinoline	46505424	experimental	Metabotropic	48		experimental	IBCXZJCWDGCXQT-UHFFFAOYSA-N	InChI=1S/C17H12N4/c1-2-6-15-13(5-1)12(8-10-19-15)14-11-20-21-17(14)16-7-3-4-9-18-16/h1-11H,(H,20,21)	N1C=C(C(=N1)C1=NC=CC=C1)C1=C2C=CC=CC2=NC=C1	C17H12N4			447966	46505424	91198	CHEMBL261454	PY1	394909	21492
DB03929	D-Serine	46508200	approved; experimental	Metabotropic	48	312-84-5	approved; experimental	MTCFGRXMJLQNBG-UWTATZPHSA-N	InChI=1S/C3H7NO3/c4-2(1-5)3(6)7/h2,5H,1,4H2,(H,6,7)/t2-/m1/s1	N[C@H](CO)C(O)=O	C3H7NO3	C00740		71077	46508200	16523	CHEMBL285123	DSN	64231	23167
DB03943	D-Asparagine	46507204	experimental	Metabotropic	48	2058-58-4	experimental	DCXYFEDJOCDNAF-UWTATZPHSA-N	InChI=1S/C4H8N2O3/c5-2(4(8)9)1-3(6)7/h2H,1,5H2,(H2,6,7)(H,8,9)/t2-/m1/s1	N[C@H](CC(N)=O)C(O)=O	C4H8N2O3	C01905		439600	46507204	74337	CHEMBL1232369	DSG	388679
DB03963	S-(Dimethylarsenic)Cysteine	46508261	experimental	Metabotropic	48		experimental	UKLXSOVDMSQHMM-BYPYZUCNSA-N	InChI=1S/C5H12AsNO2S/c1-6(2)10-3-4(7)5(8)9/h4H,3,7H2,1-2H3,(H,8,9)/t4-/m0/s1	[H][C@](N)(CS[As](C)C)C(O)=O	C5H12AsNO2S			17753880	46508261			CAS	25057289
DB03977	N-Trimethyllysine	46505213	experimental	Metabotropic	48		experimental	MXNRLFUSFKVQSK-QMMMGPOBSA-O	InChI=1S/C9H20N2O2/c1-11(2,3)7-5-4-6-8(10)9(12)13/h8H,4-7,10H2,1-3H3/p+1/t8-/m0/s1	[H][C@](N)(CCCC[N+](C)(C)C)C(O)=O	C9H21N2O2			440121	46505213	17311	CHEMBL1234168	M3L	389121
DB03988	2,6-Diamino-Hexanoic Acid Amide	46506171	experimental	Metabotropic	48		experimental	HKXLAGBDJVHRQG-YFKPBYRVSA-O	InChI=1S/C6H15N3O/c7-4-2-1-3-5(8)6(9)10/h5H,1-4,7-8H2,(H2,9,10)/p+1/t5-/m0/s1	N[C@@H](CCCC[NH3+])C(N)=O	C6H16N3O			17754068	46506171			LYN	16744093
DB04027	D-Arginine	46506552	experimental	Metabotropic	48	157-06-2	experimental	ODKSFYDXXFIFQN-SCSAIBSYSA-N	InChI=1S/C6H14N4O2/c7-4(5(11)12)2-1-3-10-6(8)9/h4H,1-3,7H2,(H,11,12)(H4,8,9,10)/t4-/m1/s1	N[C@H](CCCNC(N)=N)C(O)=O	C6H14N4O2	C00792		71070	46506552	15816	CHEMBL212301	DAR	64224
DB04031	Serine Vanadate	46506158	experimental	Metabotropic	48		experimental	SYKYEBJDHHGBFL-PUAMRSTPSA-M	InChI=1S/C3H6NO3.H2O.3O.V/c4-2(1-5)3(6)7;;;;;/h2H,1,4H2,(H,6,7);1H2;;;;/q-1;;3*-1;+2/p-1/t2-;;;;;/m0...../s1	N[C@@H](CO[V](O)([O-])([O-])[O-])C(O)=O	C3H7NO7V			17754186	46506158			SVA	16744213
DB04129	Willardiine	46504988	experimental	Metabotropic	48		experimental	FACUYWPMDKTVFU-BYPYZUCNSA-N	InChI=1S/C7H9N3O4/c8-4(6(12)13)3-10-2-1-5(11)9-7(10)14/h1-2,4H,3,8H2,(H,12,13)(H,9,11,14)/t4-/m0/s1	N[C@@H](CN1C=CC(=O)NC1=O)C(O)=O	C7H9N3O4	C03584		440053	46504988	57543	CHEMBL122005	HWD	389063	17661
DB04151	4-Methyl-Histidine	46506613	experimental	Metabotropic	48		experimental	BRMWTNUJHUMWMS-LURJTMIESA-N	InChI=1S/C7H11N3O2/c1-10-3-5(9-4-10)2-6(8)7(11)12/h3-4,6H,2,8H2,1H3,(H,11,12)/t6-/m0/s1	CN1C=NC(C[C@H](N)C(O)=O)=C1	C7H11N3O2			92105	46506613	50599	CHEMBL1233327	HIC	83153
DB04152	2-Amino-3-(3-Hydroxy-7,8-Dihydro-6h-Cyclohepta[D]-4-Isoxazolyl)Propionic Acid	46507460	experimental	Metabotropic	48		experimental	HJEPOXZLPHUVFE-ZETCQYMHSA-N	InChI=1S/C11H14N2O4/c12-7(11(15)16)5-6-3-1-2-4-8-9(6)10(14)13-17-8/h3,7H,1-2,4-5,12H2,(H,13,14)(H,15,16)/t7-/m0/s1	N[C@@H](CC1=CCCCC2=C1C(=O)NO2)C(O)=O	C11H14N2O4			5288598	46507460		CHEMBL28472	IBC	4450727	50126764
DB04157	N-[(Aminooxy)Carbonyl]Aniline	46507217	experimental	Metabotropic	48		experimental	YQHOHPOCZUAUKP-UHFFFAOYSA-N	InChI=1S/C7H8N2O2/c8-11-7(10)9-6-4-2-1-3-5-6/h1-5H,8H2,(H,9,10)	NOC(=O)NC1=CC=CC=C1	C7H8N2O2			448926	46507217			PHJ	395582
DB04165	Valpromide	46508099	experimental	Metabotropic	48		experimental	OMOMUFTZPTXCHP-UHFFFAOYSA-N	InChI=1S/C8H17NO/c1-3-5-7(6-4-2)8(9)10/h7H,3-6H2,1-2H3,(H2,9,10)	CCCC(CCC)C(N)=O	C8H17NO			71113	46508099	74562	CHEMBL93836	VPR	64264
DB04182	(S)-2-Amino-4-[(2s,3r)-2,3,5-Trihydroxy-4-Oxo-Pentyl]Mercapto-Butyric Acid	46508110	experimental	Metabotropic	48		experimental	QFXXRJSDEMCBPH-ARDNSNSESA-N	InChI=1S/C9H17NO6S/c10-5(9(15)16)1-2-17-4-7(13)8(14)6(12)3-11/h5,7-8,11,13-14H,1-4,10H2,(H,15,16)/t5-,7+,8-/m0/s1	[H][C@](N)(CCSC[C@@]([H])(O)[C@@]([H])(O)C(=O)CO)C(O)=O	C9H17NO6S			5288675	46508110			KRI	4450788
DB04183	Methylmalonic Acid	46506625	experimental	Metabotropic	48	516-05-2	experimental	ZIYVHBGGAOATLY-UHFFFAOYSA-N	InChI=1S/C4H6O4/c1-2(3(5)6)4(7)8/h2H,1H3,(H,5,6)(H,7,8)	CC(C(O)=O)C(O)=O	C4H6O4	C02170		487	46506625	30860	CHEMBL1232416	DXX	473	50038341
DB04185	Norvaline	46507762	experimental	Metabotropic	48	6600-40-4	experimental	SNDPXSYFESPGGJ-BYPYZUCNSA-N	InChI=1S/C5H11NO2/c1-2-3-4(6)5(7)8/h4H,2-3,6H2,1H3,(H,7,8)/t4-/m0/s1	CCC[C@H](N)C(O)=O	C5H11NO2	C01826		65098	46507762	18314	CHEMBL55612	NVA	58608	50357215
DB04186	N'-(Pyrrolidino[2,1-B]Isoindolin-4-On-8-Yl)-N-(Pyridin-2-Yl)Urea	46509146	experimental	Metabotropic	48		experimental	KLVYMYQTRZCMLE-CYBMUJFWSA-N	InChI=1S/C17H16N4O2/c22-16-11-5-3-6-12(15(11)13-7-4-10-21(13)16)19-17(23)20-14-8-1-2-9-18-14/h1-3,5-6,8-9,13H,4,7,10H2,(H2,18,19,20,23)/t13-/m1/s1	[H][C@]12CCCN1C(=O)C1=C2C(NC(=O)NC2=CC=CC=N2)=CC=C1	C17H16N4O2			445840	46509146		CHEMBL141247	1PU	393356	6619
DB04193	L-Homoserine	46504898	experimental	Metabotropic	48	672-15-1	experimental	UKAUYVFTDYCKQA-VKHMYHEASA-N	InChI=1S/C4H9NO3/c5-3(1-2-6)4(7)8/h3,6H,1-2,5H2,(H,7,8)/t3-/m0/s1	N[C@@H](CCO)C(O)=O	C4H9NO3	C00263		12647	46504898	15699	CHEMBL11722	HSE	12126
DB04217	L-2-amino-3-butynoic acid	46505992	experimental	Metabotropic	48	73537-09-4	experimental	DSUAJFIEKRKPEE-VKHMYHEASA-N	InChI=1S/C4H5NO2/c1-2-3(5)4(6)7/h1,3H,5H2,(H,6,7)/t3-/m0/s1	N[C@@H](C#C)C(O)=O	C4H5NO2			175496	46505992			LPG	152908
DB04223	Nitroarginine	46508354	experimental; investigational	Metabotropic	48	2149-70-4	experimental; investigational	MRAUNPAHJZDYCK-BYPYZUCNSA-N	InChI=1S/C6H13N5O4/c7-4(5(12)13)2-1-3-9-6(8)10-11(14)15/h4H,1-3,7H2,(H,12,13)(H3,8,9,10)/t4-/m0/s1	N[C@@H](CCCNC(=N)N[N+]([O-])=O)C(O)=O	C6H13N5O4	C03417		440005	46508354	27960	CHEMBL227744	NRG	389023	50225106
DB04228	(2r)-Amino(3,5-Dihydroxyphenyl)Acetic Acid	46504565	experimental	Metabotropic	48		experimental	HOOWCUZPEFNHDT-ZETCQYMHSA-N	InChI=1S/C8H9NO4/c9-7(8(12)13)4-1-5(10)3-6(11)2-4/h1-3,7,10-11H,9H2,(H,12,13)/t7-/m0/s1	N[C@H](C(O)=O)C1=CC(O)=CC(O)=C1	C8H9NO4	C12026		443586	46504565	75204	CHEMBL39221	3FG	391750	50079183
DB04235	4-Amino Hexanoic Acid	46506258	experimental	Metabotropic	48		experimental	ROFNJLCLYMMXCT-RXMQYKEDSA-N	InChI=1S/C6H13NO2/c1-2-5(7)3-4-6(8)9/h5H,2-4,7H2,1H3,(H,8,9)/t5-/m1/s1	[H][C@@](N)(CC)CCC(O)=O	C6H13NO2			5289553	46506258			VIG	4451492
DB04291	Oxfenicine	46508228	experimental	Metabotropic	48	32462-30-9	experimental	LJCWONGJFPCTTL-ZETCQYMHSA-N	InChI=1S/C8H9NO3/c9-7(8(11)12)5-1-3-6(10)4-2-5/h1-4,7,10H,9H2,(H,11,12)/t7-/m0/s1	N[C@H](C(O)=O)C1=CC=C(O)C=C1	C8H9NO3	C12323	D05292	36143	46508228	31755	CHEMBL1232077	D4P	33241	50403035
DB04296	5-Oxo-L-Norleucine	46509131	experimental	Metabotropic	48		experimental	KSIJECNNZVKMJG-YFKPBYRVSA-N	InChI=1S/C6H11NO3/c1-4(8)2-3-5(7)6(9)10/h5H,2-3,7H2,1H3,(H,9,10)/t5-/m0/s1	[H][C@](N)(CCC(C)=O)C(O)=O	C6H11NO3			5289072	46509131			ONL	4451108
DB04308	D-4-hydroxyphenylglycine	46506018	experimental	Metabotropic	48	22818-40-2	experimental	LJCWONGJFPCTTL-SSDOTTSWSA-N	InChI=1S/C8H9NO3/c9-7(8(11)12)5-1-3-6(10)4-2-5/h1-4,7,10H,9H2,(H,11,12)/t7-/m1/s1	[H][C@](N)(C(O)=O)C1=CC=C(O)C=C1	C8H9NO3	C03493		89853	46506018	15695		GHP	81106
DB04313	(3S)-3-methyl-D-aspartic acid	46507756	experimental; investigational	Metabotropic	48		experimental; investigational	LXRUAYBIUSUULX-STHAYSLISA-N	InChI=1S/C5H9NO4/c1-2(4(7)8)3(6)5(9)10/h2-3H,6H2,1H3,(H,7,8)(H,9,10)/t2-,3+/m0/s1	C[C@@H]([C@@H](N)C(O)=O)C(O)=O	C5H9NO4			5287600	46507756			ACB	4449932
DB04370	S-sulphocysteine	46505164	experimental	Metabotropic	48	1637-71-4	experimental	NOKPBJYHPHHWAN-REOHCLBHSA-N	InChI=1S/C3H7NO5S2/c4-2(3(5)6)1-10-11(7,8)9/h2H,1,4H2,(H,5,6)(H,7,8,9)/t2-/m0/s1	N[C@@H](CSS(O)(=O)=O)C(O)=O	C3H7NO5S2	C05824		115015	46505164	27891	CHEMBL457665	CSU	102939	50269414
DB04419	D-norleucine	46507238	experimental	Metabotropic	48	327-56-0	experimental	LRQKBLKVPFOOQJ-RXMQYKEDSA-N	InChI=1S/C6H13NO2/c1-2-3-4-5(7)6(8)9/h5H,2-4,7H2,1H3,(H,8,9)/t5-/m1/s1	CCCC[C@@H](N)C(O)=O	C6H13NO2			456468	46507238	42101		DNE	401917
DB04422	2-Amino-4-Mercapto-Butyric Acid	46507349	experimental	Metabotropic	48		experimental	FFFHZYDWPBMWHY-VKHMYHEASA-N	InChI=1S/C4H9NO2S/c5-3(1-2-8)4(6)7/h3,8H,1-2,5H2,(H,6,7)/t3-/m0/s1	N[C@@H](CCS)C(O)=O	C4H9NO2S	C00155		91552	46507349	58199	CHEMBL469662	HCS	82666	50242405
DB04454	Alpha-Aminobutyric Acid	46505337	experimental	Metabotropic	48		experimental	QWCKQJZIFLGMSD-GSVOUGTGSA-N	InChI=1S/C4H9NO2/c1-2-3(5)4(6)7/h3H,2,5H2,1H3,(H,6,7)/t3-/m1/s1	CC[C@@H](N)C(O)=O	C4H9NO2	C02261		439691	46505337	28797	CHEMBL553426	DBB	388757
DB04480	3-(4-Fluorophenyl)-2-(6-Methylpyridin-2-Yl)-5,6-Dihydro-4h-Pyrrolo[1,2-B]Pyrazole	46504872	experimental	Metabotropic	48		experimental	NBDZLUOYAAVYHF-UHFFFAOYSA-N	InChI=1S/C18H16FN3/c1-12-4-2-5-15(20-12)18-17(13-7-9-14(19)10-8-13)16-6-3-11-22(16)21-18/h2,4-5,7-10H,3,6,11H2,1H3	CC1=NC(=CC=C1)C1=NN2CCCC2=C1C1=CC=C(F)C=C1	C18H16FN3			5287525	46504872		CHEMBL121790	580	4449885	50148669
DB04498	Aspartate Semialdehyde	46505846	experimental	Metabotropic	48		experimental	HOSWPDPVFBCLSY-GSVOUGTGSA-N	InChI=1S/C4H7NO3/c5-3(1-2-6)4(7)8/h2-3H,1,5H2,(H,7,8)/t3-/m1/s1	[H][C@@](N)(CC=O)C(O)=O	C4H7NO3			49866644	46505846			AS2
DB04527	Beta-Hydroxyasparagine	46504466	experimental	Metabotropic	48	16712-79-1	experimental	VQTLPSCRBFYDNX-LWMBPPNESA-N	InChI=1S/C4H8N2O4/c5-1(4(9)10)2(7)3(6)8/h1-2,7H,5H2,(H2,6,8)(H,9,10)/t1-,2-/m0/s1	N[C@@H]([C@H](O)C(N)=O)C(O)=O	C4H8N2O4			15991574	46504466	58850		AHB	13122509
DB04530	S,S-(2-Hydroxyethyl)Thiocysteine	46504681	experimental	Metabotropic	48		experimental	YPUBRSXDQSFQBA-BYPYZUCNSA-N	InChI=1S/C5H11NO3S2/c6-4(5(8)9)3-11-10-2-1-7/h4,7H,1-3,6H2,(H,8,9)/t4-/m0/s1	N[C@@H](CSSCCO)C(O)=O	C5H11NO3S2			170018	46504681	74104		CME	148678
DB04531	Benzylcysteine	46508797	experimental	Metabotropic	48		experimental	GHBAYRBVXCRIHT-VIFPVBQESA-N	InChI=1S/C10H13NO2S/c11-9(10(12)13)7-14-6-8-4-2-1-3-5-8/h1-5,9H,6-7,11H2,(H,12,13)/t9-/m0/s1	N[C@@H](CSCC1=CC=CC=C1)C(O)=O	C10H13NO2S			193613	46508797		CHEMBL63130	BCS	168022	50213728
DB04538	threo-3-methyl-L-aspartic acid	46507874	experimental	Metabotropic	48		experimental	LXRUAYBIUSUULX-HRFVKAFMSA-N	InChI=1S/C5H9NO4/c1-2(4(7)8)3(6)5(9)10/h2-3H,6H2,1H3,(H,7,8)(H,9,10)/t2-,3-/m0/s1	[H][C@@](C)(C(O)=O)[C@]([H])(N)C(O)=O	C5H9NO4	C03618		440064	46507874	47980	CHEMBL76739	2AS	389071
DB04585	DEHYDRO-2(S)-AMINO-6-BORONOHEXANOIC ACID	46507630	experimental	Metabotropic	48		experimental	CCCYGXMAMSUXAV-FYTLMZHYSA-N	InChI=1S/C6H13BNO5/c8-5(6(9)10)3-1-2-4-7(11,12)13/h2,4-5,11-13H,1,3,8H2,(H,9,10)/q-1/b4-2+/t5-/m0/s1	N[C@@H](CC\C=C\[B-](O)(O)O)C(O)=O	C6H13BNO5			657085	46507630			2BH	571290
DB04620	Cycloleucine	46505671	experimental	Metabotropic	48	52-52-8	experimental	NILQLFBWTXNUOE-UHFFFAOYSA-N	InChI=1S/C6H11NO2/c7-6(5(8)9)3-1-2-4-6/h1-4,7H2,(H,8,9)	NC1(CCCC1)C(O)=O	C6H11NO2	C03969		2901	46505671	40547	CHEMBL295830	AC5	2798	50070638
DB04671	L-CYSTEIN-S-1-(IMINOMETHYL)-L-ORNITHINE	46505175	experimental	Metabotropic	48		experimental	FBDBZWJNHYXEKT-WDSKDSINSA-O	InChI=1S/C9H18N4O4S/c10-5(7(14)15)2-1-3-13-9(12)18-4-6(11)8(16)17/h5-6H,1-4,10-11H2,(H2,12,13)(H,14,15)(H,16,17)/p+1/t5-,6-/m0/s1	[H][C@](N)(CSC(=N)NCCC[C@]([H])([NH3+])C(O)=O)C(O)=O	C9H19N4O4S			131704288	46505175			CYR	25057775
DB04802	D-ERITHRO-2,3-DIAMINO-BUTYRIC ACID	46504536	experimental	Metabotropic	48		experimental	SXGMVGOVILIERA-PWNYCUMCSA-N	InChI=1S/C4H10N2O2/c1-2(5)3(6)4(7)8/h2-3H,5-6H2,1H3,(H,7,8)/t2-,3-/m1/s1	[H][C@](C)(N)[C@@]([H])(N)C(O)=O	C4H10N2O2			14221359	46504536			VDL	25059111
DB04804	L-threo-2,3-diamino-butyric acid	46508875	experimental	Metabotropic	48		experimental	SXGMVGOVILIERA-GBXIJSLDSA-N	InChI=1S/C4H10N2O2/c1-2(5)3(6)4(7)8/h2-3H,5-6H2,1H3,(H,7,8)/t2-,3+/m1/s1	[H][C@](C)(N)[C@]([H])(N)C(O)=O	C4H10N2O2			11073394	46508875			VLL	9248543
DB04850	Posizolid	175426861	investigational	Metabotropic	48	252260-06-3	investigational	HBUJYEUPIIJJOS-PBHICJAKSA-N	InChI=1S/C21H21F2N3O7/c22-15-7-13(26-9-14(33-21(26)30)11-31-18-3-6-32-24-18)8-16(23)19(15)12-1-4-25(5-2-12)20(29)17(28)10-27/h1,3,6-8,14,17,27-28H,2,4-5,9-11H2/t14-,17+/m1/s1	OC[C@H](O)C(=O)N1CCC(=CC1)C1=C(F)C=C(C=C1F)N1C[C@H](COC2=NOC=C2)OC1=O	C21H21F2N3O7			213049	175426861		CHEMBL131854		184741
DB04874	Picoplatin	175426881	investigational	Metabotropic	48	181630-15-9	investigational	IIMIOEBMYPRQGU-UHFFFAOYSA-L	InChI=1S/C6H7N.2ClH.H3N.Pt/c1-6-4-2-3-5-7-6;;;;/h2-5H,1H3;2*1H;1H3;/q;;;;+2/p-2	N.[Cl-].[Cl-].[Pt++].CC1=CC=CC=N1	C6H10Cl2N2Pt			177358	175426881				154428
DB05540	Alanosine	8166290	investigational	Metabotropic	48	5854-93-3	investigational	MLFKVJCWGUZWNV-REOHCLBHSA-N	InChI=1S/C3H7N3O4/c4-2(3(7)8)1-6(10)5-9/h2,10H,1,4H2,(H,7,8)/t2-/m0/s1	N[C@@H](CN(O)N=O)C(O)=O	C3H7N3O4			22128	8166290		CHEMBL452715	AL0	20787
DB06262	Droxidopa	99443239	approved; investigational	Metabotropic	48	23651-95-8	approved; investigational	QXWYKJLNLSIPIN-JGVFFNPUSA-N	InChI=1S/C9H11NO5/c10-7(9(14)15)8(13)4-1-2-5(11)6(12)3-4/h1-3,7-8,11-13H,10H2,(H,14,15)/t7-,8+/m0/s1	N[C@@H]([C@H](O)C1=CC(O)=C(O)C=C1)C(O)=O	C9H11NO5		D01277	92974	99443239	31524	CHEMBL2103827		83927	50103611
DB06724	Calcium Carbonate	310264878	approved; investigational	Metabotropic	48	471-34-1	approved; investigational	VTYYLEPIZMXCLO-UHFFFAOYSA-L	InChI=1S/CH2O3.Ca/c2-1(3)4;/h(H2,2,3,4);/q;+2/p-2	[Ca++].[O-]C([O-])=O	CCaO3	C08129	D00932	10112	310264878	3311	CHEMBL1200539		9708
DB06725	Lornoxicam	99443271	approved; investigational	Metabotropic	48	70374-39-9	approved; investigational	WLHQHAUOOXYABV-UHFFFAOYSA-N	InChI=1S/C13H10ClN3O4S2/c1-17-10(13(19)16-9-4-2-3-5-15-9)11(18)12-7(23(17,20)21)6-8(14)22-12/h2-6,18H,1H3,(H,15,16,19)	CN1C(C(=O)NC2=CC=CC=N2)=C(O)C2=C(C=C(Cl)S2)S1(=O)=O	C13H10ClN3O4S2		D01866	54690031	99443271	31783	CHEMBL1569487		10442760	92331
DB06857	N-(4-CARBAMIMIDOYL-3-CHORO-PHENYL)-2-HYDROXY-3-IODO-5-METHYL-BENZAMIDE	99443328	experimental	Metabotropic	48		experimental	QKGFTDAISIBIBV-UHFFFAOYSA-N	InChI=1S/C15H13ClIN3O2/c1-7-4-10(13(21)12(17)5-7)15(22)20-8-2-3-9(14(18)19)11(16)6-8/h2-6,21H,1H3,(H3,18,19)(H,20,22)	CC1=CC(I)=C(O)C(=C1)C(=O)NC1=CC(Cl)=C(C=C1)C(N)=N	C15H13ClIN3O2			4300	99443328		CHEMBL62897	136	4149	14159
DB06860	2-(2-chloropyridin-4-yl)-4-methyl-1H-isoindole-1,3(2H)-dione	99443331	experimental	Metabotropic	48		experimental	YDJMWNHJNJVVMM-UHFFFAOYSA-N	InChI=1S/C14H9ClN2O2/c1-8-3-2-4-10-12(8)14(19)17(13(10)18)9-5-6-16-11(15)7-9/h2-7H,1H3	CC1=C2C(=O)N(C(=O)C2=CC=C1)C1=CC=NC(Cl)=C1	C14H9ClN2O2			25134265	99443331		CHEMBL1229651	14C	25057401	50350123
DB06946	(2S,3S)-3-(4-fluorophenyl)-2,3-dihydroxypropanoic acid	99443417	experimental	Metabotropic	48		experimental	DWYLYIVEFVSGCP-YUMQZZPRSA-N	InChI=1S/C9H9FO4/c10-6-3-1-5(2-4-6)7(11)8(12)9(13)14/h1-4,7-8,11-12H,(H,13,14)/t7-,8-/m0/s1	[H][C@@](O)(C(O)=O)[C@@]([H])(O)C1=CC=C(F)C=C1	C9H9FO4			23644579	99443417			295	25057390
DB07015	(3R,4R)-4-(pyrrolidin-1-ylcarbonyl)-1-(quinoxalin-2-ylcarbonyl)pyrrolidin-3-amine	99443486	experimental	Metabotropic	48		experimental	XDSKICAQKGYYJF-OLZOCXBDSA-N	InChI=1S/C18H21N5O2/c19-13-11-23(10-12(13)17(24)22-7-3-4-8-22)18(25)16-9-20-14-5-1-2-6-15(14)21-16/h1-2,5-6,9,12-13H,3-4,7-8,10-11,19H2/t12-,13+/m1/s1	[H][C@]1(N)CN(C[C@@]1([H])C(=O)N1CCCC1)C(=O)C1=CN=C2C=CC=CC2=N1	C18H21N5O2			24752844	99443486		CHEMBL1230044	34Q	25057734
DB07314	1-(5-CHLORO-2,4-DIMETHOXYPHENYL)-3-(5-CYANOPYRAZIN-2-YL)UREA	99443785	experimental	Metabotropic	48		experimental	URQYPXQXSVUVRG-UHFFFAOYSA-N	InChI=1S/C14H12ClN5O3/c1-22-11-4-12(23-2)10(3-9(11)15)19-14(21)20-13-7-17-8(5-16)6-18-13/h3-4,6-7H,1-2H3,(H2,18,19,20,21)	COC1=CC(OC)=C(NC(=O)NC2=NC=C(N=C2)C#N)C=C1Cl	C14H12ClN5O3			16122643	99443785		CHEMBL207994	A42	17279556	14717
DB07324	3-({2-[(2-AMINO-6-METHYLPYRIMIDIN-4-YL)ETHYNYL]BENZYL}AMINO)-1,3-OXAZOL-2(3H)-ONE	99443795	experimental	Metabotropic	48		experimental	ZUJWSOPIDUWELP-UHFFFAOYSA-N	InChI=1S/C17H15N5O2/c1-12-10-15(21-16(18)20-12)7-6-13-4-2-3-5-14(13)11-19-22-8-9-24-17(22)23/h2-5,8-10,19H,11H2,1H3,(H2,18,20,21)	CC1=CC(=NC(N)=N1)C#CC1=C(CNN2C=COC2=O)C=CC=C1	C17H15N5O2			24832022	99443795			A91	22376452
DB07342	1-(adamantan-1-yl)-2-(1H-imidazol-1-yl)ethanone	99443813	experimental	Metabotropic	48		experimental	BBCQJSMDKDHVKG-BVMXXOESSA-N	InChI=1S/C15H20N2O/c18-14(9-17-2-1-16-10-17)15-6-11-3-12(7-15)5-13(4-11)8-15/h1-2,10-13H,3-9H2/t11-,12+,13-,15-	[H]C12CC3([H])CC([H])(C1)CC(C2)(C3)C(=O)CN1C=CN=C1	C15H20N2O			20541332	99443813			AD8	26326081
DB07445	N'-[(1E)-(3,5-DIBROMO-2,4-DIHYDROXYPHENYL)METHYLENE]NICOTINOHYDRAZIDE	99443916	experimental	Metabotropic	48		experimental	PYVJEAZDEZTGIS-UBKPWBPPSA-N	InChI=1S/C13H9Br2N3O3/c14-9-4-8(11(19)10(15)12(9)20)6-17-18-13(21)7-2-1-3-16-5-7/h1-6,19-20H,(H,18,21)/b17-6+	OC1=C(Br)C=C(\C=N\NC(=O)C2=CN=CC=C2)C(O)=C1Br	C13H9Br2N3O3			6248837	99443916		CHEMBL514988	BDE	17724463	31917
DB07511	4-(4-methyl-1,3-dioxo-1,3-dihydro-2H-isoindol-2-yl)benzonitrile	99443982	experimental	Metabotropic	48		experimental	MVYDBJXCIFMINH-UHFFFAOYSA-N	InChI=1S/C16H10N2O2/c1-10-3-2-4-13-14(10)16(20)18(15(13)19)12-7-5-11(9-17)6-8-12/h2-8H,1H3	CC1=C2C(=O)N(C(=O)C2=CC=C1)C1=CC=C(C=C1)C#N	C16H10N2O2			25113145	99443982		CHEMBL1231557	C16	25056677	50350124
DB07560	N-[(1S)-2-methyl-1-(pyridin-4-ylcarbamoyl)propyl]cyclohexanecarboxamide	99444031	experimental	Metabotropic	48		experimental	VYLDPSVXLWTIAJ-HNNXBMFYSA-N	InChI=1S/C17H25N3O2/c1-12(2)15(17(22)19-14-8-10-18-11-9-14)20-16(21)13-6-4-3-5-7-13/h8-13,15H,3-7H2,1-2H3,(H,20,21)(H,18,19,22)/t15-/m0/s1	[H][C@](NC(=O)C1CCCCC1)(C(C)C)C(=O)NC1=CC=NC=C1	C17H25N3O2			25134246	99444031			CII	25057430
DB07581	5-AMINO-6-CYCLOHEXYL-4-HYDROXY-2-ISOPROPYL-HEXANOIC ACID	99444052	experimental	Metabotropic	48		experimental	SRFUYEFGHOTBHV-IHRRRGAJSA-N	InChI=1S/C15H29NO3/c1-10(2)12(15(18)19)9-14(17)13(16)8-11-6-4-3-5-7-11/h10-14,17H,3-9,16H2,1-2H3,(H,18,19)/t12-,13-,14-/m0/s1	[H][C@](N)(CC1CCCCC1)[C@@]([H])(O)C[C@@]([H])(C(C)C)C(O)=O	C15H29NO3			5287976	99444052			CPV	4450227
DB07590	S-[3-(3,4-DICHLOROPHENYL)-3-OXOPROPYL]-L-CYSTEINE	99444061	experimental	Metabotropic	48		experimental	WBRMJWLALJKZJY-JTQLQIEISA-N	InChI=1S/C12H13Cl2NO3S/c13-8-2-1-7(5-9(8)14)11(16)3-4-19-6-10(15)12(17)18/h1-2,5,10H,3-4,6,15H2,(H,17,18)/t10-/m0/s1	[H][C@](N)(CSCCC(=O)C1=CC=C(Cl)C(Cl)=C1)C(O)=O	C12H13Cl2NO3S			46937082	99444061			CS4	25057215
DB07614	PHENYL-5-(1H-PYRAZOL-3-YL)-1,3-THIAZOLE	99444085	experimental	Metabotropic	48		experimental	NRAHRUHGPGBWSI-UHFFFAOYSA-N	InChI=1S/C12H9N3S/c1-2-4-9(5-3-1)12-13-8-11(16-12)10-6-7-14-15-10/h1-8H,(H,14,15)	N1C=CC(=N1)C1=CN=C(S1)C1=CC=CC=C1	C12H9N3S			2763788	99444085		CHEMBL261777	D26	2044471	21625
DB07665	N-[2-(carbamimidamidooxy)ethyl]-2-{6-cyano-3-[(2,2-difluoro-2-pyridin-2-ylethyl)amino]-2-fluorophenyl}acetamide	99444136	experimental	Metabotropic	48		experimental	STHCHQXQLDMISY-UHFFFAOYSA-N	InChI=1S/C19H20F3N7O2/c20-17-13(9-16(30)27-7-8-31-29-18(24)25)12(10-23)4-5-14(17)28-11-19(21,22)15-3-1-2-6-26-15/h1-6,28H,7-9,11H2,(H,27,30)(H4,24,25,29)	NC(=N)NOCCNC(=O)CC1=C(C=CC(NCC(F)(F)C2=NC=CC=C2)=C1F)C#N	C19H20F3N7O2			9867609	99444136		CHEMBL257543	DKK	8043300	50377622
DB07849	S-NONYL-CYSTEINE	99444320	experimental	Metabotropic	48		experimental	NYQGIUKEPYHDNY-NSHDSACASA-N	InChI=1S/C12H25NO2S/c1-2-3-4-5-6-7-8-9-16-10-11(13)12(14)15/h11H,2-10,13H2,1H3,(H,14,15)/t11-/m0/s1	[H][C@](N)(CSCCCCCCCCC)C(O)=O	C12H25NO2S			46937099	99444320			GT9	25057718
DB08056	N-(2,6-dimethylphenyl)-5-phenylimidazo[1,5-a]pyrazin-8-amine	99444527	experimental	Metabotropic	48		experimental	KKYYLKPGILUPOA-UHFFFAOYSA-N	InChI=1S/C20H18N4/c1-14-7-6-8-15(2)19(14)23-20-18-11-21-13-24(18)17(12-22-20)16-9-4-3-5-10-16/h3-13H,1-2H3,(H,22,23)	CC1=CC=CC(C)=C1NC1=NC=C(N2C=NC=C12)C1=CC=CC=C1	C20H18N4			44422489	99444527		CHEMBL223873	KSL	23282585	50198370
DB08445	(3R,4S)-1-[6-(6-METHOXYPYRIDIN-3-YL)PYRIMIDIN-4-YL]-4-(2,4,5-TRIFLUOROPHENYL)PYRROLIDIN-3-AMINE	99444916	experimental	Metabotropic	48		experimental	IFKWHPAWYJARQJ-DYVFJYSZSA-N	InChI=1S/C20H18F3N5O/c1-29-20-3-2-11(7-25-20)18-6-19(27-10-26-18)28-8-13(17(24)9-28)12-4-15(22)16(23)5-14(12)21/h2-7,10,13,17H,8-9,24H2,1H3/t13-,17+/m1/s1	[H][C@]1(N)CN(C[C@]1([H])C1=C(F)C=C(F)C(F)=C1)C1=CC(=NC=N1)C1=CC=C(OC)N=C1	C20H18F3N5O			24180585	99444916		CHEMBL237786	PZF	23295565	50221073
DB08471	1-(thiophen-2-ylacetyl)-4-(3-thiophen-2-yl-1,2,4-oxadiazol-5-yl)piperidine	99444942	experimental	Metabotropic	48		experimental	SJEVDMFUHCVNPM-UHFFFAOYSA-N	InChI=1S/C17H17N3O2S2/c21-15(11-13-3-1-9-23-13)20-7-5-12(6-8-20)17-18-16(19-22-17)14-4-2-10-24-14/h1-4,9-10,12H,5-8,11H2	O=C(CC1=CC=CS1)N1CCC(CC1)C1=NC(=NO1)C1=CC=CS1	C17H17N3O2S2			1453694	99444942		CHEMBL1235660	RF3	1201153	50343344
DB08536	3-bromo-5-phenyl-N-(pyrimidin-5-ylmethyl)pyrazolo[1,5-a]pyridin-7-amine	99445007	experimental	Metabotropic	48		experimental	IBUPHWYGVDAASU-UHFFFAOYSA-N	InChI=1S/C18H14BrN5/c19-16-11-23-24-17(16)6-15(14-4-2-1-3-5-14)7-18(24)22-10-13-8-20-12-21-9-13/h1-9,11-12,22H,10H2	BrC1=C2C=C(C=C(NCC3=CN=CN=C3)N2N=C1)C1=CC=CC=C1	C18H14BrN5			10317619	99445007			SCQ	8493083
DB08648	(1R,3S,5S,8R)-8-Hydroxy-2-oxabicyclo[3.3.1]non-6-ene-3,5-dicarboxylic acid	99445119	experimental	Metabotropic	48		experimental	KRZHNRULRHECRF-JQCUSGDOSA-N	InChI=1S/C10H12O6/c11-5-1-2-10(9(14)15)3-6(5)16-7(4-10)8(12)13/h1-2,5-7,11H,3-4H2,(H,12,13)(H,14,15)/t5-,6-,7+,10+/m1/s1	[H][C@@]1(O)C=C[C@]2(C[C@]([H])(O[C@]1([H])C2)C(O)=O)C(O)=O	C10H12O6			445314	99445119		CHEMBL197577	TSA	392988	50173884
DB08756	(R)-TRANS-4-(1-AMINOETHYL)-N-(4-PYRIDYL) CYCLOHEXANECARBOXAMIDE	99445227	experimental	Metabotropic	48		experimental	IYOZTVGMEWJPKR-IJLUTSLNSA-N	InChI=1S/C14H21N3O/c1-10(15)11-2-4-12(5-3-11)14(18)17-13-6-8-16-9-7-13/h6-12H,2-5,15H2,1H3,(H,16,17,18)/t10-,11-,12-/m1/s1	[H][C@](C)(N)[C@@]1([H])CC[C@@]([H])(CC1)C(=O)NC1=CC=NC=C1	C14H21N3O			448042	99445227	75393	CHEMBL559147	Y27	20016532	14029
DB08883	Perampanel	347827808	approved	Metabotropic	48	380917-97-5	approved	PRMWGUBFXWROHD-UHFFFAOYSA-N	InChI=1S/C23H15N3O/c24-15-17-8-4-5-11-20(17)21-14-18(22-12-6-7-13-25-22)16-26(23(21)27)19-9-2-1-3-10-19/h1-14,16H	O=C1N(C=C(C=C1C1=CC=CC=C1C#N)C1=NC=CC=C1)C1=CC=CC=C1	C23H15N3O		D08964	9924495	347827808	71013	CHEMBL1214124	6ZP	8100130	50184410
DB08933	Luliconazole	175427163	approved	Metabotropic	48	187164-19-8	approved	YTAOBBFIOAEMLL-REQDGWNSSA-N	InChI=1S/C14H9Cl2N3S2/c15-9-1-2-10(11(16)5-9)13-7-20-14(21-13)12(6-17)19-4-3-18-8-19/h1-5,8,13H,7H2/b14-12+/t13-/m0/s1	ClC1=CC(Cl)=C(C=C1)[C@@H]1CS\C(S1)=C(\C#N)N1C=CN=C1	C14H9Cl2N3S2	C13478	D01980	3003141	175427163	34825	CHEMBL2105689		2273807
DB08949	Inositol nicotinate	347827813	approved; withdrawn	Metabotropic	48	1956-11-02	approved; withdrawn	MFZCIDXOLLEMOO-GYSGTQPESA-N	InChI=1S/C42H30N6O12/c49-37(25-7-1-13-43-19-25)55-31-32(56-38(50)26-8-2-14-44-20-26)34(58-40(52)28-10-4-16-46-22-28)36(60-42(54)30-12-6-18-48-24-30)35(59-41(53)29-11-5-17-47-23-29)33(31)57-39(51)27-9-3-15-45-21-27/h1-24,31-36H/t31-,32-,33-,34+,35-,36-	O=C(O[C@H]1[C@H](OC(=O)C2=CC=CN=C2)[C@@H](OC(=O)C2=CC=CN=C2)[C@H](OC(=O)C2=CC=CN=C2)[C@H](OC(=O)C2=CC=CN=C2)[C@@H]1OC(=O)C1=CC=CN=C1)C1=CC=CN=C1	C42H30N6O12		D01813	3720	347827813	31699	CHEMBL1094982		16736141
DB08951	Indoprofen	310264916	withdrawn	Metabotropic	48	31842-01-0	withdrawn	RJMIEHBSYVWVIN-UHFFFAOYSA-N	InChI=1S/C17H15NO3/c1-11(17(20)21)12-6-8-14(9-7-12)18-10-13-4-2-3-5-15(13)16(18)19/h2-9,11H,10H2,1H3,(H,20,21)	CC(C(O)=O)C1=CC=C(C=C1)N1CC2=CC=CC=C2C1=O	C17H15NO3		D04530	3718	310264916	76162	CHEMBL15870		3587	50233673
DB09245	Toloxatone	310265148	experimental	Metabotropic	48	29218-27-7	experimental	MXUNKHLAEDCYJL-UHFFFAOYSA-N	InChI=1S/C11H13NO3/c1-8-3-2-4-9(5-8)12-6-10(7-13)15-11(12)14/h2-5,10,13H,6-7H2,1H3	CC1=CC(=CC=C1)N1CC(CO)OC1=O	C11H13NO3		D02559	34521	310265148		CHEMBL18116		31769	50110725
DB09459	L-tartaric acid	347827854	approved	Metabotropic	48	87-69-4	approved	FEWJPZIEWOKRBE-JCYAYHJZSA-N	InChI=1S/C4H6O6/c5-1(3(7)8)2(6)4(9)10/h1-2,5-6H,(H,7,8)(H,9,10)/t1-,2-/m1/s1	O[C@H]([C@@H](O)C(O)=O)C(O)=O	C4H6O6			444305	347827854	15671	CHEMBL1236315	TLA	392277
DB09481	Magnesium carbonate	347827861	approved; investigational	Metabotropic	48	546-93-0	approved; investigational	ZLNQQNXFFQJAID-UHFFFAOYSA-L	InChI=1S/CH2O3.Mg/c2-1(3)4;/h(H2,2,3,4);/q;+2/p-2	[Mg++].[O-]C([O-])=O	CMgO3	C12893		11029	347827861	31793	CHEMBL1200736		10563
DB11142	Selenomethionine	347827917	approved; investigational	Metabotropic	48	3211-76-5	approved; investigational	RJFAYQIBOAGBLC-BYPYZUCNSA-N	InChI=1S/C5H11NO2Se/c1-9-3-2-4(6)5(7)8/h4H,2-3,6H2,1H3,(H,7,8)/t4-/m0/s1	C[Se]CC[C@H](N)C(O)=O	C5H11NO2Se	C05335		105024	347827917	62621	CHEMBL113178	MSE	94765
DB11175	Zinc picolinate	347827932	approved; investigational	Metabotropic	48		approved; investigational	NHVUUBRKFZWXRN-UHFFFAOYSA-L	InChI=1S/2C6H5NO2.Zn/c2*8-6(9)5-3-1-2-4-7-5;/h2*1-4H,(H,8,9);/q;;+2/p-2	[Zn++].[O-]C(=O)C1=CC=CC=N1.[O-]C(=O)C1=CC=CC=N1	C12H8N2O4Zn			9904746	347827932				8080400
DB11248	Zinc gluconate	347827951	approved; vet_approved	Metabotropic	48	1968-02-04	approved; vet_approved	WHMDKBIGKVEYHS-IYEMJOQQSA-L	InChI=1S/2C6H12O7.Zn/c2*7-1-2(8)3(9)4(10)5(11)6(12)13;/h2*2-5,7-11H,1H2,(H,12,13);/q;;+2/p-2/t2*2-,3-,4+,5-;/m11./s1	[Zn++].[H][C@@](O)(CO)[C@@]([H])(O)[C@]([H])(O)[C@@]([H])(O)C([O-])=O.[H][C@@](O)(CO)[C@@]([H])(O)[C@]([H])(O)[C@@]([H])(O)C([O-])=O	C12H22O14Zn			443445	347827951	29708	CHEMBL3833377		391659
DB11255	Chromium picolinate	347827953	approved	Metabotropic	48	14639-25-9	approved	CBDQOLKNTOMMTL-UHFFFAOYSA-K	InChI=1S/3C6H5NO2.Cr/c3*8-6(9)5-3-1-2-4-7-5;/h3*1-4H,(H,8,9);/q;;;+3/p-3	O=C(O[Cr](OC(=O)C1=CC=CC=N1)OC(=O)C1=CC=CC=N1)C1=CC=CC=N1	C18H12CrN3O6			625469	347827953	50369			133913
[truncated: 1,082 more rows]
